# Supplementary material for: Crystal structure of benzyl N′-[(1E,4E)-1,5-bis­(4-meth­oxy­phen­yl)penta-1,4-dien-3-yl­idene]hydrazine-1-carbodi­thio­ate
Source: Acta Crystallogr E Crystallogr Commun. 2019 Oct 3;75(Pt 11):1613–9. doi: 10.1107/S2056989019013458 (PMC6829705; doi:10.1107/S2056989019013458)
Supplement: Supplementary file 1 [file e-75-01613-sup1.cif]

##############################################################################
#                                                                            #
# This CIF contains the data in a paper accepted for publication in          #
# Acta Crystallographica Section E. It conforms to the requirements of       #
# Notes for Authors for Acta Crystallographica Section E, and has been       #
# peer reviewed under the auspices of the IUCr Commission on Journals.       #
#                                                                            #
# Full details of the Crystallographic Information File format               #
# are given in the paper "The Crystallographic Information File (CIF):       #
# a New Standard Archive File for Crystallography" by S. R. Hall, F. H.      #
# Allen and I. D. Brown [Acta Cryst. (1991), A47, 655-685].                  #
#                                                                            #
# The current version of the core CIF dictionary is obtainable from          #
# ftp://ftp.iucr.org/pub/cif_core.dic.                                       #
#                                                                            #
# Software is freely available for graphical display of the structure(s)     #
# in this CIF. For information consult the CIF software page                 #
# http://www.iucr.org/resources/cif/software.                                #
#                                                                            #
# This file may be used for bona fide research purposes within the           #
# scientific community so long as proper attribution is given to the journal # 
# article from which it was obtained.                                        #
#                                                                            #
##############################################################################
data_I
_audit_creation_method     'SHELXL-2018/3'
_journal_date_recd_electronic     2019-08-28
_journal_date_accepted     2019-10-01
_journal_name_full     'Acta Crystallographica, Section E'
_journal_year     2019
_journal_volume     75
_journal_issue     11
_journal_page_first     1613
_journal_page_last     1619
_journal_paper_category     GO
_journal_paper_doi     10.1107/S2056989019013458
_journal_coeditor_code     WM5520
_publ_contact_author_name     'Mohamed Tahir, Mohamed Ibrahim'
_publ_contact_author_address
;
Department of Chemistry
Faculty of Science
Universiti Putra Malaysia
43400 UPM Serdang
Selangor Darul Ehsan
Malaysia
;
_publ_contact_author_email     ibra@upm.edu.my
_publ_contact_author_fax     ?
_publ_contact_author_phone     ?
_publ_section_title
;\
Crystal structure of benzyl
<i>N</i>'-[(1<i>E</i>,4<i>E</i>)-1,5-bis(4-methoxyphenyl)penta-1,4-dien-3-\
ylidene]hydrazine-1-carbodithioate
;
_publ_section_title_footnote     .
loop_
    _publ_author_name
    _publ_author_footnote
    _publ_author_address
    'Arif Tawfeeq, Nabeel' .
;
Department of Chemistry
Faculty of Science
Universiti Putra Malaysia
43400 UPM Serdang
Selangor Darul Ehsan
Malaysia
Department of Chemistry, College of Education for Women, University of Anbar,
.
Iraq
;
    'Kwong, Huey Chong' .
;
Department of Chemistry
Faculty of Science
Universiti Putra Malaysia
43400 UPM Serdang
Selangor Darul Ehsan
Malaysia
;
    'Mohamed Tahir, Mohamed Ibrahim' .
;
Department of Chemistry
Faculty of Science
Universiti Putra Malaysia
43400 UPM Serdang
Selangor Darul Ehsan
Malaysia
;
    'B. S. A. Ravoof, Thahira' .
;
Department of Chemistry
Faculty of Science
Universiti Putra Malaysia
43400 UPM Serdang
Selangor Darul Ehsan
Malaysia
;
_publ_section_synopsis
;
The title compound comprises four crystallographically different molecules that
are composed of a 1,5-bis(4-methoxyphenyl)penta-1,4-dien-3-ylidenyl group and
a benzyl ring connected by a hydrazine-1-carbodithioate bridge. In the
crystal, molecules are connected into a three-dimensional network through
C---H...O, N---H...S and C---H...\p interactions.
;
_chemical_name_systematic
;\
Benzyl <i>N</i>'-[(1<i>E</i>,4<i>E</i>)-1,5-bis(4-\
methoxyphenyl)penta-1,4-dien-3-ylidene]hydrazine-1-carbodithioate
;
_chemical_name_common     ?
_chemical_formula_moiety     'C27 H26 N2 O2 S2'
_chemical_formula_sum     'C27 H26 N2 O2 S2'
_chemical_formula_iupac     'C27 H26 N2 O2 S2'
_chemical_formula_weight     474.62
_chemical_melting_point     ?
_space_group_crystal_system     triclinic
_space_group_name_H-M_alt     'P -1'
_space_group_name_Hall     '-P 1'
loop_
    _space_group_symop_operation_xyz
    'x, y, z'
    '-x, -y, -z'
_cell_length_a     10.20100(10)
_cell_length_b     20.0260(3)
_cell_length_c     25.2349(4)
_cell_angle_alpha     70.5350(10)
_cell_angle_beta     86.8520(10)
_cell_angle_gamma     82.1470(10)
_cell_volume     4814.65(12)
_cell_formula_units_Z     8
_cell_measurement_reflns_used     39902
_cell_measurement_theta_min     3.7
_cell_measurement_theta_max     76.4
_cell_measurement_temperature     100
_exptl_crystal_description     'plate'
_exptl_crystal_colour     'clear intense red'
_exptl_crystal_size_max     0.141
_exptl_crystal_size_mid     0.083
_exptl_crystal_size_min     0.048
_exptl_crystal_density_diffrn     1.310
_exptl_crystal_density_meas     ?
_exptl_crystal_density_method     ?
_exptl_crystal_F_000     2000
_exptl_absorpt_coefficient_mu     2.216
_exptl_absorpt_correction_type     gaussian
_exptl_absorpt_process_details
;
(CrysAlis PRO; Rigaku OD, 2018)
;
_exptl_absorpt_correction_T_min     0.681
_exptl_absorpt_correction_T_max     1.000
_diffrn_ambient_temperature     100
_diffrn_source     'micro-focus sealed X-ray tube'
_diffrn_radiation_type     CuK\a
_diffrn_radiation_wavelength     1.54178
_diffrn_measurement_device_type     'XtaLAB Synergy, Dualflex, AtlasS2'
_diffrn_measurement_device     'four-circle diffractometer'
_diffrn_measurement_method     '\w scans'
_diffrn_detector_area_resol_mean     5.2558
_diffrn_reflns_number     114750
_diffrn_reflns_av_R_equivalents     0.0455
_diffrn_reflns_av_unetI/netI     0.0274
_diffrn_reflns_theta_min     3.450
_diffrn_reflns_theta_max     67.062
_diffrn_reflns_theta_full     67.063
_diffrn_measured_fraction_theta_max     1.000
_diffrn_measured_fraction_theta_full     1.000
_diffrn_reflns_limit_h_min     -12
_diffrn_reflns_limit_h_max     12
_diffrn_reflns_limit_k_min     -23
_diffrn_reflns_limit_k_max     22
_diffrn_reflns_limit_l_min     -30
_diffrn_reflns_limit_l_max     30
_refine_special_details     ?
_reflns_number_total     17182
_reflns_number_gt     14177
_reflns_threshold_expression     'I > 2\s(I)'
_refine_ls_structure_factor_coef     Fsqd
_refine_ls_matrix_type     full
_refine_ls_R_factor_all     0.0585
_refine_ls_R_factor_gt     0.0475
_refine_ls_wR_factor_gt     0.1229
_refine_ls_wR_factor_ref     0.1304
_refine_ls_goodness_of_fit_ref     1.027
_refine_ls_restrained_S_all     1.026
_refine_ls_number_reflns     17182
_refine_ls_number_parameters     1449
_refine_ls_number_restraints     80
_refine_ls_hydrogen_treatment     mixed
_refine_ls_weighting_scheme     calc
_refine_ls_weighting_details
              'w=1/[\s^2^(Fo^2^)+(0.0653P)^2^+3.3132P] where P=(Fo^2^+2Fc^2^)/3'
_atom_sites_solution_hydrogens     mixed
_atom_sites_solution_primary     ?
_atom_sites_solution_secondary     ?
_refine_ls_shift/su_max     0.001
_refine_ls_shift/su_mean     0.000
_refine_diff_density_max     1.156
_refine_diff_density_min     -0.618
_refine_ls_extinction_method     none
_refine_ls_extinction_coef     .
loop_
    _atom_type_symbol
    _atom_type_description
    _atom_type_scat_dispersion_real
    _atom_type_scat_dispersion_imag
    _atom_type_scat_source
    'C' 'C' 0.0181 0.0091
                         'International Tables Vol C Tables 4.2.6.8 and 6.1.1.4'
    'H' 'H' 0.0000 0.0000
                         'International Tables Vol C Tables 4.2.6.8 and 6.1.1.4'
    'N' 'N' 0.0311 0.0180
                         'International Tables Vol C Tables 4.2.6.8 and 6.1.1.4'
    'O' 'O' 0.0492 0.0322
                         'International Tables Vol C Tables 4.2.6.8 and 6.1.1.4'
    'S' 'S' 0.3331 0.5567
                         'International Tables Vol C Tables 4.2.6.8 and 6.1.1.4'
_computing_data_collection
;
CrysAlis PRO (Rigaku OD, 2018)
;
_computing_cell_refinement
;
CrysAlis PRO (Rigaku OD, 2018)
;
_computing_data_reduction
;
CrysAlis PRO (Rigaku OD, 2018)
;
_computing_structure_solution
;
SHELXS97 (Sheldrick, 2008)
;
_computing_structure_refinement
;
SHELXL2013 (Sheldrick, 2015)
;
_computing_molecular_graphics
;
SHELXL2013 (Sheldrick, 2015), Mercury (Macrae <i>et al.</i>,
2006) and <i>OLEX2</i> (Dolomanov <i>et al.</i>,  2009)
;
_computing_publication_material
;
SHELXL2013 (Sheldrick, 2015) and PLATON (Spek, 2009)
;
loop_
    _atom_site_type_symbol
    _atom_site_label
    _atom_site_fract_x
    _atom_site_fract_y
    _atom_site_fract_z
    _atom_site_U_iso_or_equiv
    _atom_site_adp_type
    _atom_site_calc_flag
    _atom_site_occupancy
    _atom_site_disorder_assembly
    _atom_site_disorder_group
    S S1A 0.38286(5) 0.22017(3) 0.45386(2) 0.02996(13) Uani d 1 . .
    S S2A 0.33363(5) 0.06508(3) 0.50610(2) 0.02843(12) Uani d 1 . .
    N N1A 0.59006(18) 0.16709(9) 0.40187(8) 0.0289(4) Uani d 1 . .
    N N2A 0.52876(18) 0.11192(10) 0.43731(8) 0.0273(4) Uani d 1 . .
    H H1N2 0.553(3) 0.0696(15) 0.4436(11) 0.035(7) Uiso d 1 . .
    O O1A 1.10882(18) -0.19587(9) 0.33832(8) 0.0455(4) Uani d 1 . .
    O O2A 0.78919(19) 0.52640(9) 0.13693(8) 0.0502(5) Uani d 1 . .
    C C1A 1.0517(2) -0.00371(12) 0.31844(10) 0.0327(5) Uani d 1 . .
    H H1AA 1.090814 0.037742 0.301784 0.039 Uiso calc 1 . .
    C C2A 1.1166(2) -0.06786(13) 0.31486(11) 0.0360(5) Uani d 1 . .
    H H2AA 1.197486 -0.069235 0.296124 0.043 Uiso calc 1 . .
    C C3A 1.0584(2) -0.12966(12) 0.33974(10) 0.0344(5) Uani d 1 . .
    C C4A 0.9379(2) -0.12664(12) 0.36779(10) 0.0354(5) Uani d 1 . .
    H H4AA 0.899450 -0.168273 0.384749 0.043 Uiso calc 1 . .
    C C5A 0.8748(2) -0.06274(12) 0.37073(10) 0.0315(5) Uani d 1 . .
    H H5AA 0.793795 -0.061597 0.389444 0.038 Uiso calc 1 . .
    C C6A 0.9311(2) 0.00086(11) 0.34583(9) 0.0275(4) Uani d 1 . .
    C C7A 0.8665(2) 0.07035(11) 0.34688(9) 0.0283(4) Uani d 1 . .
    H H7AA 0.907514 0.109891 0.326213 0.034 Uiso calc 1 . .
    C C8A 0.7556(2) 0.08318(11) 0.37416(9) 0.0288(4) Uani d 1 . .
    H H8AA 0.714877 0.044069 0.395916 0.035 Uiso calc 1 . .
    C C9A 0.6929(2) 0.15396(11) 0.37257(9) 0.0281(4) Uani d 1 . .
    C C10A 0.7424(2) 0.21836(11) 0.33310(9) 0.0299(5) Uani d 1 . .
    H H10A 0.833252 0.218739 0.327660 0.036 Uiso calc 1 . .
    C C11A 0.6612(2) 0.27617(11) 0.30489(10) 0.0326(5) Uani d 1 . .
    H H11A 0.571218 0.274950 0.312663 0.039 Uiso calc 1 . .
    C C12A 0.6996(2) 0.34134(11) 0.26292(10) 0.0320(5) Uani d 1 . .
    C C13A 0.6064(2) 0.38630(12) 0.22410(11) 0.0375(5) Uani d 1 . .
    H H13A 0.520152 0.375220 0.226469 0.045 Uiso calc 1 . .
    C C14A 0.6390(3) 0.44668(12) 0.18239(11) 0.0404(6) Uani d 1 . .
    H H14A 0.575534 0.475249 0.156663 0.048 Uiso calc 1 . .
    C C15A 0.7669(2) 0.46478(12) 0.17885(11) 0.0379(5) Uani d 1 . .
    C C16A 0.8617(2) 0.42146(12) 0.21703(11) 0.0375(5) Uani d 1 . .
    H H16A 0.947445 0.433161 0.214852 0.045 Uiso calc 1 . .
    C C17A 0.8274(2) 0.36054(11) 0.25847(10) 0.0337(5) Uani d 1 . .
    H H17A 0.891163 0.331773 0.283925 0.040 Uiso calc 1 . .
    C C18A 0.4203(2) 0.12795(11) 0.46564(9) 0.0264(4) Uani d 1 . .
    C C19A 0.2365(2) 0.22242(13) 0.49776(13) 0.0448(7) Uani d 1 . .
    H H19A 0.159869 0.217668 0.478795 0.054 Uiso calc 1 . .
    H H19B 0.247377 0.182943 0.532824 0.054 Uiso calc 1 . .
    C C20A 0.2159(2) 0.29220(11) 0.50951(10) 0.0309(5) Uani d 1 . .
    C C21A 0.2611(2) 0.29552(13) 0.55912(11) 0.0399(6) Uani d 1 . .
    H H21A 0.307545 0.255074 0.584080 0.048 Uiso calc 1 . .
    C C22A 0.2387(3) 0.35777(14) 0.57229(11) 0.0419(6) Uani d 1 . .
    H H22A 0.268796 0.358855 0.606080 0.050 Uiso calc 1 . .
    C C23A 0.1716(2) 0.41825(12) 0.53528(11) 0.0371(5) Uani d 1 . .
    H H23A 0.156331 0.460290 0.543993 0.044 Uiso calc 1 . .
    C C24A 0.1273(2) 0.41627(12) 0.48555(11) 0.0387(5) Uani d 1 . .
    H H24A 0.082566 0.457230 0.460470 0.046 Uiso calc 1 . .
    C C25A 0.1486(2) 0.35363(12) 0.47231(10) 0.0342(5) Uani d 1 . .
    H H25A 0.117832 0.352740 0.438563 0.041 Uiso calc 1 . .
    C C26A 1.2328(3) -0.20308(17) 0.31144(17) 0.0622(9) Uani d 1 . .
    H H26A 1.257882 -0.252198 0.314525 0.093 Uiso calc 1 . .
    H H26B 1.298221 -0.187579 0.329079 0.093 Uiso calc 1 . .
    H H26C 1.226313 -0.174351 0.272485 0.093 Uiso calc 1 . .
    C C27A 0.9199(3) 0.54696(15) 0.13175(14) 0.0591(8) Uani d 1 . .
    H H27A 0.923718 0.589567 0.100000 0.089 Uiso calc 1 . .
    H H27B 0.982668 0.509279 0.126530 0.089 Uiso calc 1 . .
    H H27C 0.940797 0.555781 0.165270 0.089 Uiso calc 1 . .
    S S1B 0.39730(6) 0.76943(3) 0.04835(2) 0.03568(14) Uani d 1 . .
    S S2B 0.43703(5) 0.92506(3) -0.00786(2) 0.03000(13) Uani d 1 . .
    N N2B 0.2514(2) 0.87613(11) 0.06618(9) 0.0382(5) Uani d 1 . .
    H H2N2 0.227(3) 0.9186(15) 0.0605(12) 0.035(7) Uiso d 1 . .
    O O1B -0.31580(19) 1.19059(12) 0.15074(8) 0.0544(5) Uani d 1 . .
    O O2B -0.05549(17) 0.47568(8) 0.37333(7) 0.0382(4) Uani d 1 . .
    C C18B 0.3579(2) 0.86140(11) 0.03607(9) 0.0309(5) Uani d 1 . .
    C C19B 0.5367(2) 0.76729(12) 0.00149(13) 0.0442(6) Uani d 1 . .
    H H19C 0.521337 0.805729 -0.033959 0.053 Uiso calc 1 . .
    H H19D 0.616236 0.773125 0.017978 0.053 Uiso calc 1 . .
    C C20B 0.5526(2) 0.69606(12) -0.00798(11) 0.0359(5) Uani d 1 . .
    C C21B 0.4943(3) 0.68917(15) -0.05345(12) 0.0488(6) Uani d 1 . .
    H H21B 0.442817 0.728294 -0.077543 0.059 Uiso calc 1 . .
    C C22B 0.5111(3) 0.62506(18) -0.06389(13) 0.0573(8) Uani d 1 . .
    H H22B 0.471649 0.621575 -0.095064 0.069 Uiso calc 1 . .
    C C23B 0.5855(3) 0.56663(15) -0.02866(13) 0.0524(7) Uani d 1 . .
    H H23B 0.598908 0.523844 -0.036292 0.063 Uiso calc 1 . .
    C C24B 0.6400(3) 0.57196(13) 0.01807(12) 0.0516(7) Uani d 1 . .
    H H24B 0.688022 0.532036 0.042923 0.062 Uiso calc 1 . .
    C C25B 0.6243(3) 0.63638(13) 0.02859(12) 0.0440(6) Uani d 1 . .
    H H25B 0.661956 0.639434 0.060301 0.053 Uiso calc 1 . .
    C C26B -0.3399(3) 1.21002(18) 0.20007(13) 0.0585(8) Uani d 1 . .
    H H26D -0.383061 1.258173 0.190106 0.088 Uiso calc 1 . .
    H H26E -0.257378 1.206576 0.217922 0.088 Uiso calc 1 . .
    H H26F -0.395555 1.178403 0.225470 0.088 Uiso calc 1 . .
    C C27B -0.1821(3) 0.45199(14) 0.37586(12) 0.0464(6) Uani d 1 . .
    H H27D -0.185034 0.408726 0.407067 0.070 Uiso calc 1 . .
    H H27E -0.196837 0.443262 0.341629 0.070 Uiso calc 1 . .
    H H27F -0.249514 0.488044 0.380591 0.070 Uiso calc 1 . .
    S S1C 1.11763(6) -0.22107(3) 0.54167(2) 0.03300(13) Uani d 1 . .
    S S2C 1.13700(7) -0.06552(3) 0.47861(3) 0.04438(16) Uani d 1 . .
    N N1C 0.92728(19) -0.16897(9) 0.60427(8) 0.0310(4) Uani d 1 . .
    N N2C 0.96835(19) -0.11438(10) 0.56067(8) 0.0308(4) Uani d 1 . .
    H H3N2 0.941(3) -0.0668(18) 0.5497(14) 0.062(9) Uiso d 1 . .
    O O1C 0.38467(17) 0.18373(9) 0.67618(8) 0.0424(4) Uani d 1 . .
    O O2C 0.7281(2) -0.53080(10) 0.86542(9) 0.0595(5) Uani d 1 . .
    C C1C 0.4978(2) -0.00762(13) 0.71071(10) 0.0383(5) Uani d 1 . .
    H H1CA 0.489065 -0.050567 0.739130 0.046 Uiso calc 1 . .
    C C2C 0.4318(2) 0.05467(13) 0.71624(10) 0.0375(5) Uani d 1 . .
    H H2CA 0.380330 0.053488 0.748040 0.045 Uiso calc 1 . .
    C C3C 0.4429(2) 0.11881(12) 0.67410(10) 0.0324(5) Uani d 1 . .
    C C4C 0.5178(2) 0.11903(13) 0.62654(11) 0.0402(6) Uani d 1 . .
    H H4CA 0.523531 0.161930 0.597630 0.048 Uiso calc 1 . .
    C C5C 0.5838(2) 0.05681(12) 0.62143(10) 0.0377(5) Uani d 1 . .
    H H5CA 0.633646 0.058137 0.589190 0.045 Uiso calc 1 . .
    C C6C 0.5768(2) -0.00852(12) 0.66427(10) 0.0316(5) Uani d 1 . .
    C C7C 0.6511(2) -0.07643(12) 0.66400(10) 0.0339(5) Uani d 1 . .
    H H7CA 0.622182 -0.117503 0.689193 0.041 Uiso calc 1 . .
    C C8C 0.7550(2) -0.08630(11) 0.63195(9) 0.0306(5) Uani d 1 . .
    H H8CA 0.782189 -0.046291 0.604652 0.037 Uiso calc 1 . .
    C C9C 0.8293(2) -0.15577(11) 0.63682(9) 0.0297(5) Uani d 1 . .
    C C10C 0.7988(2) -0.21889(12) 0.68407(10) 0.0318(5) Uani d 1 . .
    H H10C 0.760475 -0.211209 0.716178 0.038 Uiso calc 1 . .
    C C11C 0.8219(2) -0.28565(12) 0.68419(10) 0.0319(5) Uani d 1 . .
    H H11C 0.856297 -0.292752 0.651316 0.038 Uiso calc 1 . .
    C C12C 0.7979(2) -0.34955(12) 0.73162(10) 0.0321(5) Uani d 1 . .
    C C13C 0.8149(3) -0.41598(12) 0.72411(11) 0.0399(6) Uani d 1 . .
    H H13C 0.841893 -0.419045 0.689104 0.048 Uiso calc 1 . .
    C C14C 0.7926(3) -0.47799(13) 0.76760(12) 0.0451(6) Uani d 1 . .
    H H14C 0.803828 -0.521705 0.761452 0.054 Uiso calc 1 . .
    C C15C 0.7540(3) -0.47420(13) 0.81963(11) 0.0430(6) Uani d 1 . .
    C C16C 0.7396(2) -0.40854(13) 0.82858(11) 0.0411(6) Uani d 1 . .
    H H16C 0.715610 -0.406011 0.864018 0.049 Uiso calc 1 . .
    C C17C 0.7607(2) -0.34747(12) 0.78525(10) 0.0343(5) Uani d 1 . .
    H H17C 0.750003 -0.303980 0.791764 0.041 Uiso calc 1 . .
    C C18C 1.0683(2) -0.12894(13) 0.52717(10) 0.0342(5) Uani d 1 . .
    C C19C 1.2426(2) -0.21912(12) 0.48679(11) 0.0356(5) Uani d 1 . .
    H H19E 1.211522 -0.184086 0.451463 0.043 Uiso calc 1 . .
    H H19F 1.323596 -0.205913 0.496674 0.043 Uiso calc 1 . .
    C C20C 1.2686(2) -0.29216(11) 0.48084(9) 0.0304(5) Uani d 1 . .
    C C21C 1.3916(2) -0.33277(13) 0.49416(12) 0.0403(6) Uani d 1 . .
    H H21C 1.457608 -0.315225 0.507770 0.048 Uiso calc 1 . .
    C C22C 1.4165(3) -0.39910(14) 0.48731(14) 0.0518(7) Uani d 1 . .
    H H22C 1.498957 -0.425961 0.496461 0.062 Uiso calc 1 . .
    C C23C 1.3198(3) -0.42546(13) 0.46702(13) 0.0470(7) Uani d 1 . .
    H H23C 1.337010 -0.469916 0.462221 0.056 Uiso calc 1 . .
    C C24C 1.1982(3) -0.38611(14) 0.45391(12) 0.0437(6) Uani d 1 . .
    H H24C 1.132802 -0.404143 0.440387 0.052 Uiso calc 1 . .
    C C25C 1.1717(2) -0.31965(13) 0.46060(11) 0.0378(5) Uani d 1 . .
    H H25C 1.088770 -0.293331 0.451523 0.045 Uiso calc 1 . .
    C C26C 0.2749(2) 0.18433(14) 0.71364(12) 0.0421(6) Uani d 1 . .
    H H26G 0.235743 0.232671 0.707503 0.063 Uiso calc 1 . .
    H H26H 0.304629 0.163257 0.751748 0.063 Uiso calc 1 . .
    H H26I 0.210361 0.157478 0.706877 0.063 Uiso calc 1 . .
    C C27C 0.7472(4) -0.59989(16) 0.85860(16) 0.0765(11) Uani d 1 . .
    H H27G 0.720411 -0.634840 0.892439 0.115 Uiso calc 1 . .
    H H27H 0.838932 -0.612035 0.851000 0.115 Uiso calc 1 . .
    H H27I 0.694871 -0.598980 0.827822 0.115 Uiso calc 1 . .
    S S2D 0.87082(7) 0.94461(4) -0.02823(3) 0.05084(18) Uani d 1 . .
    N N1D 0.67804(19) 0.84475(11) 0.10430(9) 0.0368(4) Uani d 1 . .
    N N2D 0.71944(19) 0.89845(11) 0.06061(9) 0.0353(4) Uani d 1 . .
    H H4N2 0.680(3) 0.9447(19) 0.0493(15) 0.066(10) Uiso d 1 . .
    O O1D 0.17094(18) 1.21299(9) 0.17203(9) 0.0464(4) Uani d 1 . .
    O O2D 0.4571(2) 0.49382(9) 0.36916(8) 0.0481(4) Uani d 1 . .
    C C1D 0.2135(2) 1.02822(12) 0.17183(11) 0.0360(5) Uani d 1 . .
    H H1DA 0.165625 0.989735 0.179164 0.043 Uiso calc 1 . .
    C C2D 0.1496(2) 1.09145(13) 0.17662(11) 0.0389(5) Uani d 1 . .
    H H2DA 0.060380 1.095586 0.186367 0.047 Uiso calc 1 . .
    C C3D 0.2215(2) 1.14876(12) 0.16658(10) 0.0352(5) Uani d 1 . .
    C C4D 0.3540(2) 1.14194(13) 0.15068(11) 0.0391(6) Uani d 1 . .
    H H4DA 0.401831 1.180437 0.143535 0.047 Uiso calc 1 . .
    C C5D 0.4150(2) 1.07893(12) 0.14542(10) 0.0359(5) Uani d 1 . .
    H H5DA 0.503412 1.075558 0.134304 0.043 Uiso calc 1 . .
    C C6D 0.3464(2) 1.01957(12) 0.15651(9) 0.0308(5) Uani d 1 . .
    C C7D 0.4073(2) 0.95049(11) 0.15394(9) 0.0297(5) Uani d 1 . .
    H H7DA 0.356137 0.913176 0.167502 0.036 Uiso calc 1 . .
    C C8D 0.5280(2) 0.93413(12) 0.13443(9) 0.0311(5) Uani d 1 . .
    H H8DA 0.579507 0.970872 0.118385 0.037 Uiso calc 1 . .
    C C9D 0.5835(2) 0.86182(12) 0.13692(10) 0.0310(5) Uani d 1 . .
    C C10D 0.5399(2) 0.80078(12) 0.18230(10) 0.0333(5) Uani d 1 . .
    H H10D 0.490036 0.810412 0.211485 0.040 Uiso calc 1 . .
    C C11D 0.5664(2) 0.73254(12) 0.18488(10) 0.0358(5) Uani d 1 . .
    H H11D 0.606774 0.723634 0.153544 0.043 Uiso calc 1 . .
    C C12D 0.5375(2) 0.67071(12) 0.23253(10) 0.0363(5) Uani d 1 . .
    C C13D 0.5449(3) 0.60356(14) 0.22646(12) 0.0479(6) Uani d 1 . .
    H H13D 0.567937 0.599002 0.191540 0.058 Uiso calc 1 . .
    C C14D 0.5193(3) 0.54365(14) 0.27040(12) 0.0489(7) Uani d 1 . .
    H H14D 0.524588 0.499738 0.264807 0.059 Uiso calc 1 . .
    C C15D 0.4856(3) 0.54910(13) 0.32285(11) 0.0409(6) Uani d 1 . .
    C C16D 0.4824(2) 0.61498(13) 0.33092(11) 0.0386(5) Uani d 1 . .
    H H16D 0.463280 0.618790 0.366341 0.046 Uiso calc 1 . .
    C C17D 0.5073(2) 0.67434(12) 0.28650(11) 0.0354(5) Uani d 1 . .
    H H17D 0.504116 0.717948 0.292432 0.043 Uiso calc 1 . .
    C C18D 0.8177(2) 0.88359(15) 0.02564(13) 0.0453(6) Uani d 1 . .
    C C26D 0.0331(3) 1.22342(15) 0.18465(15) 0.0539(7) Uani d 1 . .
    H H26J 0.009561 1.270676 0.186504 0.081 Uiso calc 1 . .
    H H26K 0.014110 1.188981 0.220161 0.081 Uiso calc 1 . .
    H H26L -0.017203 1.217610 0.155763 0.081 Uiso calc 1 . .
    C C27D 0.4637(3) 0.42460(14) 0.36333(13) 0.0554(7) Uani d 1 . .
    H H27J 0.436668 0.391242 0.397991 0.083 Uiso calc 1 . .
    H H27K 0.552803 0.409205 0.354291 0.083 Uiso calc 1 . .
    H H27L 0.405868 0.427030 0.333790 0.083 Uiso calc 1 . .
    C C1B -0.1596(13) 1.0124(6) 0.2057(4) 0.029(2) Uani d 0.667(7) A 1
    H H1BA -0.139365 0.976700 0.239899 0.035 Uiso calc 0.667(7) A 1
    C C2B -0.2170(17) 1.0787(6) 0.2066(4) 0.030(2) Uani d 0.667(7) A 1
    H H2BA -0.231049 1.088033 0.240317 0.036 Uiso calc 0.667(7) A 1
    C C3B -0.2530(12) 1.1308(4) 0.1560(3) 0.0299(19) Uani d 0.667(7) A 1
    C C4B -0.2285(12) 1.1158(4) 0.1058(3) 0.0291(17) Uani d 0.667(7) A 1
    H H4BA -0.253074 1.150920 0.071809 0.035 Uiso calc 0.667(7) A 1
    C C5B -0.1684(9) 1.0497(5) 0.1060(4) 0.0258(17) Uani d 0.667(7) A 1
    H H5BA -0.153061 1.040639 0.072191 0.031 Uiso calc 0.667(7) A 1
    C C6B -0.1304(8) 0.9961(5) 0.1564(3) 0.0209(16) Uani d 0.667(7) A 1
    C C7B -0.0605(7) 0.9261(4) 0.1610(3) 0.0268(14) Uani d 0.667(7) A 1
    H H7BA -0.060254 0.890582 0.195945 0.032 Uiso calc 0.667(7) A 1
    C C8B 0.0037(6) 0.9091(4) 0.1185(2) 0.0276(12) Uani d 0.667(7) A 1
    H H8BA 0.002944 0.942997 0.082753 0.033 Uiso calc 0.667(7) A 1
    N N1B 0.1817(5) 0.8225(2) 0.10207(19) 0.0291(10) Uani d 0.667(7) A 1
    C C9B 0.0749(6) 0.8374(3) 0.12805(19) 0.0269(10) Uani d 0.667(7) A 1
    C C10B 0.0237(4) 0.77673(17) 0.17134(15) 0.0293(10) Uani d 0.667(7) A 1
    H H10B -0.067534 0.776853 0.174888 0.035 Uiso calc 0.667(7) A 1
    C C11B 0.0995(4) 0.7220(2) 0.20555(17) 0.0310(10) Uani d 0.667(7) A 1
    H H11B 0.190427 0.723056 0.201807 0.037 Uiso calc 0.667(7) A 1
    C C12B 0.0539(6) 0.6597(2) 0.24877(17) 0.0291(10) Uani d 0.667(7) A 1
    C C13B 0.1395(5) 0.6162(3) 0.2913(2) 0.0331(11) Uani d 0.667(7) A 1
    H H13B 0.224929 0.627323 0.291609 0.040 Uiso calc 0.667(7) A 1
    C C14B 0.1013(8) 0.5567(4) 0.3331(4) 0.0309(17) Uani d 0.667(7) A 1
    H H14B 0.159726 0.528900 0.361364 0.037 Uiso calc 0.667(7) A 1
    C C15B -0.0261(14) 0.5392(7) 0.3321(7) 0.0276(18) Uani d 0.667(7) A 1
    C C16B -0.1120(6) 0.5806(4) 0.2896(3) 0.0311(15) Uani d 0.667(7) A 1
    H H16B -0.195961 0.568073 0.288374 0.037 Uiso calc 0.667(7) A 1
    C C17B -0.0728(6) 0.6407(3) 0.2489(2) 0.0304(10) Uani d 0.667(7) A 1
    H H17B -0.132224 0.668952 0.221220 0.036 Uiso calc 0.667(7) A 1
    C C1X -0.139(3) 0.9949(10) 0.2158(6) 0.021(3) Uani d 0.333(7) A 2
    H H1XB -0.111834 0.963916 0.251090 0.025 Uiso calc 0.333(7) A 2
    C C2X -0.212(4) 1.0607(11) 0.2108(9) 0.029(4) Uani d 0.333(7) A 2
    H H2XB -0.233806 1.072327 0.243153 0.035 Uiso calc 0.333(7) A 2
    C C3X -0.253(2) 1.1094(8) 0.1593(8) 0.029(4) Uani d 0.333(7) A 2
    C C4X -0.221(2) 1.0902(8) 0.1111(6) 0.026(4) Uani d 0.333(7) A 2
    H H4XB -0.247986 1.121596 0.075905 0.031 Uiso calc 0.333(7) A 2
    C C5X -0.1507(19) 1.0247(8) 0.1159(7) 0.026(4) Uani d 0.333(7) A 2
    H H5XB -0.131880 1.012595 0.083493 0.032 Uiso calc 0.333(7) A 2
    C C6X -0.1057(17) 0.9753(8) 0.1680(7) 0.023(4) Uani d 0.333(7) A 2
    C C7X -0.0213(13) 0.9091(8) 0.1718(6) 0.030(3) Uani d 0.333(7) A 2
    H H7XB -0.010847 0.875995 0.207777 0.036 Uiso calc 0.333(7) A 2
    C C8X 0.0432(11) 0.8893(6) 0.1309(4) 0.022(2) Uani d 0.333(7) A 2
    H H8XB 0.029093 0.918740 0.093893 0.027 Uiso calc 0.333(7) A 2
    N N1X 0.2384(10) 0.8148(5) 0.1119(4) 0.0275(19) Uani d 0.333(7) A 2
    C C9X 0.1350(11) 0.8235(4) 0.1415(4) 0.0262(19) Uani d 0.333(7) A 2
    C C10X 0.1172(8) 0.7579(5) 0.1892(3) 0.030(2) Uani d 0.333(7) A 2
    H H10E 0.192881 0.727915 0.205173 0.036 Uiso calc 0.333(7) A 2
    C C11X 0.0016(7) 0.7388(3) 0.2107(3) 0.032(2) Uani d 0.333(7) A 2
    H H11E -0.073871 0.770751 0.197430 0.039 Uiso calc 0.333(7) A 2
    C C12X -0.0153(12) 0.6696(4) 0.2549(3) 0.0274(18) Uani d 0.333(7) A 2
    C C13X 0.0832(11) 0.6316(5) 0.2930(4) 0.031(2) Uani d 0.333(7) A 2
    H H13E 0.162299 0.649756 0.293077 0.038 Uiso calc 0.333(7) A 2
    C C14X 0.0608(17) 0.5656(9) 0.3311(9) 0.040(5) Uani d 0.333(7) A 2
    H H14E 0.126458 0.540056 0.356782 0.048 Uiso calc 0.333(7) A 2
    C C15X -0.055(3) 0.5364(16) 0.3323(16) 0.039(6) Uani d 0.333(7) A 2
    C C16X -0.1558(12) 0.5768(7) 0.2966(7) 0.028(3) Uani d 0.333(7) A 2
    H H16E -0.237504 0.560458 0.298540 0.033 Uiso calc 0.333(7) A 2
    C C17X -0.1335(12) 0.6423(5) 0.2579(4) 0.034(2) Uani d 0.333(7) A 2
    H H17E -0.200591 0.668545 0.233116 0.040 Uiso calc 0.333(7) A 2
    S S1D 0.8699(3) 0.79428(15) 0.04235(14) 0.0365(7) Uani d 0.653(15) B 1
    C C19D 0.9873(8) 0.7925(4) -0.0153(4) 0.051(2) Uani d 0.653(15) B 1
    H H19I 0.950782 0.825342 -0.050551 0.061 Uiso calc 0.653(15) B 1
    H H19J 1.069360 0.808008 -0.008995 0.061 Uiso calc 0.653(15) B 1
    C C20D 1.0154(10) 0.7177(4) -0.0193(5) 0.044(4) Uani d 0.653(15) B 1
    C C21D 1.1364(9) 0.6760(6) -0.0038(8) 0.061(4) Uani d 0.653(15) B 1
    H H21E 1.200316 0.692883 0.011566 0.073 Uiso calc 0.653(15) B 1
    C C22D 1.1633(10) 0.6110(5) -0.0105(6) 0.085(4) Uani d 0.653(15) B 1
    H H22E 1.246292 0.584690 -0.001506 0.102 Uiso calc 0.653(15) B 1
    C C23D 1.0684(8) 0.5845(4) -0.0306(5) 0.074(3) Uani d 0.653(15) B 1
    H H23E 1.087546 0.539982 -0.035108 0.088 Uiso calc 0.653(15) B 1
    C C24D 0.9478(9) 0.6212(6) -0.0441(5) 0.071(3) Uani d 0.653(15) B 1
    H H24E 0.883543 0.602240 -0.057484 0.085 Uiso calc 0.653(15) B 1
    C C25D 0.9208(10) 0.6879(6) -0.0376(7) 0.054(3) Uani d 0.653(15) B 1
    H H25E 0.836706 0.713090 -0.045780 0.065 Uiso calc 0.653(15) B 1
    S S1Y 0.8920(8) 0.7789(5) 0.0574(5) 0.0813(19) Uani d 0.347(15) B 2
    C C19Y 1.0241(12) 0.7814(8) 0.0076(8) 0.054(4) Uani d 0.347(15) B 2
    H H19G 1.013928 0.826836 -0.022623 0.065 Uiso calc 0.347(15) B 2
    H H19H 1.108093 0.776286 0.025658 0.065 Uiso calc 0.347(15) B 2
    C C20Y 1.0216(16) 0.7214(10) -0.0157(9) 0.044(8) Uani d 0.347(15) B 2
    C C21Y 1.1406(16) 0.6813(10) -0.0196(13) 0.056(6) Uani d 0.347(15) B 2
    H H21D 1.217987 0.693653 -0.009528 0.067 Uiso calc 0.347(15) B 2
    C C22Y 1.1474(18) 0.6241(9) -0.0378(9) 0.077(6) Uani d 0.347(15) B 2
    H H22D 1.226880 0.594744 -0.036620 0.092 Uiso calc 0.347(15) B 2
    C C23Y 1.036(2) 0.6105(11) -0.0579(9) 0.090(7) Uani d 0.347(15) B 2
    H H23D 1.038945 0.571969 -0.070840 0.109 Uiso calc 0.347(15) B 2
    C C24Y 0.9215(19) 0.6529(12) -0.0588(9) 0.068(5) Uani d 0.347(15) B 2
    H H24D 0.845672 0.642475 -0.071739 0.082 Uiso calc 0.347(15) B 2
    C C25Y 0.913(2) 0.7121(10) -0.0411(12) 0.051(4) Uani d 0.347(15) B 2
    H H25D 0.836440 0.744372 -0.046356 0.061 Uiso calc 0.347(15) B 2
loop_
    _atom_site_aniso_label
    _atom_site_aniso_U_11
    _atom_site_aniso_U_22
    _atom_site_aniso_U_33
    _atom_site_aniso_U_12
    _atom_site_aniso_U_13
    _atom_site_aniso_U_23
    S1A 0.0301(3) 0.0200(2) 0.0393(3) -0.00488(19) 0.0081(2) -0.0098(2)
    S2A 0.0309(3) 0.0217(2) 0.0313(3) -0.00635(19) 0.0073(2) -0.0069(2)
    N1A 0.0334(9) 0.0227(8) 0.0307(10) -0.0076(7) 0.0069(8) -0.0084(7)
    N2A 0.0315(9) 0.0186(9) 0.0308(10) -0.0053(7) 0.0080(8) -0.0071(7)
    O1A 0.0435(10) 0.0347(9) 0.0599(12) 0.0027(7) 0.0104(9) -0.0222(8)
    O2A 0.0482(10) 0.0340(9) 0.0518(12) -0.0091(8) -0.0051(9) 0.0102(8)
    C1A 0.0329(11) 0.0358(12) 0.0340(12) -0.0105(9) 0.0066(9) -0.0164(10)
    C2A 0.0289(11) 0.0418(13) 0.0427(14) -0.0057(9) 0.0079(10) -0.0220(11)
    C3A 0.0355(12) 0.0335(12) 0.0360(13) 0.0008(9) 0.0002(10) -0.0160(10)
    C4A 0.0425(13) 0.0291(11) 0.0336(13) -0.0061(9) 0.0085(10) -0.0096(10)
    C5A 0.0345(11) 0.0310(11) 0.0292(12) -0.0043(9) 0.0079(9) -0.0114(9)
    C6A 0.0308(11) 0.0302(11) 0.0236(11) -0.0048(8) 0.0012(9) -0.0115(9)
    C7A 0.0345(11) 0.0278(11) 0.0247(11) -0.0080(9) 0.0037(9) -0.0105(9)
    C8A 0.0357(11) 0.0243(10) 0.0255(11) -0.0065(8) 0.0054(9) -0.0066(9)
    C9A 0.0334(11) 0.0264(10) 0.0248(11) -0.0044(8) 0.0031(9) -0.0091(9)
    C10A 0.0355(11) 0.0252(10) 0.0288(11) -0.0063(9) 0.0078(9) -0.0088(9)
    C11A 0.0356(12) 0.0279(11) 0.0344(12) -0.0074(9) 0.0069(10) -0.0100(9)
    C12A 0.0370(12) 0.0236(10) 0.0344(12) -0.0033(9) 0.0035(10) -0.0089(9)
    C13A 0.0355(12) 0.0296(11) 0.0458(15) -0.0045(9) -0.0003(11) -0.0102(10)
    C14A 0.0423(13) 0.0287(12) 0.0438(15) 0.0006(10) -0.0083(11) -0.0043(10)
    C15A 0.0448(13) 0.0235(11) 0.0390(14) -0.0051(9) 0.0014(11) -0.0015(10)
    C16A 0.0364(12) 0.0304(12) 0.0414(14) -0.0062(9) -0.0001(10) -0.0056(10)
    C17A 0.0369(12) 0.0258(11) 0.0335(12) -0.0035(9) -0.0018(10) -0.0036(9)
    C18A 0.0306(11) 0.0233(10) 0.0258(11) -0.0038(8) 0.0009(9) -0.0090(8)
    C19A 0.0344(12) 0.0324(12) 0.0737(19) -0.0117(10) 0.0225(12) -0.0260(13)
    C20A 0.0254(10) 0.0238(10) 0.0436(13) -0.0058(8) 0.0105(9) -0.0119(9)
    C21A 0.0333(12) 0.0342(12) 0.0445(15) 0.0024(9) -0.0027(11) -0.0050(11)
    C22A 0.0421(13) 0.0490(15) 0.0387(14) -0.0095(11) -0.0008(11) -0.0183(12)
    C23A 0.0412(13) 0.0300(12) 0.0452(14) -0.0088(10) 0.0116(11) -0.0193(11)
    C24A 0.0448(13) 0.0256(11) 0.0402(14) 0.0024(10) 0.0022(11) -0.0064(10)
    C25A 0.0358(12) 0.0361(12) 0.0320(12) -0.0030(9) 0.0021(10) -0.0138(10)
    C26A 0.0396(15) 0.0581(18) 0.103(3) -0.0019(13) 0.0169(16) -0.0499(19)
    C27A 0.0535(17) 0.0412(15) 0.0609(19) -0.0163(12) -0.0006(14) 0.0159(13)
    S1B 0.0543(3) 0.0217(3) 0.0302(3) -0.0108(2) 0.0017(3) -0.0054(2)
    S2B 0.0332(3) 0.0219(2) 0.0328(3) -0.0084(2) -0.0018(2) -0.0040(2)
    N2B 0.0628(14) 0.0239(10) 0.0314(11) -0.0189(9) 0.0156(10) -0.0112(8)
    O1B 0.0473(11) 0.0752(14) 0.0357(10) 0.0109(10) -0.0045(8) -0.0181(9)
    O2B 0.0474(10) 0.0287(8) 0.0323(9) -0.0060(7) -0.0001(7) -0.0015(7)
    C18B 0.0459(13) 0.0242(10) 0.0245(11) -0.0113(9) -0.0045(10) -0.0072(9)
    C19B 0.0366(13) 0.0252(12) 0.0653(18) -0.0047(9) 0.0082(12) -0.0087(11)
    C20B 0.0368(12) 0.0258(11) 0.0392(13) -0.0058(9) 0.0057(10) -0.0032(10)
    C21B 0.0485(15) 0.0496(15) 0.0412(15) -0.0040(12) 0.0010(12) -0.0063(12)
    C22B 0.0634(19) 0.073(2) 0.0441(17) -0.0195(16) 0.0089(14) -0.0273(15)
    C23B 0.075(2) 0.0416(15) 0.0479(17) -0.0237(14) 0.0275(15) -0.0219(13)
    C24B 0.0726(19) 0.0271(12) 0.0473(16) 0.0031(12) 0.0079(14) -0.0067(11)
    C25B 0.0520(15) 0.0334(13) 0.0436(15) 0.0029(11) -0.0059(12) -0.0111(11)
    C26B 0.0617(18) 0.070(2) 0.0434(17) 0.0083(15) -0.0038(14) -0.0234(15)
    C27B 0.0524(15) 0.0433(14) 0.0417(15) -0.0127(12) 0.0022(12) -0.0095(12)
    S1C 0.0381(3) 0.0262(3) 0.0332(3) -0.0085(2) 0.0095(2) -0.0076(2)
    S2C 0.0535(4) 0.0247(3) 0.0479(4) -0.0063(2) 0.0203(3) -0.0055(3)
    N1C 0.0368(10) 0.0285(9) 0.0274(10) -0.0124(8) 0.0036(8) -0.0062(8)
    N2C 0.0369(10) 0.0225(9) 0.0307(10) -0.0068(7) 0.0037(8) -0.0051(8)
    O1C 0.0427(9) 0.0333(9) 0.0479(11) -0.0034(7) 0.0099(8) -0.0113(8)
    O2C 0.0723(14) 0.0424(11) 0.0485(12) -0.0232(10) 0.0037(10) 0.0108(9)
    C1C 0.0398(13) 0.0328(12) 0.0324(13) -0.0032(10) 0.0070(10) 0.0007(10)
    C2C 0.0378(12) 0.0419(13) 0.0269(12) -0.0038(10) 0.0039(10) -0.0047(10)
    C3C 0.0304(11) 0.0306(11) 0.0341(12) -0.0024(9) -0.0026(9) -0.0081(9)
    C4C 0.0413(13) 0.0323(12) 0.0354(13) -0.0034(10) 0.0087(11) 0.0022(10)
    C5C 0.0380(12) 0.0365(12) 0.0293(12) -0.0009(10) 0.0068(10) -0.0014(10)
    C6C 0.0299(11) 0.0331(11) 0.0290(12) -0.0068(9) 0.0004(9) -0.0056(9)
    C7C 0.0364(12) 0.0270(11) 0.0339(12) -0.0079(9) 0.0025(10) -0.0032(9)
    C8C 0.0389(12) 0.0277(11) 0.0235(11) -0.0112(9) 0.0031(9) -0.0039(9)
    C9C 0.0327(11) 0.0291(11) 0.0280(11) -0.0077(9) 0.0017(9) -0.0092(9)
    C10C 0.0339(11) 0.0321(12) 0.0265(11) -0.0062(9) 0.0078(9) -0.0063(9)
    C11C 0.0356(12) 0.0317(12) 0.0271(12) -0.0077(9) 0.0042(9) -0.0071(9)
    C12C 0.0311(11) 0.0310(11) 0.0316(12) -0.0081(9) 0.0002(9) -0.0052(9)
    C13C 0.0532(15) 0.0320(12) 0.0350(13) -0.0111(11) -0.0006(11) -0.0093(10)
    C14C 0.0563(16) 0.0306(12) 0.0463(16) -0.0123(11) -0.0056(12) -0.0066(11)
    C15C 0.0431(14) 0.0374(13) 0.0394(14) -0.0152(11) -0.0012(11) 0.0034(11)
    C16C 0.0387(13) 0.0445(14) 0.0328(13) -0.0083(10) 0.0061(10) -0.0030(11)
    C17C 0.0333(11) 0.0330(12) 0.0331(13) -0.0055(9) 0.0036(10) -0.0065(10)
    C18C 0.0307(11) 0.0403(13) 0.0373(13) -0.0051(9) -0.0026(10) -0.0196(10)
    C19C 0.0370(12) 0.0304(11) 0.0377(13) -0.0084(9) 0.0116(10) -0.0090(10)
    C20C 0.0329(11) 0.0272(11) 0.0285(11) -0.0073(9) 0.0076(9) -0.0057(9)
    C21C 0.0338(12) 0.0352(13) 0.0499(15) -0.0066(10) -0.0005(11) -0.0106(11)
    C22C 0.0405(14) 0.0351(14) 0.072(2) 0.0016(11) 0.0072(13) -0.0111(13)
    C23C 0.0533(16) 0.0315(13) 0.0578(17) -0.0107(11) 0.0216(13) -0.0182(12)
    C24C 0.0499(15) 0.0432(14) 0.0460(15) -0.0161(11) 0.0081(12) -0.0226(12)
    C25C 0.0337(12) 0.0391(13) 0.0386(14) -0.0047(10) 0.0020(10) -0.0106(11)
    C26C 0.0379(13) 0.0456(14) 0.0449(15) -0.0023(11) 0.0025(11) -0.0192(12)
    C27C 0.105(3) 0.0408(17) 0.071(2) -0.0374(18) -0.011(2) 0.0111(15)
    S2D 0.0492(4) 0.0477(4) 0.0563(4) -0.0066(3) 0.0186(3) -0.0207(3)
    N1D 0.0320(10) 0.0413(11) 0.0354(11) -0.0110(8) -0.0014(8) -0.0079(9)
    N2D 0.0332(10) 0.0341(11) 0.0376(11) -0.0052(8) 0.0027(8) -0.0106(9)
    O1D 0.0450(10) 0.0380(9) 0.0616(12) -0.0128(8) 0.0166(9) -0.0233(9)
    O2D 0.0618(12) 0.0322(9) 0.0441(11) -0.0108(8) 0.0040(9) -0.0033(8)
    C1D 0.0349(12) 0.0310(12) 0.0423(14) -0.0131(9) 0.0062(10) -0.0098(10)
    C2D 0.0347(12) 0.0392(13) 0.0432(14) -0.0128(10) 0.0095(11) -0.0124(11)
    C3D 0.0416(13) 0.0306(11) 0.0343(13) -0.0102(10) 0.0081(10) -0.0109(10)
    C4D 0.0401(13) 0.0372(13) 0.0425(14) -0.0190(10) 0.0108(11) -0.0129(11)
    C5D 0.0349(12) 0.0365(12) 0.0361(13) -0.0130(10) 0.0101(10) -0.0098(10)
    C6D 0.0341(11) 0.0335(11) 0.0232(11) -0.0119(9) 0.0021(9) -0.0045(9)
    C7D 0.0321(11) 0.0299(11) 0.0253(11) -0.0101(9) 0.0016(9) -0.0044(9)
    C8D 0.0339(11) 0.0347(12) 0.0224(11) -0.0112(9) 0.0008(9) -0.0039(9)
    C9D 0.0268(11) 0.0372(12) 0.0291(12) -0.0045(9) -0.0015(9) -0.0107(10)
    C10D 0.0300(11) 0.0374(12) 0.0298(12) -0.0061(9) -0.0007(9) -0.0069(10)
    C11D 0.0400(13) 0.0374(12) 0.0301(12) -0.0033(10) -0.0059(10) -0.0109(10)
    C12D 0.0401(13) 0.0345(12) 0.0321(13) -0.0044(10) -0.0061(10) -0.0071(10)
    C13D 0.0727(19) 0.0376(13) 0.0355(14) -0.0083(12) -0.0067(13) -0.0132(11)
    C14D 0.0716(19) 0.0338(13) 0.0421(15) -0.0105(12) -0.0076(13) -0.0111(11)
    C15D 0.0424(13) 0.0351(13) 0.0419(14) -0.0062(10) -0.0050(11) -0.0072(11)
    C16D 0.0382(13) 0.0396(13) 0.0360(13) -0.0058(10) 0.0048(10) -0.0101(11)
    C17D 0.0334(12) 0.0319(12) 0.0401(13) -0.0034(9) 0.0005(10) -0.0111(10)
    C18D 0.0307(12) 0.0566(16) 0.0632(18) 0.0055(11) -0.0055(12) -0.0428(14)
    C26D 0.0476(15) 0.0446(15) 0.073(2) -0.0082(12) 0.0203(14) -0.0268(14)
    C27D 0.073(2) 0.0348(14) 0.0557(18) -0.0164(13) -0.0096(15) -0.0062(12)
    C1B 0.034(4) 0.028(5) 0.017(3) -0.006(3) -0.003(3) 0.003(3)
    C2B 0.031(3) 0.036(6) 0.028(4) -0.006(5) 0.003(3) -0.017(4)
    C3B 0.031(3) 0.038(5) 0.026(3) -0.013(4) 0.0024(18) -0.013(3)
    C4B 0.029(2) 0.029(4) 0.028(3) -0.005(4) 0.0014(18) -0.007(3)
    C5B 0.025(3) 0.032(5) 0.018(3) -0.004(4) 0.001(2) -0.005(3)
    C6B 0.023(3) 0.023(4) 0.014(4) -0.005(2) -0.002(3) -0.001(3)
    C7B 0.026(3) 0.028(4) 0.027(3) -0.010(2) 0.006(2) -0.008(2)
    C8B 0.032(3) 0.024(3) 0.026(3) -0.007(2) -0.0022(19) -0.006(2)
    N1B 0.034(2) 0.0267(18) 0.028(2) -0.0109(19) 0.0058(19) -0.0091(15)
    C9B 0.028(2) 0.028(2) 0.029(2) -0.009(2) 0.0063(18) -0.0129(17)
    C10B 0.034(2) 0.0270(18) 0.029(2) -0.0110(15) 0.0112(16) -0.0103(16)
    C11B 0.032(2) 0.026(2) 0.037(2) -0.0098(19) 0.0076(16) -0.0130(19)
    C12B 0.031(3) 0.0264(19) 0.031(2) -0.0069(18) 0.0028(19) -0.0100(17)
    C13B 0.029(3) 0.032(2) 0.040(2) -0.004(2) 0.000(2) -0.0135(18)
    C14B 0.032(4) 0.026(3) 0.034(3) -0.004(3) -0.009(3) -0.007(2)
    C15B 0.036(5) 0.020(3) 0.026(3) -0.007(3) -0.005(3) -0.005(2)
    C16B 0.025(3) 0.035(3) 0.035(3) -0.011(2) 0.003(3) -0.012(2)
    C17B 0.031(3) 0.027(2) 0.030(2) -0.005(2) -0.003(2) -0.0031(16)
    C1X 0.028(7) 0.021(8) 0.009(5) 0.000(5) -0.003(4) 0.000(5)
    C2X 0.047(8) 0.016(9) 0.022(6) -0.011(7) 0.003(4) -0.001(4)
    C3X 0.019(4) 0.019(7) 0.053(8) -0.005(5) 0.004(4) -0.017(5)
    C4X 0.031(6) 0.027(10) 0.021(5) -0.011(9) -0.001(4) -0.005(6)
    C5X 0.027(6) 0.019(8) 0.028(9) -0.001(6) -0.004(5) -0.003(7)
    C6X 0.027(7) 0.018(8) 0.014(6) -0.006(5) -0.010(4) 0.011(5)
    C7X 0.030(7) 0.025(6) 0.044(7) -0.007(4) -0.001(5) -0.020(5)
    C8X 0.025(6) 0.022(7) 0.016(5) -0.010(4) 0.004(4) 0.001(4)
    N1X 0.032(5) 0.023(3) 0.030(4) -0.009(4) 0.008(4) -0.012(3)
    C9X 0.027(5) 0.025(4) 0.033(5) -0.010(4) 0.006(4) -0.017(3)
    C10X 0.032(5) 0.027(5) 0.035(5) -0.002(3) 0.000(3) -0.014(4)
    C11X 0.035(5) 0.027(4) 0.035(5) 0.003(3) 0.001(3) -0.013(3)
    C12X 0.031(5) 0.026(4) 0.026(4) -0.008(4) 0.010(4) -0.010(3)
    C13X 0.034(6) 0.025(5) 0.037(5) -0.011(4) 0.007(5) -0.011(4)
    C14X 0.043(11) 0.041(7) 0.028(5) 0.010(7) -0.018(7) -0.006(4)
    C15X 0.047(12) 0.034(8) 0.044(9) -0.015(7) 0.007(8) -0.020(7)
    C16X 0.028(6) 0.015(4) 0.034(5) -0.006(4) 0.008(5) 0.000(3)
    C17X 0.034(6) 0.028(4) 0.036(5) 0.000(4) 0.002(4) -0.008(3)
    S1D 0.0330(8) 0.0158(8) 0.0538(12) 0.0001(6) 0.0177(7) -0.0066(7)
    C19D 0.046(4) 0.040(3) 0.061(4) -0.007(3) 0.028(3) -0.012(3)
    C20D 0.041(7) 0.025(4) 0.055(6) 0.000(4) 0.004(4) -0.001(4)
    C21D 0.043(4) 0.054(5) 0.088(10) 0.013(4) -0.018(4) -0.034(6)
    C22D 0.057(4) 0.044(4) 0.149(11) 0.006(3) -0.009(5) -0.029(5)
    C23D 0.070(4) 0.052(4) 0.110(7) -0.029(3) 0.043(5) -0.039(4)
    C24D 0.071(6) 0.087(7) 0.069(6) -0.054(5) 0.016(4) -0.030(5)
    C25D 0.036(3) 0.046(6) 0.066(5) -0.007(4) -0.001(3) 0.001(6)
    S1Y 0.040(2) 0.055(3) 0.114(4) -0.0129(18) 0.018(2) 0.020(3)
    C19Y 0.028(5) 0.041(6) 0.098(12) -0.013(4) 0.019(6) -0.030(8)
    C20Y 0.029(11) 0.061(13) 0.053(11) -0.025(8) 0.028(8) -0.032(9)
    C21Y 0.050(8) 0.041(7) 0.075(14) -0.031(7) -0.004(6) -0.006(6)
    C22Y 0.070(9) 0.039(7) 0.120(16) 0.013(6) -0.013(9) -0.030(9)
    C23Y 0.133(19) 0.078(12) 0.088(13) -0.067(13) 0.035(12) -0.048(10)
    C24Y 0.082(10) 0.080(13) 0.059(10) -0.054(10) 0.020(7) -0.028(10)
    C25Y 0.043(7) 0.041(10) 0.055(7) -0.007(6) -0.007(5) 0.003(9)
_geom_special_details
;
 All esds (except the esd in the dihedral angle between two l.s. planes)
 are estimated using the full covariance matrix.  The cell esds are taken
 into account individually in the estimation of esds in distances, angles
 and torsion angles; correlations between esds in cell parameters are only
 used when they are defined by crystal symmetry.  An approximate (isotropic)
 treatment of cell esds is used for estimating esds involving l.s. planes.
;
loop_
    _geom_bond_atom_site_label_1
    _geom_bond_atom_site_label_2
    _geom_bond_site_symmetry_2
    _geom_bond_distance
    _geom_bond_publ_flag
    S1A C18A . 1.760(2) ?
    S1A C19A . 1.814(2) ?
    S2A C18A . 1.661(2) ?
    N1A C9A . 1.298(3) ?
    N1A N2A . 1.371(3) ?
    N2A C18A . 1.344(3) ?
    N2A H1N2 . 0.81(3) ?
    O1A C3A . 1.367(3) ?
    O1A C26A . 1.414(3) ?
    O2A C15A . 1.369(3) ?
    O2A C27A . 1.435(3) ?
    C1A C6A . 1.384(3) ?
    C1A C2A . 1.391(3) ?
    C1A H1AA . 0.9300 ?
    C2A C3A . 1.386(3) ?
    C2A H2AA . 0.9300 ?
    C3A C4A . 1.389(3) ?
    C4A C5A . 1.375(3) ?
    C4A H4AA . 0.9300 ?
    C5A C6A . 1.405(3) ?
    C5A H5AA . 0.9300 ?
    C6A C7A . 1.464(3) ?
    C7A C8A . 1.332(3) ?
    C7A H7AA . 0.9300 ?
    C8A C9A . 1.462(3) ?
    C8A H8AA . 0.9300 ?
    C9A C10A . 1.476(3) ?
    C10A C11A . 1.337(3) ?
    C10A H10A . 0.9300 ?
    C11A C12A . 1.467(3) ?
    C11A H11A . 0.9300 ?
    C12A C17A . 1.397(3) ?
    C12A C13A . 1.398(3) ?
    C13A C14A . 1.380(3) ?
    C13A H13A . 0.9300 ?
    C14A C15A . 1.392(4) ?
    C14A H14A . 0.9300 ?
    C15A C16A . 1.390(3) ?
    C16A C17A . 1.390(3) ?
    C16A H16A . 0.9300 ?
    C17A H17A . 0.9300 ?
    C19A C20A . 1.508(3) ?
    C19A H19A . 0.9700 ?
    C19A H19B . 0.9700 ?
    C20A C21A . 1.383(4) ?
    C20A C25A . 1.391(3) ?
    C21A C22A . 1.381(4) ?
    C21A H21A . 0.9300 ?
    C22A C23A . 1.378(4) ?
    C22A H22A . 0.9300 ?
    C23A C24A . 1.372(4) ?
    C23A H23A . 0.9300 ?
    C24A C25A . 1.389(3) ?
    C24A H24A . 0.9300 ?
    C25A H25A . 0.9300 ?
    C26A H26A . 0.9600 ?
    C26A H26B . 0.9600 ?
    C26A H26C . 0.9600 ?
    C27A H27A . 0.9600 ?
    C27A H27B . 0.9600 ?
    C27A H27C . 0.9600 ?
    S1B C18B . 1.755(2) ?
    S1B C19B . 1.804(3) ?
    S2B C18B . 1.657(2) ?
    N2B C18B . 1.348(3) ?
    N2B N1X . 1.393(9) ?
    N2B N1B . 1.402(5) ?
    N2B H2N2 . 0.82(3) ?
    O1B C3B . 1.248(9) ?
    O1B C26B . 1.423(3) ?
    O1B C3X . 1.613(16) ?
    O2B C15X . 1.309(19) ?
    O2B C15B . 1.406(9) ?
    O2B C27B . 1.426(3) ?
    C19B C20B . 1.509(3) ?
    C19B H19C . 0.9700 ?
    C19B H19D . 0.9700 ?
    C20B C21B . 1.375(4) ?
    C20B C25B . 1.384(3) ?
    C21B C22B . 1.381(4) ?
    C21B H21B . 0.9300 ?
    C22B C23B . 1.369(5) ?
    C22B H22B . 0.9300 ?
    C23B C24B . 1.372(4) ?
    C23B H23B . 0.9300 ?
    C24B C25B . 1.388(4) ?
    C24B H24B . 0.9300 ?
    C25B H25B . 0.9300 ?
    C26B H26D . 0.9600 ?
    C26B H26E . 0.9600 ?
    C26B H26F . 0.9600 ?
    C27B H27D . 0.9600 ?
    C27B H27E . 0.9600 ?
    C27B H27F . 0.9600 ?
    S1C C18C . 1.763(2) ?
    S1C C19C . 1.825(2) ?
    S2C C18C . 1.648(3) ?
    N1C C9C . 1.314(3) ?
    N1C N2C . 1.362(3) ?
    N2C C18C . 1.352(3) ?
    N2C H3N2 . 0.91(3) ?
    O1C C3C . 1.370(3) ?
    O1C C26C . 1.427(3) ?
    O2C C15C . 1.366(3) ?
    O2C C27C . 1.436(4) ?
    C1C C2C . 1.380(3) ?
    C1C C6C . 1.389(3) ?
    C1C H1CA . 0.9300 ?
    C2C C3C . 1.382(3) ?
    C2C H2CA . 0.9300 ?
    C3C C4C . 1.386(3) ?
    C4C C5C . 1.375(3) ?
    C4C H4CA . 0.9300 ?
    C5C C6C . 1.400(3) ?
    C5C H5CA . 0.9300 ?
    C6C C7C . 1.466(3) ?
    C7C C8C . 1.331(3) ?
    C7C H7CA . 0.9300 ?
    C8C C9C . 1.460(3) ?
    C8C H8CA . 0.9300 ?
    C9C C10C . 1.476(3) ?
    C10C C11C . 1.324(3) ?
    C10C H10C . 0.9300 ?
    C11C C12C . 1.471(3) ?
    C11C H11C . 0.9300 ?
    C12C C13C . 1.392(3) ?
    C12C C17C . 1.398(3) ?
    C13C C14C . 1.393(4) ?
    C13C H13C . 0.9300 ?
    C14C C15C . 1.373(4) ?
    C14C H14C . 0.9300 ?
    C15C C16C . 1.394(4) ?
    C16C C17C . 1.376(3) ?
    C16C H16C . 0.9300 ?
    C17C H17C . 0.9300 ?
    C19C C20C . 1.506(3) ?
    C19C H19E . 0.9700 ?
    C19C H19F . 0.9700 ?
    C20C C25C . 1.390(3) ?
    C20C C21C . 1.391(3) ?
    C21C C22C . 1.384(4) ?
    C21C H21C . 0.9300 ?
    C22C C23C . 1.375(4) ?
    C22C H22C . 0.9300 ?
    C23C C24C . 1.369(4) ?
    C23C H23C . 0.9300 ?
    C24C C25C . 1.385(3) ?
    C24C H24C . 0.9300 ?
    C25C H25C . 0.9300 ?
    C26C H26G . 0.9600 ?
    C26C H26H . 0.9600 ?
    C26C H26I . 0.9600 ?
    C27C H27G . 0.9600 ?
    C27C H27H . 0.9600 ?
    C27C H27I . 0.9600 ?
    S2D C18D . 1.621(3) ?
    N1D C9D . 1.317(3) ?
    N1D N2D . 1.354(3) ?
    N2D C18D . 1.367(3) ?
    N2D H4N2 . 0.91(4) ?
    O1D C3D . 1.367(3) ?
    O1D C26D . 1.428(3) ?
    O2D C15D . 1.366(3) ?
    O2D C27D . 1.434(3) ?
    C1D C2D . 1.382(3) ?
    C1D C6D . 1.393(3) ?
    C1D H1DA . 0.9300 ?
    C2D C3D . 1.391(3) ?
    C2D H2DA . 0.9300 ?
    C3D C4D . 1.391(3) ?
    C4D C5D . 1.373(3) ?
    C4D H4DA . 0.9300 ?
    C5D C6D . 1.402(3) ?
    C5D H5DA . 0.9300 ?
    C6D C7D . 1.458(3) ?
    C7D C8D . 1.340(3) ?
    C7D H7DA . 0.9300 ?
    C8D C9D . 1.463(3) ?
    C8D H8DA . 0.9300 ?
    C9D C10D . 1.471(3) ?
    C10D C11D . 1.337(3) ?
    C10D H10D . 0.9300 ?
    C11D C12D . 1.461(3) ?
    C11D H11D . 0.9300 ?
    C12D C13D . 1.395(3) ?
    C12D C17D . 1.403(4) ?
    C13D C14D . 1.380(4) ?
    C13D H13D . 0.9300 ?
    C14D C15D . 1.385(4) ?
    C14D H14D . 0.9300 ?
    C15D C16D . 1.396(4) ?
    C16D C17D . 1.378(3) ?
    C16D H16D . 0.9300 ?
    C17D H17D . 0.9300 ?
    C18D S1D . 1.709(4) ?
    C18D S1Y . 2.032(11) ?
    C26D H26J . 0.9600 ?
    C26D H26K . 0.9600 ?
    C26D H26L . 0.9600 ?
    C27D H27J . 0.9600 ?
    C27D H27K . 0.9600 ?
    C27D H27L . 0.9600 ?
    C1B C2B . 1.382(9) ?
    C1B C6B . 1.396(7) ?
    C1B H1BA . 0.9300 ?
    C2B C3B . 1.384(8) ?
    C2B H2BA . 0.9300 ?
    C3B C4B . 1.397(8) ?
    C4B C5B . 1.381(7) ?
    C4B H4BA . 0.9300 ?
    C5B C6B . 1.396(7) ?
    C5B H5BA . 0.9300 ?
    C6B C7B . 1.454(7) ?
    C7B C8B . 1.342(7) ?
    C7B H7BA . 0.9300 ?
    C8B C9B . 1.466(6) ?
    C8B H8BA . 0.9300 ?
    N1B C9B . 1.292(6) ?
    C9B C10B . 1.473(5) ?
    C10B C11B . 1.325(6) ?
    C10B H10B . 0.9300 ?
    C11B C12B . 1.468(6) ?
    C11B H11B . 0.9300 ?
    C12B C13B . 1.394(7) ?
    C12B C17B . 1.396(6) ?
    C13B C14B . 1.390(7) ?
    C13B H13B . 0.9300 ?
    C14B C15B . 1.395(9) ?
    C14B H14B . 0.9300 ?
    C15B C16B . 1.384(8) ?
    C16B C17B . 1.389(7) ?
    C16B H16B . 0.9300 ?
    C17B H17B . 0.9300 ?
    C1X C2X . 1.390(14) ?
    C1X C6X . 1.400(13) ?
    C1X H1XB . 0.9300 ?
    C2X C3X . 1.385(14) ?
    C2X H2XB . 0.9300 ?
    C3X C4X . 1.403(14) ?
    C4X C5X . 1.377(12) ?
    C4X H4XB . 0.9300 ?
    C5X C6X . 1.412(12) ?
    C5X H5XB . 0.9300 ?
    C6X C7X . 1.456(12) ?
    C7X C8X . 1.336(12) ?
    C7X H7XB . 0.9300 ?
    C8X C9X . 1.463(11) ?
    C8X H8XB . 0.9300 ?
    N1X C9X . 1.284(11) ?
    C9X C10X . 1.482(11) ?
    C10X C11X . 1.321(10) ?
    C10X H10E . 0.9300 ?
    C11X C12X . 1.486(9) ?
    C11X H11E . 0.9300 ?
    C12X C17X . 1.379(11) ?
    C12X C13X . 1.387(12) ?
    C13X C14X . 1.390(13) ?
    C13X H13E . 0.9300 ?
    C14X C15X . 1.387(15) ?
    C14X H14E . 0.9300 ?
    C15X C16X . 1.378(14) ?
    C16X C17X . 1.388(13) ?
    C16X H16E . 0.9300 ?
    C17X H17E . 0.9300 ?
    S1D C19D . 1.841(6) ?
    C19D C20D . 1.520(8) ?
    C19D H19I . 0.9700 ?
    C19D H19J . 0.9700 ?
    C20D C25D . 1.375(10) ?
    C20D C21D . 1.388(8) ?
    C21D C22D . 1.358(9) ?
    C21D H21E . 0.9300 ?
    C22D C23D . 1.359(11) ?
    C22D H22E . 0.9300 ?
    C23D C24D . 1.342(13) ?
    C23D H23E . 0.9300 ?
    C24D C25D . 1.390(11) ?
    C24D H24E . 0.9300 ?
    C25D H25E . 0.9300 ?
    S1Y C19Y . 1.785(12) ?
    C19Y C20Y . 1.508(13) ?
    C19Y H19G . 0.9700 ?
    C19Y H19H . 0.9700 ?
    C20Y C25Y . 1.373(14) ?
    C20Y C21Y . 1.378(13) ?
    C21Y C22Y . 1.362(13) ?
    C21Y H21D . 0.9300 ?
    C22Y C23Y . 1.367(16) ?
    C22Y H22D . 0.9300 ?
    C23Y C24Y . 1.341(18) ?
    C23Y H23D . 0.9300 ?
    C24Y C25Y . 1.389(15) ?
    C24Y H24D . 0.9300 ?
    C25Y H25D . 0.9300 ?
loop_
    _geom_angle_atom_site_label_1
    _geom_angle_atom_site_label_2
    _geom_angle_atom_site_label_3
    _geom_angle_site_symmetry_1
    _geom_angle_site_symmetry_3
    _geom_angle
    _geom_angle_publ_flag
    C18A S1A C19A . . 101.27(10) ?
    C9A N1A N2A . . 120.07(17) ?
    C18A N2A N1A . . 118.15(17) ?
    C18A N2A H1N2 . . 115.8(19) ?
    N1A N2A H1N2 . . 126.1(19) ?
    C3A O1A C26A . . 118.0(2) ?
    C15A O2A C27A . . 117.6(2) ?
    C6A C1A C2A . . 122.6(2) ?
    C6A C1A H1AA . . 118.7 ?
    C2A C1A H1AA . . 118.7 ?
    C3A C2A C1A . . 118.7(2) ?
    C3A C2A H2AA . . 120.6 ?
    C1A C2A H2AA . . 120.6 ?
    O1A C3A C2A . . 125.1(2) ?
    O1A C3A C4A . . 115.0(2) ?
    C2A C3A C4A . . 119.8(2) ?
    C5A C4A C3A . . 120.7(2) ?
    C5A C4A H4AA . . 119.7 ?
    C3A C4A H4AA . . 119.7 ?
    C4A C5A C6A . . 120.8(2) ?
    C4A C5A H5AA . . 119.6 ?
    C6A C5A H5AA . . 119.6 ?
    C1A C6A C5A . . 117.3(2) ?
    C1A C6A C7A . . 119.8(2) ?
    C5A C6A C7A . . 122.84(19) ?
    C8A C7A C6A . . 127.2(2) ?
    C8A C7A H7AA . . 116.4 ?
    C6A C7A H7AA . . 116.4 ?
    C7A C8A C9A . . 125.1(2) ?
    C7A C8A H8AA . . 117.5 ?
    C9A C8A H8AA . . 117.5 ?
    N1A C9A C8A . . 125.80(19) ?
    N1A C9A C10A . . 114.22(18) ?
    C8A C9A C10A . . 119.91(19) ?
    C11A C10A C9A . . 122.3(2) ?
    C11A C10A H10A . . 118.9 ?
    C9A C10A H10A . . 118.9 ?
    C10A C11A C12A . . 126.6(2) ?
    C10A C11A H11A . . 116.7 ?
    C12A C11A H11A . . 116.7 ?
    C17A C12A C13A . . 117.3(2) ?
    C17A C12A C11A . . 123.2(2) ?
    C13A C12A C11A . . 119.5(2) ?
    C14A C13A C12A . . 121.7(2) ?
    C14A C13A H13A . . 119.2 ?
    C12A C13A H13A . . 119.2 ?
    C13A C14A C15A . . 119.9(2) ?
    C13A C14A H14A . . 120.0 ?
    C15A C14A H14A . . 120.0 ?
    O2A C15A C16A . . 124.4(2) ?
    O2A C15A C14A . . 115.8(2) ?
    C16A C15A C14A . . 119.8(2) ?
    C17A C16A C15A . . 119.5(2) ?
    C17A C16A H16A . . 120.3 ?
    C15A C16A H16A . . 120.3 ?
    C16A C17A C12A . . 121.8(2) ?
    C16A C17A H17A . . 119.1 ?
    C12A C17A H17A . . 119.1 ?
    N2A C18A S2A . . 121.55(15) ?
    N2A C18A S1A . . 112.85(15) ?
    S2A C18A S1A . . 125.60(13) ?
    C20A C19A S1A . . 109.27(15) ?
    C20A C19A H19A . . 109.8 ?
    S1A C19A H19A . . 109.8 ?
    C20A C19A H19B . . 109.8 ?
    S1A C19A H19B . . 109.8 ?
    H19A C19A H19B . . 108.3 ?
    C21A C20A C25A . . 118.5(2) ?
    C21A C20A C19A . . 119.8(2) ?
    C25A C20A C19A . . 121.7(2) ?
    C22A C21A C20A . . 121.2(2) ?
    C22A C21A H21A . . 119.4 ?
    C20A C21A H21A . . 119.4 ?
    C23A C22A C21A . . 119.9(2) ?
    C23A C22A H22A . . 120.1 ?
    C21A C22A H22A . . 120.1 ?
    C24A C23A C22A . . 119.8(2) ?
    C24A C23A H23A . . 120.1 ?
    C22A C23A H23A . . 120.1 ?
    C23A C24A C25A . . 120.6(2) ?
    C23A C24A H24A . . 119.7 ?
    C25A C24A H24A . . 119.7 ?
    C24A C25A C20A . . 120.0(2) ?
    C24A C25A H25A . . 120.0 ?
    C20A C25A H25A . . 120.0 ?
    O1A C26A H26A . . 109.5 ?
    O1A C26A H26B . . 109.5 ?
    H26A C26A H26B . . 109.5 ?
    O1A C26A H26C . . 109.5 ?
    H26A C26A H26C . . 109.5 ?
    H26B C26A H26C . . 109.5 ?
    O2A C27A H27A . . 109.5 ?
    O2A C27A H27B . . 109.5 ?
    H27A C27A H27B . . 109.5 ?
    O2A C27A H27C . . 109.5 ?
    H27A C27A H27C . . 109.5 ?
    H27B C27A H27C . . 109.5 ?
    C18B S1B C19B . . 101.73(11) ?
    C18B N2B N1X . . 107.4(4) ?
    C18B N2B N1B . . 122.2(3) ?
    C18B N2B H2N2 . . 115.3(19) ?
    N1X N2B H2N2 . . 133(2) ?
    N1B N2B H2N2 . . 122.3(19) ?
    C3B O1B C26B . . 117.6(4) ?
    C26B O1B C3X . . 116.9(7) ?
    C15X O2B C27B . . 108.6(9) ?
    C15B O2B C27B . . 121.0(4) ?
    N2B C18B S2B . . 122.09(17) ?
    N2B C18B S1B . . 112.17(16) ?
    S2B C18B S1B . . 125.72(14) ?
    C20B C19B S1B . . 107.82(16) ?
    C20B C19B H19C . . 110.1 ?
    S1B C19B H19C . . 110.1 ?
    C20B C19B H19D . . 110.1 ?
    S1B C19B H19D . . 110.1 ?
    H19C C19B H19D . . 108.5 ?
    C21B C20B C25B . . 118.5(2) ?
    C21B C20B C19B . . 120.1(2) ?
    C25B C20B C19B . . 121.4(2) ?
    C20B C21B C22B . . 121.0(3) ?
    C20B C21B H21B . . 119.5 ?
    C22B C21B H21B . . 119.5 ?
    C23B C22B C21B . . 120.4(3) ?
    C23B C22B H22B . . 119.8 ?
    C21B C22B H22B . . 119.8 ?
    C22B C23B C24B . . 119.2(3) ?
    C22B C23B H23B . . 120.4 ?
    C24B C23B H23B . . 120.4 ?
    C23B C24B C25B . . 120.6(3) ?
    C23B C24B H24B . . 119.7 ?
    C25B C24B H24B . . 119.7 ?
    C20B C25B C24B . . 120.2(3) ?
    C20B C25B H25B . . 119.9 ?
    C24B C25B H25B . . 119.9 ?
    O1B C26B H26D . . 109.5 ?
    O1B C26B H26E . . 109.5 ?
    H26D C26B H26E . . 109.5 ?
    O1B C26B H26F . . 109.5 ?
    H26D C26B H26F . . 109.5 ?
    H26E C26B H26F . . 109.5 ?
    O2B C27B H27D . . 109.5 ?
    O2B C27B H27E . . 109.5 ?
    H27D C27B H27E . . 109.5 ?
    O2B C27B H27F . . 109.5 ?
    H27D C27B H27F . . 109.5 ?
    H27E C27B H27F . . 109.5 ?
    C18C S1C C19C . . 100.52(11) ?
    C9C N1C N2C . . 119.70(18) ?
    C18C N2C N1C . . 118.99(19) ?
    C18C N2C H3N2 . . 110(2) ?
    N1C N2C H3N2 . . 131(2) ?
    C3C O1C C26C . . 117.62(18) ?
    C15C O2C C27C . . 116.8(3) ?
    C2C C1C C6C . . 122.4(2) ?
    C2C C1C H1CA . . 118.8 ?
    C6C C1C H1CA . . 118.8 ?
    C1C C2C C3C . . 119.4(2) ?
    C1C C2C H2CA . . 120.3 ?
    C3C C2C H2CA . . 120.3 ?
    O1C C3C C2C . . 124.0(2) ?
    O1C C3C C4C . . 116.7(2) ?
    C2C C3C C4C . . 119.2(2) ?
    C5C C4C C3C . . 121.0(2) ?
    C5C C4C H4CA . . 119.5 ?
    C3C C4C H4CA . . 119.5 ?
    C4C C5C C6C . . 120.7(2) ?
    C4C C5C H5CA . . 119.7 ?
    C6C C5C H5CA . . 119.7 ?
    C1C C6C C5C . . 117.2(2) ?
    C1C C6C C7C . . 118.6(2) ?
    C5C C6C C7C . . 124.2(2) ?
    C8C C7C C6C . . 127.7(2) ?
    C8C C7C H7CA . . 116.2 ?
    C6C C7C H7CA . . 116.2 ?
    C7C C8C C9C . . 124.3(2) ?
    C7C C8C H8CA . . 117.8 ?
    C9C C8C H8CA . . 117.8 ?
    N1C C9C C8C . . 126.8(2) ?
    N1C C9C C10C . . 114.27(19) ?
    C8C C9C C10C . . 118.89(19) ?
    C11C C10C C9C . . 124.9(2) ?
    C11C C10C H10C . . 117.5 ?
    C9C C10C H10C . . 117.5 ?
    C10C C11C C12C . . 125.9(2) ?
    C10C C11C H11C . . 117.1 ?
    C12C C11C H11C . . 117.1 ?
    C13C C12C C17C . . 117.3(2) ?
    C13C C12C C11C . . 119.6(2) ?
    C17C C12C C11C . . 123.0(2) ?
    C12C C13C C14C . . 121.8(2) ?
    C12C C13C H13C . . 119.1 ?
    C14C C13C H13C . . 119.1 ?
    C15C C14C C13C . . 119.6(2) ?
    C15C C14C H14C . . 120.2 ?
    C13C C14C H14C . . 120.2 ?
    O2C C15C C14C . . 125.2(2) ?
    O2C C15C C16C . . 115.1(2) ?
    C14C C15C C16C . . 119.7(2) ?
    C17C C16C C15C . . 120.3(2) ?
    C17C C16C H16C . . 119.8 ?
    C15C C16C H16C . . 119.8 ?
    C16C C17C C12C . . 121.2(2) ?
    C16C C17C H17C . . 119.4 ?
    C12C C17C H17C . . 119.4 ?
    N2C C18C S2C . . 122.25(18) ?
    N2C C18C S1C . . 113.37(18) ?
    S2C C18C S1C . . 124.37(14) ?
    C20C C19C S1C . . 108.63(15) ?
    C20C C19C H19E . . 110.0 ?
    S1C C19C H19E . . 110.0 ?
    C20C C19C H19F . . 110.0 ?
    S1C C19C H19F . . 110.0 ?
    H19E C19C H19F . . 108.3 ?
    C25C C20C C21C . . 118.6(2) ?
    C25C C20C C19C . . 120.9(2) ?
    C21C C20C C19C . . 120.5(2) ?
    C22C C21C C20C . . 120.5(2) ?
    C22C C21C H21C . . 119.8 ?
    C20C C21C H21C . . 119.8 ?
    C23C C22C C21C . . 120.3(2) ?
    C23C C22C H22C . . 119.9 ?
    C21C C22C H22C . . 119.9 ?
    C24C C23C C22C . . 119.8(2) ?
    C24C C23C H23C . . 120.1 ?
    C22C C23C H23C . . 120.1 ?
    C23C C24C C25C . . 120.6(2) ?
    C23C C24C H24C . . 119.7 ?
    C25C C24C H24C . . 119.7 ?
    C24C C25C C20C . . 120.2(2) ?
    C24C C25C H25C . . 119.9 ?
    C20C C25C H25C . . 119.9 ?
    O1C C26C H26G . . 109.5 ?
    O1C C26C H26H . . 109.5 ?
    H26G C26C H26H . . 109.5 ?
    O1C C26C H26I . . 109.5 ?
    H26G C26C H26I . . 109.5 ?
    H26H C26C H26I . . 109.5 ?
    O2C C27C H27G . . 109.5 ?
    O2C C27C H27H . . 109.5 ?
    H27G C27C H27H . . 109.5 ?
    O2C C27C H27I . . 109.5 ?
    H27G C27C H27I . . 109.5 ?
    H27H C27C H27I . . 109.5 ?
    C9D N1D N2D . . 117.5(2) ?
    N1D N2D C18D . . 119.7(2) ?
    N1D N2D H4N2 . . 125(2) ?
    C18D N2D H4N2 . . 115(2) ?
    C3D O1D C26D . . 117.54(19) ?
    C15D O2D C27D . . 117.7(2) ?
    C2D C1D C6D . . 122.9(2) ?
    C2D C1D H1DA . . 118.5 ?
    C6D C1D H1DA . . 118.5 ?
    C1D C2D C3D . . 118.7(2) ?
    C1D C2D H2DA . . 120.7 ?
    C3D C2D H2DA . . 120.7 ?
    O1D C3D C4D . . 116.1(2) ?
    O1D C3D C2D . . 124.2(2) ?
    C4D C3D C2D . . 119.7(2) ?
    C5D C4D C3D . . 120.6(2) ?
    C5D C4D H4DA . . 119.7 ?
    C3D C4D H4DA . . 119.7 ?
    C4D C5D C6D . . 121.2(2) ?
    C4D C5D H5DA . . 119.4 ?
    C6D C5D H5DA . . 119.4 ?
    C1D C6D C5D . . 116.8(2) ?
    C1D C6D C7D . . 119.51(19) ?
    C5D C6D C7D . . 123.6(2) ?
    C8D C7D C6D . . 128.0(2) ?
    C8D C7D H7DA . . 116.0 ?
    C6D C7D H7DA . . 116.0 ?
    C7D C8D C9D . . 123.8(2) ?
    C7D C8D H8DA . . 118.1 ?
    C9D C8D H8DA . . 118.1 ?
    N1D C9D C8D . . 126.3(2) ?
    N1D C9D C10D . . 114.7(2) ?
    C8D C9D C10D . . 118.9(2) ?
    C11D C10D C9D . . 125.1(2) ?
    C11D C10D H10D . . 117.5 ?
    C9D C10D H10D . . 117.5 ?
    C10D C11D C12D . . 125.8(2) ?
    C10D C11D H11D . . 117.1 ?
    C12D C11D H11D . . 117.1 ?
    C13D C12D C17D . . 116.7(2) ?
    C13D C12D C11D . . 120.4(2) ?
    C17D C12D C11D . . 122.9(2) ?
    C14D C13D C12D . . 122.4(3) ?
    C14D C13D H13D . . 118.8 ?
    C12D C13D H13D . . 118.8 ?
    C13D C14D C15D . . 119.8(2) ?
    C13D C14D H14D . . 120.1 ?
    C15D C14D H14D . . 120.1 ?
    O2D C15D C14D . . 125.0(2) ?
    O2D C15D C16D . . 115.7(2) ?
    C14D C15D C16D . . 119.3(2) ?
    C17D C16D C15D . . 120.1(2) ?
    C17D C16D H16D . . 120.0 ?
    C15D C16D H16D . . 120.0 ?
    C16D C17D C12D . . 121.7(2) ?
    C16D C17D H17D . . 119.1 ?
    C12D C17D H17D . . 119.1 ?
    N2D C18D S2D . . 122.8(2) ?
    N2D C18D S1D . . 112.9(2) ?
    S2D C18D S1D . . 124.23(17) ?
    N2D C18D S1Y . . 109.0(3) ?
    S2D C18D S1Y . . 128.0(2) ?
    O1D C26D H26J . . 109.5 ?
    O1D C26D H26K . . 109.5 ?
    H26J C26D H26K . . 109.5 ?
    O1D C26D H26L . . 109.5 ?
    H26J C26D H26L . . 109.5 ?
    H26K C26D H26L . . 109.5 ?
    O2D C27D H27J . . 109.5 ?
    O2D C27D H27K . . 109.5 ?
    H27J C27D H27K . . 109.5 ?
    O2D C27D H27L . . 109.5 ?
    H27J C27D H27L . . 109.5 ?
    H27K C27D H27L . . 109.5 ?
    C2B C1B C6B . . 123.5(7) ?
    C2B C1B H1BA . . 118.2 ?
    C6B C1B H1BA . . 118.2 ?
    C1B C2B C3B . . 118.2(7) ?
    C1B C2B H2BA . . 120.9 ?
    C3B C2B H2BA . . 120.9 ?
    O1B C3B C2B . . 125.1(7) ?
    O1B C3B C4B . . 114.9(7) ?
    C2B C3B C4B . . 119.8(7) ?
    C5B C4B C3B . . 120.8(7) ?
    C5B C4B H4BA . . 119.6 ?
    C3B C4B H4BA . . 119.6 ?
    C4B C5B C6B . . 120.7(7) ?
    C4B C5B H5BA . . 119.6 ?
    C6B C5B H5BA . . 119.6 ?
    C5B C6B C1B . . 116.8(7) ?
    C5B C6B C7B . . 125.0(6) ?
    C1B C6B C7B . . 118.1(7) ?
    C8B C7B C6B . . 124.7(6) ?
    C8B C7B H7BA . . 117.7 ?
    C6B C7B H7BA . . 117.7 ?
    C7B C8B C9B . . 120.4(5) ?
    C7B C8B H8BA . . 119.8 ?
    C9B C8B H8BA . . 119.8 ?
    C9B N1B N2B . . 121.8(4) ?
    N1B C9B C8B . . 125.4(4) ?
    N1B C9B C10B . . 116.2(4) ?
    C8B C9B C10B . . 118.4(4) ?
    C11B C10B C9B . . 124.1(4) ?
    C11B C10B H10B . . 117.9 ?
    C9B C10B H10B . . 117.9 ?
    C10B C11B C12B . . 126.4(4) ?
    C10B C11B H11B . . 116.8 ?
    C12B C11B H11B . . 116.8 ?
    C13B C12B C17B . . 117.4(4) ?
    C13B C12B C11B . . 119.9(4) ?
    C17B C12B C11B . . 122.7(4) ?
    C14B C13B C12B . . 122.1(5) ?
    C14B C13B H13B . . 118.9 ?
    C12B C13B H13B . . 118.9 ?
    C13B C14B C15B . . 119.0(7) ?
    C13B C14B H14B . . 120.5 ?
    C15B C14B H14B . . 120.5 ?
    C16B C15B C14B . . 120.0(7) ?
    C16B C15B O2B . . 123.7(8) ?
    C14B C15B O2B . . 116.1(6) ?
    C15B C16B C17B . . 120.1(6) ?
    C15B C16B H16B . . 120.0 ?
    C17B C16B H16B . . 120.0 ?
    C16B C17B C12B . . 121.3(4) ?
    C16B C17B H17B . . 119.3 ?
    C12B C17B H17B . . 119.3 ?
    C2X C1X C6X . . 120.2(13) ?
    C2X C1X H1XB . . 119.9 ?
    C6X C1X H1XB . . 119.9 ?
    C3X C2X C1X . . 122.4(15) ?
    C3X C2X H2XB . . 118.8 ?
    C1X C2X H2XB . . 118.8 ?
    C2X C3X C4X . . 118.0(14) ?
    C2X C3X O1B . . 123.5(13) ?
    C4X C3X O1B . . 117.8(13) ?
    C5X C4X C3X . . 119.9(13) ?
    C5X C4X H4XB . . 120.1 ?
    C3X C4X H4XB . . 120.1 ?
    C4X C5X C6X . . 122.6(14) ?
    C4X C5X H5XB . . 118.7 ?
    C6X C5X H5XB . . 118.7 ?
    C1X C6X C5X . . 116.9(12) ?
    C1X C6X C7X . . 121.1(13) ?
    C5X C6X C7X . . 121.9(13) ?
    C8X C7X C6X . . 129.0(13) ?
    C8X C7X H7XB . . 115.5 ?
    C6X C7X H7XB . . 115.5 ?
    C7X C8X C9X . . 123.2(10) ?
    C7X C8X H8XB . . 118.4 ?
    C9X C8X H8XB . . 118.4 ?
    C9X N1X N2B . . 111.3(7) ?
    N1X C9X C8X . . 125.6(8) ?
    N1X C9X C10X . . 112.0(8) ?
    C8X C9X C10X . . 122.3(8) ?
    C11X C10X C9X . . 124.8(8) ?
    C11X C10X H10E . . 117.6 ?
    C9X C10X H10E . . 117.6 ?
    C10X C11X C12X . . 124.1(8) ?
    C10X C11X H11E . . 118.0 ?
    C12X C11X H11E . . 118.0 ?
    C17X C12X C13X . . 119.0(7) ?
    C17X C12X C11X . . 118.6(8) ?
    C13X C12X C11X . . 122.5(9) ?
    C12X C13X C14X . . 118.4(10) ?
    C12X C13X H13E . . 120.8 ?
    C14X C13X H13E . . 120.8 ?
    C15X C14X C13X . . 122.7(13) ?
    C15X C14X H14E . . 118.6 ?
    C13X C14X H14E . . 118.6 ?
    O2B C15X C16X . . 130.1(16) ?
    O2B C15X C14X . . 111.3(13) ?
    C16X C15X C14X . . 118.2(15) ?
    C15X C16X C17X . . 119.3(12) ?
    C15X C16X H16E . . 120.3 ?
    C17X C16X H16E . . 120.3 ?
    C12X C17X C16X . . 122.2(9) ?
    C12X C17X H17E . . 118.9 ?
    C16X C17X H17E . . 118.9 ?
    C18D S1D C19D . . 101.7(3) ?
    C20D C19D S1D . . 110.8(6) ?
    C20D C19D H19I . . 109.5 ?
    S1D C19D H19I . . 109.5 ?
    C20D C19D H19J . . 109.5 ?
    S1D C19D H19J . . 109.5 ?
    H19I C19D H19J . . 108.1 ?
    C25D C20D C21D . . 116.9(7) ?
    C25D C20D C19D . . 121.2(7) ?
    C21D C20D C19D . . 121.9(8) ?
    C22D C21D C20D . . 121.4(9) ?
    C22D C21D H21E . . 119.3 ?
    C20D C21D H21E . . 119.3 ?
    C21D C22D C23D . . 119.7(8) ?
    C21D C22D H22E . . 120.2 ?
    C23D C22D H22E . . 120.2 ?
    C24D C23D C22D . . 121.6(7) ?
    C24D C23D H23E . . 119.2 ?
    C22D C23D H23E . . 119.2 ?
    C23D C24D C25D . . 118.6(8) ?
    C23D C24D H24E . . 120.7 ?
    C25D C24D H24E . . 120.7 ?
    C20D C25D C24D . . 121.6(8) ?
    C20D C25D H25E . . 119.2 ?
    C24D C25D H25E . . 119.2 ?
    C19Y S1Y C18D . . 96.7(5) ?
    C20Y C19Y S1Y . . 109.0(9) ?
    C20Y C19Y H19G . . 109.9 ?
    S1Y C19Y H19G . . 109.9 ?
    C20Y C19Y H19H . . 109.9 ?
    S1Y C19Y H19H . . 109.9 ?
    H19G C19Y H19H . . 108.3 ?
    C25Y C20Y C21Y . . 118.4(14) ?
    C25Y C20Y C19Y . . 123.5(14) ?
    C21Y C20Y C19Y . . 117.3(13) ?
    C22Y C21Y C20Y . . 121.4(13) ?
    C22Y C21Y H21D . . 119.3 ?
    C20Y C21Y H21D . . 119.3 ?
    C21Y C22Y C23Y . . 119.0(14) ?
    C21Y C22Y H22D . . 120.5 ?
    C23Y C22Y H22D . . 120.5 ?
    C24Y C23Y C22Y . . 119.9(13) ?
    C24Y C23Y H23D . . 120.1 ?
    C22Y C23Y H23D . . 120.1 ?
    C23Y C24Y C25Y . . 121.8(15) ?
    C23Y C24Y H24D . . 119.1 ?
    C25Y C24Y H24D . . 119.1 ?
    C20Y C25Y C24Y . . 118.0(15) ?
    C20Y C25Y H25D . . 121.0 ?
    C24Y C25Y H25D . . 121.0 ?
loop_
    _geom_torsion_atom_site_label_1
    _geom_torsion_atom_site_label_2
    _geom_torsion_atom_site_label_3
    _geom_torsion_atom_site_label_4
    _geom_torsion_site_symmetry_1
    _geom_torsion_site_symmetry_2
    _geom_torsion_site_symmetry_3
    _geom_torsion_site_symmetry_4
    _geom_torsion
    _geom_torsion_publ_flag
    C9A N1A N2A C18A . . . . -178.1(2) ?
    C6A C1A C2A C3A . . . . -0.1(4) ?
    C26A O1A C3A C2A . . . . 2.8(4) ?
    C26A O1A C3A C4A . . . . -178.7(3) ?
    C1A C2A C3A O1A . . . . 178.2(2) ?
    C1A C2A C3A C4A . . . . -0.3(4) ?
    O1A C3A C4A C5A . . . . -178.0(2) ?
    C2A C3A C4A C5A . . . . 0.6(4) ?
    C3A C4A C5A C6A . . . . -0.5(4) ?
    C2A C1A C6A C5A . . . . 0.2(3) ?
    C2A C1A C6A C7A . . . . -178.5(2) ?
    C4A C5A C6A C1A . . . . 0.1(3) ?
    C4A C5A C6A C7A . . . . 178.8(2) ?
    C1A C6A C7A C8A . . . . -175.4(2) ?
    C5A C6A C7A C8A . . . . 5.9(4) ?
    C6A C7A C8A C9A . . . . -178.1(2) ?
    N2A N1A C9A C8A . . . . -1.5(3) ?
    N2A N1A C9A C10A . . . . 175.53(19) ?
    C7A C8A C9A N1A . . . . -175.0(2) ?
    C7A C8A C9A C10A . . . . 8.1(3) ?
    N1A C9A C10A C11A . . . . -37.5(3) ?
    C8A C9A C10A C11A . . . . 139.7(2) ?
    C9A C10A C11A C12A . . . . -176.9(2) ?
    C10A C11A C12A C17A . . . . -19.6(4) ?
    C10A C11A C12A C13A . . . . 158.7(2) ?
    C17A C12A C13A C14A . . . . 1.0(4) ?
    C11A C12A C13A C14A . . . . -177.3(2) ?
    C12A C13A C14A C15A . . . . -1.2(4) ?
    C27A O2A C15A C16A . . . . 0.9(4) ?
    C27A O2A C15A C14A . . . . -179.9(3) ?
    C13A C14A C15A O2A . . . . -178.6(2) ?
    C13A C14A C15A C16A . . . . 0.7(4) ?
    O2A C15A C16A C17A . . . . 179.0(2) ?
    C14A C15A C16A C17A . . . . -0.2(4) ?
    C15A C16A C17A C12A . . . . 0.1(4) ?
    C13A C12A C17A C16A . . . . -0.5(3) ?
    C11A C12A C17A C16A . . . . 177.8(2) ?
    N1A N2A C18A S2A . . . . 175.75(15) ?
    N1A N2A C18A S1A . . . . -3.4(3) ?
    C19A S1A C18A N2A . . . . -179.45(18) ?
    C19A S1A C18A S2A . . . . 1.47(19) ?
    C18A S1A C19A C20A . . . . 160.53(19) ?
    S1A C19A C20A C21A . . . . -96.9(2) ?
    S1A C19A C20A C25A . . . . 85.0(2) ?
    C25A C20A C21A C22A . . . . 1.1(4) ?
    C19A C20A C21A C22A . . . . -177.1(2) ?
    C20A C21A C22A C23A . . . . -0.9(4) ?
    C21A C22A C23A C24A . . . . 0.1(4) ?
    C22A C23A C24A C25A . . . . 0.5(4) ?
    C23A C24A C25A C20A . . . . -0.3(4) ?
    C21A C20A C25A C24A . . . . -0.5(3) ?
    C19A C20A C25A C24A . . . . 177.6(2) ?
    N1X N2B C18B S2B . . . . -158.8(4) ?
    N1B N2B C18B S2B . . . . 178.0(3) ?
    N1X N2B C18B S1B . . . . 22.3(5) ?
    N1B N2B C18B S1B . . . . -0.9(4) ?
    C19B S1B C18B N2B . . . . 178.15(18) ?
    C19B S1B C18B S2B . . . . -0.70(19) ?
    C18B S1B C19B C20B . . . . -160.74(18) ?
    S1B C19B C20B C21B . . . . 93.7(3) ?
    S1B C19B C20B C25B . . . . -85.7(3) ?
    C25B C20B C21B C22B . . . . -2.6(4) ?
    C19B C20B C21B C22B . . . . 177.9(2) ?
    C20B C21B C22B C23B . . . . 0.6(4) ?
    C21B C22B C23B C24B . . . . 1.9(4) ?
    C22B C23B C24B C25B . . . . -2.3(4) ?
    C21B C20B C25B C24B . . . . 2.2(4) ?
    C19B C20B C25B C24B . . . . -178.4(2) ?
    C23B C24B C25B C20B . . . . 0.3(4) ?
    C9C N1C N2C C18C . . . . -179.3(2) ?
    C6C C1C C2C C3C . . . . 0.6(4) ?
    C26C O1C C3C C2C . . . . -20.9(3) ?
    C26C O1C C3C C4C . . . . 159.7(2) ?
    C1C C2C C3C O1C . . . . -178.0(2) ?
    C1C C2C C3C C4C . . . . 1.4(4) ?
    O1C C3C C4C C5C . . . . 177.7(2) ?
    C2C C3C C4C C5C . . . . -1.8(4) ?
    C3C C4C C5C C6C . . . . 0.1(4) ?
    C2C C1C C6C C5C . . . . -2.2(4) ?
    C2C C1C C6C C7C . . . . 175.4(2) ?
    C4C C5C C6C C1C . . . . 1.9(4) ?
    C4C C5C C6C C7C . . . . -175.6(2) ?
    C1C C6C C7C C8C . . . . -161.5(3) ?
    C5C C6C C7C C8C . . . . 16.0(4) ?
    C6C C7C C8C C9C . . . . 175.7(2) ?
    N2C N1C C9C C8C . . . . -0.1(3) ?
    N2C N1C C9C C10C . . . . -177.19(19) ?
    C7C C8C C9C N1C . . . . 175.7(2) ?
    C7C C8C C9C C10C . . . . -7.4(3) ?
    N1C C9C C10C C11C . . . . -26.9(3) ?
    C8C C9C C10C C11C . . . . 155.8(2) ?
    C9C C10C C11C C12C . . . . 177.1(2) ?
    C10C C11C C12C C13C . . . . 173.9(2) ?
    C10C C11C C12C C17C . . . . -7.4(4) ?
    C17C C12C C13C C14C . . . . 1.7(4) ?
    C11C C12C C13C C14C . . . . -179.6(2) ?
    C12C C13C C14C C15C . . . . -0.6(4) ?
    C27C O2C C15C C14C . . . . 2.1(4) ?
    C27C O2C C15C C16C . . . . -177.4(3) ?
    C13C C14C C15C O2C . . . . 179.5(3) ?
    C13C C14C C15C C16C . . . . -1.1(4) ?
    O2C C15C C16C C17C . . . . -178.8(2) ?
    C14C C15C C16C C17C . . . . 1.6(4) ?
    C15C C16C C17C C12C . . . . -0.5(4) ?
    C13C C12C C17C C16C . . . . -1.1(3) ?
    C11C C12C C17C C16C . . . . -179.8(2) ?
    N1C N2C C18C S2C . . . . -172.08(16) ?
    N1C N2C C18C S1C . . . . 7.0(3) ?
    C19C S1C C18C N2C . . . . 176.62(17) ?
    C19C S1C C18C S2C . . . . -4.35(19) ?
    C18C S1C C19C C20C . . . . -163.37(17) ?
    S1C C19C C20C C25C . . . . 67.0(3) ?
    S1C C19C C20C C21C . . . . -114.6(2) ?
    C25C C20C C21C C22C . . . . 0.0(4) ?
    C19C C20C C21C C22C . . . . -178.3(2) ?
    C20C C21C C22C C23C . . . . 0.2(4) ?
    C21C C22C C23C C24C . . . . -0.4(4) ?
    C22C C23C C24C C25C . . . . 0.3(4) ?
    C23C C24C C25C C20C . . . . -0.1(4) ?
    C21C C20C C25C C24C . . . . -0.1(4) ?
    C19C C20C C25C C24C . . . . 178.2(2) ?
    C9D N1D N2D C18D . . . . 179.8(2) ?
    C6D C1D C2D C3D . . . . -1.0(4) ?
    C26D O1D C3D C4D . . . . 175.9(3) ?
    C26D O1D C3D C2D . . . . -5.0(4) ?
    C1D C2D C3D O1D . . . . -177.4(2) ?
    C1D C2D C3D C4D . . . . 1.6(4) ?
    O1D C3D C4D C5D . . . . 178.4(2) ?
    C2D C3D C4D C5D . . . . -0.8(4) ?
    C3D C4D C5D C6D . . . . -0.8(4) ?
    C2D C1D C6D C5D . . . . -0.4(4) ?
    C2D C1D C6D C7D . . . . 178.3(2) ?
    C4D C5D C6D C1D . . . . 1.3(4) ?
    C4D C5D C6D C7D . . . . -177.3(2) ?
    C1D C6D C7D C8D . . . . 172.1(2) ?
    C5D C6D C7D C8D . . . . -9.3(4) ?
    C6D C7D C8D C9D . . . . 176.0(2) ?
    N2D N1D C9D C8D . . . . -7.2(3) ?
    N2D N1D C9D C10D . . . . 177.91(19) ?
    C7D C8D C9D N1D . . . . 156.8(2) ?
    C7D C8D C9D C10D . . . . -28.4(3) ?
    N1D C9D C10D C11D . . . . -15.4(3) ?
    C8D C9D C10D C11D . . . . 169.3(2) ?
    C9D C10D C11D C12D . . . . 172.4(2) ?
    C10D C11D C12D C13D . . . . 167.0(3) ?
    C10D C11D C12D C17D . . . . -15.9(4) ?
    C17D C12D C13D C14D . . . . 2.3(4) ?
    C11D C12D C13D C14D . . . . 179.6(3) ?
    C12D C13D C14D C15D . . . . -0.4(5) ?
    C27D O2D C15D C14D . . . . 0.7(4) ?
    C27D O2D C15D C16D . . . . -177.9(2) ?
    C13D C14D C15D O2D . . . . 179.4(3) ?
    C13D C14D C15D C16D . . . . -2.1(4) ?
    O2D C15D C16D C17D . . . . -178.8(2) ?
    C14D C15D C16D C17D . . . . 2.5(4) ?
    C15D C16D C17D C12D . . . . -0.5(4) ?
    C13D C12D C17D C16D . . . . -1.9(4) ?
    C11D C12D C17D C16D . . . . -179.1(2) ?
    N1D N2D C18D S2D . . . . 178.81(18) ?
    N1D N2D C18D S1D . . . . 2.6(3) ?
    N1D N2D C18D S1Y . . . . -6.9(4) ?
    C6B C1B C2B C3B . . . . 3(2) ?
    C26B O1B C3B C2B . . . . 7.3(15) ?
    C26B O1B C3B C4B . . . . -177.9(7) ?
    C1B C2B C3B O1B . . . . 173.4(13) ?
    C1B C2B C3B C4B . . . . -1(2) ?
    O1B C3B C4B C5B . . . . -175.3(10) ?
    C2B C3B C4B C5B . . . . -0.2(18) ?
    C3B C4B C5B C6B . . . . -0.1(16) ?
    C4B C5B C6B C1B . . . . 1.7(15) ?
    C4B C5B C6B C7B . . . . -176.6(9) ?
    C2B C1B C6B C5B . . . . -3(2) ?
    C2B C1B C6B C7B . . . . 175.2(13) ?
    C5B C6B C7B C8B . . . . 16.4(14) ?
    C1B C6B C7B C8B . . . . -162.0(9) ?
    C6B C7B C8B C9B . . . . 178.0(7) ?
    C18B N2B N1B C9B . . . . -175.6(4) ?
    N2B N1B C9B C8B . . . . 8.6(7) ?
    N2B N1B C9B C10B . . . . -170.3(4) ?
    C7B C8B C9B N1B . . . . -147.3(6) ?
    C7B C8B C9B C10B . . . . 31.5(8) ?
    N1B C9B C10B C11B . . . . 37.3(6) ?
    C8B C9B C10B C11B . . . . -141.6(4) ?
    C9B C10B C11B C12B . . . . -179.1(4) ?
    C10B C11B C12B C13B . . . . -162.8(4) ?
    C10B C11B C12B C17B . . . . 18.4(6) ?
    C17B C12B C13B C14B . . . . -1.1(9) ?
    C11B C12B C13B C14B . . . . -180.0(7) ?
    C12B C13B C14B C15B . . . . 1.1(18) ?
    C13B C14B C15B C16B . . . . 0(3) ?
    C13B C14B C15B O2B . . . . 175.8(12) ?
    C27B O2B C15B C16B . . . . -4(3) ?
    C27B O2B C15B C14B . . . . -179.1(12) ?
    C14B C15B C16B C17B . . . . -2(3) ?
    O2B C15B C16B C17B . . . . -176.8(14) ?
    C15B C16B C17B C12B . . . . 1.9(15) ?
    C13B C12B C17B C16B . . . . -0.4(8) ?
    C11B C12B C17B C16B . . . . 178.4(6) ?
    C6X C1X C2X C3X . . . . -1(5) ?
    C1X C2X C3X C4X . . . . 1(5) ?
    C1X C2X C3X O1B . . . . -169(3) ?
    C26B O1B C3X C2X . . . . -6(3) ?
    C26B O1B C3X C4X . . . . -176.5(14) ?
    C2X C3X C4X C5X . . . . 0(4) ?
    O1B C3X C4X C5X . . . . 170.9(18) ?
    C3X C4X C5X C6X . . . . -1(3) ?
    C2X C1X C6X C5X . . . . 0(4) ?
    C2X C1X C6X C7X . . . . 175(3) ?
    C4X C5X C6X C1X . . . . 1(3) ?
    C4X C5X C6X C7X . . . . -174.5(18) ?
    C1X C6X C7X C8X . . . . -163.8(19) ?
    C5X C6X C7X C8X . . . . 12(3) ?
    C6X C7X C8X C9X . . . . 174.1(14) ?
    C18B N2B N1X C9X . . . . -177.1(6) ?
    N2B N1X C9X C8X . . . . -2.0(13) ?
    N2B N1X C9X C10X . . . . 178.1(7) ?
    C7X C8X C9X N1X . . . . -147.7(13) ?
    C7X C8X C9X C10X . . . . 32.3(16) ?
    N1X C9X C10X C11X . . . . -148.7(8) ?
    C8X C9X C10X C11X . . . . 31.4(13) ?
    C9X C10X C11X C12X . . . . 173.8(7) ?
    C10X C11X C12X C17X . . . . -153.4(8) ?
    C10X C11X C12X C13X . . . . 26.5(12) ?
    C17X C12X C13X C14X . . . . 3.0(18) ?
    C11X C12X C13X C14X . . . . -176.9(14) ?
    C12X C13X C14X C15X . . . . 0(4) ?
    C27B O2B C15X C16X . . . . 3(6) ?
    C27B O2B C15X C14X . . . . 174(3) ?
    C13X C14X C15X O2B . . . . -177(2) ?
    C13X C14X C15X C16X . . . . -4(6) ?
    O2B C15X C16X C17X . . . . 176(4) ?
    C14X C15X C16X C17X . . . . 5(6) ?
    C13X C12X C17X C16X . . . . -2.1(15) ?
    C11X C12X C17X C16X . . . . 177.8(11) ?
    C15X C16X C17X C12X . . . . -2(3) ?
    N2D C18D S1D C19D . . . . 174.9(3) ?
    S2D C18D S1D C19D . . . . -1.3(3) ?
    C18D S1D C19D C20D . . . . -162.9(6) ?
    S1D C19D C20D C25D . . . . 70.4(13) ?
    S1D C19D C20D C21D . . . . -108.5(13) ?
    C25D C20D C21D C22D . . . . 5(2) ?
    C19D C20D C21D C22D . . . . -176.0(12) ?
    C20D C21D C22D C23D . . . . -3(2) ?
    C21D C22D C23D C24D . . . . 0.0(17) ?
    C22D C23D C24D C25D . . . . 0.5(15) ?
    C21D C20D C25D C24D . . . . -4(2) ?
    C19D C20D C25D C24D . . . . 176.6(11) ?
    C23D C24D C25D C20D . . . . 1.8(19) ?
    C18D S1Y C19Y C20Y . . . . -130.3(13) ?
    S1Y C19Y C20Y C25Y . . . . 56(3) ?
    S1Y C19Y C20Y C21Y . . . . -135(2) ?
    C25Y C20Y C21Y C22Y . . . . -13(4) ?
    C19Y C20Y C21Y C22Y . . . . 177(2) ?
    C20Y C21Y C22Y C23Y . . . . 7(4) ?
    C21Y C22Y C23Y C24Y . . . . -1(3) ?
    C22Y C23Y C24Y C25Y . . . . 2(3) ?
    C21Y C20Y C25Y C24Y . . . . 14(4) ?
    C19Y C20Y C25Y C24Y . . . . -177(2) ?
    C23Y C24Y C25Y C20Y . . . . -8(4) ?
loop_
    _geom_hbond_atom_site_label_D
    _geom_hbond_atom_site_label_H
    _geom_hbond_atom_site_label_A
    _geom_hbond_site_symmetry_A
    _geom_hbond_distance_DH
    _geom_hbond_distance_HA
    _geom_hbond_distance_DA
    _geom_hbond_angle_DHA
    _geom_hbond_publ_flag
    C24A H24A O2B . 0.9300 2.57 3.262(3) 131.00 yes
    C21A H21A O1C . 0.9300 2.40 3.249(3) 152.00 yes
    C21B H21B O1B 2_575 0.9300 2.33 3.240(4) 167.00 yes
    N2C H3N2 S2C 2_756 0.91(4) 2.53(4) 3.435(2) 179(3) yes
    C17C H17C O1D 2_666 0.9300 2.53 3.381(3) 152.00 yes
    N2A H1N2 S2A 2_656 0.81(3) 2.69(3) 3.473(2) 161(2) yes
    N2B H2N2 S2D 2_675 0.82(3) 2.65(3) 3.461(2) 171(3) yes
    N2D H4N2 S2B 2_675 0.91(4) 2.61(4) 3.517(2) 174(3) yes
    C14C H14C Cg1 2_656 0.9300 2.80 3.558(5) 139.00 yes
    C16A H16A Cg2 2_756 0.9300 2.80 3.680(2) 158.00 yes
    C2D H2DA Cg3 . 0.9300 2.94 3.700(5) 140.00 yes
_shelx_space_group_comment
;
The symmetry employed for this shelxl refinement is uniquely defined
by the following loop, which should always be used as a source of
symmetry information in preference to the above space-group names.
They are only intended as comments.
;
_shelx_estimated_absorpt_T_min     ?
_shelx_estimated_absorpt_T_max     ?
_shelx_hkl_file
;
   0   0   2  139.29    2.60
   0   0   3    0.30    0.30
   0   0   4  170.98    3.70
   0   0   5    1.10    0.60
   0   0   6 2236.28   34.40
   0   0   7    0.40    0.70
   0   0   8    6.40    1.10
   0   0   9   36.40    2.20
   0   0  10  149.88    5.00
   0   0  11   -0.30    0.90
   0   0  12   46.50    3.10
   0   0  13    7.30    1.50
   0   0  14   18.70    2.20
   0   0  14   17.90    2.10
   0   0 -15    0.40    0.30
   0   0  15    0.00    1.00
   0   0  15   -0.10    1.10
   0   0  15    0.30    0.30
   0   0  16    1.80    1.30
   0   0 -16    1.80    0.40
   0   0  16    1.50    0.40
   0   0  16    1.30    1.00
   0   0 -17    6.40    0.70
   0   0  17    7.60    0.70
   0   0  17    6.40    1.60
   0   0  17    7.00    1.70
   0   0  18   36.90    3.40
   0   0  18   38.00    1.50
   0   0 -18   39.30    1.60
   0   0  18   36.20    3.50
   0   0  19    5.20    1.60
   0   0  19    5.90    1.70
   0   0  19    5.50    0.70
   0   0 -19    5.60    0.70
   0   0  20    3.40    1.30
   0   0  20    3.70    0.60
   0   0 -20    3.60    0.70
   0   0 -21    3.30    0.70
   0   0  21    3.30    1.40
   0   0 -21    2.70    1.00
   0   0  21    2.60    0.60
   0   0  22   16.00    1.10
   0   0  22   14.10    2.20
   0   0 -22   16.10    1.20
   0   0 -22   12.50    1.70
   0   0 -23    6.50    1.30
   0   0  23    7.90    1.60
   0   0  23    9.40    0.90
   0   0 -23    8.20    0.90
   0   0  23    8.50    0.70
   0   0  24   10.50    0.70
   0   0  24   12.10    1.00
   0   0 -24   12.00    1.00
   0   0  25    5.00    0.50
   0   0  25    5.50    0.50
   0   0  25    5.90    0.80
   0   0 -25    5.30    0.80
   0   0  26    5.50    0.70
   0   0  26    4.70    0.40
   0   0 -26    6.10    0.70
   0   0  27    5.30    0.60
   0   0  27    4.30    0.50
   0   0 -27    5.50    0.60
   0   0  28    0.80    0.30
   0   0 -28    1.10    0.40
   0   0  28    1.00    0.30
   0  -1  27    0.50    0.20
   0  -1  27    0.30    0.30
   0  -1  27    0.60    0.40
   0   1 -27    0.10    0.40
   0   1 -26    0.70    0.50
   0  -1  26    0.50    0.30
   0  -1  26    0.20    0.20
   0  -1  26    0.50    0.40
   0   1 -25    0.40    0.50
   0  -1  25    0.20    0.50
   0  -1  25    0.30    0.30
   0  -1  24    0.50    0.40
   0   1 -24    1.70    0.60
   0  -1  24    0.70    0.50
   0  -1  24    1.40    0.30
   0   1 -23    1.90    0.60
   0  -1  23    0.90    0.60
   0  -1  23    2.00    0.50
   0   1 -22   17.90    1.20
   0   1 -22   12.50    1.70
   0  -1  22   16.80    1.10
   0  -1  22   15.30    2.30
   0   1 -21    1.60    0.60
   0   1 -21    1.10    0.80
   0  -1  21    2.60    1.30
   0  -1  21    0.80    0.60
   0  -1  20  136.79    3.50
   0  -1  20  134.39    6.80
   0  -1  19    0.30    0.90
   0  -1  19    0.10    0.50
   0   1 -19   -0.10    0.50
   0   1 -18   41.30    1.60
   0  -1  18   42.90    1.60
   0  -1  18   42.30    3.60
   0   1 -17   13.30    0.90
   0  -1  17   11.70    2.00
   0  -1  17   14.10    2.20
   0  -1  17   12.40    0.90
   0  -1  16   41.80    3.50
   0  -1  16   40.90    1.40
   0  -1  16   41.20    3.50
   0   1 -16   39.20    1.50
   0  -1  15    5.10    1.40
   0   1 -15    3.90    0.50
   0  -1  15    4.90    0.50
   0  -1  15    5.00    1.60
   0  -1  14  118.69    2.60
   0  -1  14  115.29    5.40
   0   1 -14  116.59    2.60
   0  -1  14  112.59    5.30
   0  -1  13    4.90    1.30
   0  -1  13    3.50    1.10
   0  -1  12   79.59    4.00
   0  -1  12   77.89    4.00
   0  -1  11    0.60    0.80
   0  -1  11    1.40    1.00
   0  -1  10    0.50    0.90
   0  -1  10    1.90    1.00
   0  -1   9    0.70    0.80
   0  -1   8    4.10    1.00
   0  -1   7    8.90    1.10
   0  -1   6  363.66    7.50
   0  -1   5    8.30    0.90
   0  -1   4 1148.59   16.60
   0  -1   4 1138.99   16.60
   0  -1   3    0.50    0.20
   0  -1   3    0.60    0.10
   0  -1   3    0.50    0.40
   0  -1   3    0.60    0.20
   0  -1   2   41.80    0.90
   0  -1   2   41.90    0.90
   0  -1   2   43.40    1.30
   0  -1   2   41.80    0.90
   0  -1   2   43.30    0.90
   0  -1   1    0.10    0.20
   0  -1   1    0.20    0.10
   0  -1   1    0.10    0.10
   0  -1   1    0.00    0.10
   0  -1  -2  241.98    3.80
   0  -1  -2  235.18    3.80
   0  -1  -2  243.68    3.80
   0   1   2  234.68    4.10
   0  -1  -2  238.78    3.80
   0  -1  -3    2.00    0.20
   0   1   3    1.70    0.40
   0  -1  -3    2.20    0.20
   0  -1  -3    2.30    0.20
   0  -1  -3    2.50    0.20
   0  -1  -4    2.60    0.20
   0  -1  -4    2.30    0.20
   0   1   4    2.70    0.50
   0  -1  -4    2.60    0.20
   0  -1  -5    1.30    0.20
   0   1   5    0.90    0.50
   0  -1  -5    1.10    0.10
   0   1   6  130.39    3.50
   0   1   7    2.50    0.90
   0   1   8   14.50    1.30
   0   1   9    5.30    1.10
   0   1  10   40.30    2.50
   0   1  11    0.40    0.90
   0   1  12    1.10    0.90
   0   1  13   -0.20    1.00
   0   1  14   79.89    4.30
   0  -1 -15    9.50    0.70
   0   1  15    9.10    0.60
   0   1  15    8.40    1.70
   0   1  16   98.79    2.40
   0   1  16  102.69    5.30
   0  -1 -16  102.69    2.50
   0   1  16   98.59    5.20
   0   1  17    0.20    0.90
   0   1  17    0.60    1.00
   0   1  17    0.20    0.30
   0  -1 -17    0.50    0.40
   0  -1 -18    0.60    0.40
   0   1  18    0.20    0.90
   0   1  18    0.40    0.40
   0   1  18    0.10    1.10
   0   1  19   18.40    2.50
   0  -1 -19   18.80    1.10
   0   1  19   21.50    2.70
   0   1  19   19.70    1.10
   0   1  20   19.80    1.10
   0   1  20   19.30    2.60
   0   1  20   17.60    2.50
   0  -1 -20   21.20    1.20
   0  -1 -21    0.90    0.60
   0   1  21   -0.80    1.30
   0   1  21   -0.50    1.20
   0   1  21    0.20    0.50
   0   1  22    7.30    0.80
   0  -1 -22    4.40    1.10
   0  -1 -22    7.20    0.90
   0   1  22    6.70    1.70
   0  -1 -23    4.90    1.10
   0   1  23    5.10    0.80
   0  -1 -23    5.90    0.90
   0   1  23    5.10    0.60
   0   1  23    6.70    1.60
   0   1  24    0.30    0.30
   0  -1 -24    0.50    0.60
   0   1  24    0.10    0.60
   0   1  25   20.60    1.20
   0   1  25   16.50    0.80
   0  -1 -25   19.60    1.20
   0   1  26    0.80    0.50
   0   1  26    0.20    0.30
   0  -1 -26    0.80    0.60
   0   1  26    0.60    0.30
   0   1  27    1.00    0.30
   0  -1 -27    0.40    0.50
   0   1  27    1.10    0.50
   0   1  27    0.70    0.40
   0  -1 -28    0.10    0.40
   0   1  28    0.20    0.30
   0   1  28   -0.20    0.30
   0   2 -27    1.00    0.30
   0  -2  27    0.20    0.30
   0  -2  27    0.80    0.30
   0  -2  27    0.70    0.20
   0  -2  26    0.40    0.20
   0  -2  26   -0.20    0.40
   0  -2  26    0.50    0.30
   0   2 -26    0.40    0.40
   0  -2  26    0.10    0.40
   0   2 -25   -0.20    0.40
   0  -2  25    0.20    0.30
   0  -2  25    0.70    0.40
   0  -2  25    0.40    0.40
   0  -2  25   -0.10    0.30
   0   2 -24    1.20    0.50
   0  -2  24    0.50    0.50
   0  -2  24    0.80    0.40
   0  -2  23    5.80    0.80
   0   2 -23    5.20    0.80
   0  -2  23    4.90    0.60
   0   2 -22    1.50    0.80
   0  -2  22    2.00    1.10
   0   2 -22    2.00    0.60
   0  -2  22    1.70    0.60
   0  -2  21   11.30    1.00
   0   2 -21   11.70    1.00
   0   2 -21   10.50    1.70
   0  -2  21   10.80    2.00
   0   2 -20   47.10    1.80
   0   2 -20   42.10    3.30
   0  -2  20   42.40    3.80
   0  -2  20   46.50    1.80
   0  -2  19   17.70    1.10
   0  -2  19   18.20    2.50
   0   2 -19   16.80    1.10
   0  -2  18   11.70    2.10
   0  -2  18   10.50    0.90
   0   2 -18    9.50    0.80
   0   2 -17   15.50    1.00
   0  -2  17   14.90    2.30
   0  -2  17   17.80    1.00
   0  -2  16   25.20    1.10
   0  -2  16   25.00    2.80
   0   2 -16   24.10    1.10
   0  -2  15    0.00    0.30
   0  -2  15    0.30    1.00
   0  -2  15    0.40    1.00
   0   2 -15    0.30    0.40
   0  -2  14  242.28    8.30
   0  -2  14  245.48    4.50
   0  -2  14  242.48    8.20
   0  -2  14  238.28    4.50
   0   2 -14  244.28    4.60
   0  -2  13    2.30    1.20
   0  -2  13    1.90    1.10
   0  -2  12   29.90    2.60
   0  -2  12   31.10    2.70
   0  -2  11    3.30    1.20
   0  -2  11    3.70    1.20
   0  -2  10   21.40    2.00
   0  -2  10   19.50    1.90
   0  -2   9    0.20    0.80
   0  -2   9    0.30    0.80
   0  -2   8  263.77    6.80
   0  -2   8  269.77    6.80
   0  -2   7    4.30    0.90
   0  -2   7    4.90    1.00
   0  -2   6   38.20    1.00
   0  -2   6   39.10    2.00
   0  -2   6   36.50    0.90
   0  -2   6   40.40    2.00
   0  -2   5    3.90    0.80
   0  -2   5    3.80    0.30
   0  -2   5    3.60    0.30
   0  -2   5    3.90    0.80
   0  -2   4 1979.50   28.70
   0  -2   4 1952.30   28.70
   0  -2   4 1923.01   30.00
   0  -2   4 1976.60   30.00
   0  -2   4 1920.01   28.70
   0  -2   3    6.90    0.50
   0  -2   3    7.50    0.70
   0  -2   3    6.70    0.70
   0  -2   3    6.60    0.50
   0  -2   3    6.70    0.40
   0  -2   3    6.60    0.50
   0  -2   2  689.03   11.20
   0  -2   2  689.43   10.70
   0  -2   2  718.23   10.70
   0  -2   2  704.53   10.70
   0  -2   1    0.10    0.20
   0  -2   1   -0.20    0.30
   0  -2   1    0.10    0.30
   0  -2   1    0.00    0.20
   0  -2   1   -0.10    0.30
   0  -2   0   13.30    0.60
   0  -2   0   13.20    0.60
   0   2   1    3.50    0.20
   0  -2  -1    3.30    0.40
   0  -2  -1    3.70    0.40
   0  -2  -2   13.70    0.60
   0  -2  -2   13.20    0.60
   0   2   2   13.50    0.40
   0  -2  -2   13.40    0.60
   0  -2  -2   14.50    0.60
   0  -2  -3    0.50    0.20
   0  -2  -3    0.50    0.30
   0  -2  -3    0.60    0.30
   0  -2  -3    0.70    0.30
   0   2   3    1.00    0.40
   0  -2  -4   40.70    1.20
   0   2   4   39.30    1.50
   0  -2  -4   39.80    1.10
   0  -2  -4   38.00    1.10
   0  -2  -4   39.20    1.10
   0  -2  -5   12.90    0.60
   0  -2  -5   13.80    0.60
   0  -2  -5   13.30    0.70
   0  -2  -5   14.00    0.60
   0  -2  -6  601.64    9.30
   0   2   6  587.44   10.60
   0  -2  -6  613.44    9.40
   0  -2  -7   17.20    0.60
   0   2   7   15.30    1.40
   0  -2  -7   16.10    0.70
   0   2   8  446.96    8.90
   0  -2  -8  424.16    6.80
   0  -2  -8  439.36    6.70
   0   2   9   19.80    1.60
   0   2  10   22.10    1.90
   0   2  11   11.00    1.50
   0   2  12    3.10    1.10
   0   2  13    1.90    1.10
   0   2  14    4.40    1.20
   0   2  15   31.80    1.10
   0  -2 -15   30.40    1.10
   0   2  15   31.60    2.80
   0  -2 -16   47.80    1.50
   0   2  16   43.90    3.50
   0   2  16   44.50    1.40
   0  -2 -17    0.20    0.40
   0   2  17    0.50    1.20
   0   2  17    0.10    0.40
   0   2  18   50.99    3.90
   0   2  18   49.50    1.70
   0   2  18   49.00    3.80
   0  -2 -18   49.90    1.70
   0  -2 -19    9.60    0.80
   0   2  19    7.40    1.70
   0   2  19    9.20    0.80
   0   2  19    8.60    1.90
   0   2  20   64.79    2.00
   0   2  20   62.39    4.50
   0  -2 -20   59.59    2.10
   0   2  20   56.69    4.40
   0   2  21    2.10    0.60
   0   2  21    2.40    1.40
   0   2  21    2.20    1.30
   0  -2 -21    2.30    0.70
   0  -2 -22   46.30    1.90
   0  -2 -22   40.90    1.40
   0   2  22   42.20    3.70
   0   2  22   42.90    1.40
   0   2  22   39.50    3.60
   0  -2 -22   38.80    2.60
   0   2  22   47.40    1.80
   0   2  23    2.40    1.20
   0   2  23    1.70    0.60
   0  -2 -23    1.70    0.70
   0   2  23    1.70    0.40
   0   2  24    0.20    0.30
   0  -2 -24    0.70    0.60
   0   2  24   -0.20    0.90
   0   2  24    0.50    0.60
   0  -2 -25    0.00    0.60
   0   2  25   -0.20    0.60
   0   2  26    6.70    0.60
   0   2  26    6.60    0.80
   0  -2 -26    7.20    0.80
   0   2  27    2.00    0.50
   0   2  27    1.20    0.40
   0  -2 -27    1.40    0.60
   0   2  27    2.20    0.40
   0   2  28    4.10    0.40
   0   2  28    3.80    0.40
   0   2  28    5.00    0.60
   0  -2 -28    5.20    0.60
   0   2  29    0.50    0.20
   0   2  29    0.90    0.40
   0  -2 -29    0.80    0.40
   0  -3  26    5.90    0.60
   0   3 -26    5.70    0.60
   0  -3  26    6.00    0.50
   0  -3  26    5.40    0.50
   0   3 -25    0.40    0.40
   0  -3  25    0.20    0.30
   0  -3  25    0.30    0.30
   0  -3  25    0.30    0.40
   0   3 -24    3.90    0.60
   0  -3  24    4.10    0.60
   0  -3  24    3.70    0.50
   0  -3  24    3.40    0.50
   0  -3  24    4.60    0.60
   0  -3  23    8.00    0.80
   0  -3  23    7.80    0.80
   0   3 -23    7.30    0.80
   0  -3  22   33.00    1.50
   0   3 -22   32.20    1.50
   0   3 -21    0.00    0.70
   0  -3  21   -1.00    1.20
   0  -3  21    0.20    0.50
   0   3 -21   -0.30    0.60
   0  -3  20    0.70    1.00
   0   3 -20    0.40    0.80
   0  -3  20    0.90    0.50
   0   3 -20    0.50    0.50
   0  -3  19    6.40    1.70
   0   3 -19    4.90    0.70
   0  -3  19    6.00    0.70
   0   3 -18    6.50    0.70
   0  -3  18    6.50    0.70
   0  -3  18    5.90    1.60
   0   3 -17    2.30    0.60
   0  -3  17    2.60    0.60
   0  -3  17    2.10    1.20
   0  -3  16   72.39    4.70
   0   3 -16   68.39    2.00
   0  -3  16   65.39    1.90
   0  -3  15    0.70    0.40
   0  -3  15    0.40    1.00
   0   3 -15    1.10    0.40
   0  -3  15    0.90    0.40
   0  -3  14   20.90    1.00
   0  -3  14   21.50    0.90
   0  -3  14   22.30    2.50
   0   3 -14   21.70    1.00
   0  -3  13    6.20    1.50
   0  -3  13    5.30    0.50
   0   3 -13    5.30    0.50
   0  -3  13    5.20    0.50
   0  -3  12  243.18    7.80
   0  -3  11    9.60    1.60
   0  -3  10   25.40    2.30
   0  -3  10   27.30    2.30
   0  -3   9    7.30    1.30
   0  -3   9    7.30    1.40
   0  -3   8   44.60    2.60
   0  -3   8   38.80    0.90
   0  -3   8   45.30    2.60
   0  -3   7    1.70    0.80
   0  -3   7    1.80    0.30
   0  -3   7    2.10    0.90
   0  -3   7    1.90    0.30
   0  -3   6  325.87    5.50
   0  -3   6  319.17    7.20
   0  -3   6  313.37    5.40
   0  -3   5    0.00    0.30
   0  -3   5    0.00    0.30
   0  -3   5    0.40    0.60
   0  -3   5    0.00    0.30
   0  -3   4  783.22   11.90
   0  -3   4  736.63   12.00
   0  -3   4  730.53   13.10
   0  -3   4  763.02   11.90
   0  -3   3    0.30    0.40
   0  -3   3    0.50    0.50
   0  -3   3    0.30    0.40
   0  -3   3    0.40    0.40
   0  -3   3    0.50    0.40
   0  -3   2   57.39    1.70
   0  -3   2   59.79    1.70
   0  -3   2   60.89    1.70
   0  -3   2   60.49    1.80
   0  -3   2   59.89    2.00
   0  -3   1    0.10    0.40
   0  -3   1   -0.10    0.30
   0  -3   1    0.00    0.30
   0  -3   1    0.20    0.40
   0  -3   1   -0.20    0.40
   0  -3   0  192.18    3.70
   0  -3   0  182.98    3.70
   0  -3   0  188.58    3.70
   0  -3   0  181.48    3.80
   0  -3  -1    0.50    0.40
   0   3   1    0.60    0.20
   0  -3  -1    0.40    0.40
   0  -3  -2  124.19    2.80
   0  -3  -2  128.79    2.70
   0   3   2  124.29    2.20
   0  -3  -3   11.70    0.70
   0  -3  -3   11.70    0.80
   0  -3  -3   11.60    0.80
   0  -3  -3   11.50    0.70
   0  -3  -4 1392.96   20.70
   0  -3  -4 1352.96   20.80
   0   3   4 1332.07   21.20
   0  -3  -4 1357.86   20.70
   0  -3  -4 1373.56   20.70
   0  -3  -5   77.09    1.90
   0  -3  -5   72.89    2.00
   0   3   5   73.99    2.40
   0  -3  -5   73.19    1.90
   0  -3  -5   72.69    1.90
   0  -3  -6 1184.88   18.70
   0   3   6 1159.58   19.60
   0  -3  -6 1219.48   18.50
   0  -3  -6 1250.27   18.50
   0  -3  -6 1226.38   18.50
   0  -3  -7   11.60    0.70
   0   3   7   12.00    1.20
   0  -3  -7   12.10    0.80
   0  -3  -7   11.00    0.70
   0  -3  -8   13.20    0.80
   0   3   8   14.30    1.30
   0  -3  -8   13.10    0.70
   0  -3  -9    6.50    0.50
   0   3   9    6.50    1.10
   0  -3  -9    6.80    0.50
   0   3  10   53.69    2.80
   0  -3 -10   53.19    1.30
   0  -3 -10   51.29    1.40
   0   3  11    1.30    0.90
   0   3  12   20.10    2.00
   0   3  13    3.90    1.20
   0   3  14   51.09    3.40
   0  -3 -15    3.80    0.40
   0   3  15    5.00    1.50
   0   3  15    3.80    0.40
   0   3  16   27.40    1.10
   0   3  16   23.70    2.60
   0  -3 -16   26.00    1.10
   0  -3 -17    3.00    0.50
   0   3  17    2.70    1.30
   0   3  17    2.80    0.40
   0  -3 -18   12.30    0.80
   0   3  18   13.30    0.80
   0   3  18   11.30    2.10
   0   3  19    0.40    0.40
   0   3  19    0.90    1.00
   0  -3 -19    0.60    0.50
   0   3  20    1.20    1.00
   0  -3 -20    2.40    0.60
   0   3  20    3.00    0.60
   0   3  21   16.30    2.40
   0  -3 -21   14.40    1.10
   0   3  21   14.90    2.40
   0   3  21   15.10    1.00
   0   3  22   15.60    1.10
   0   3  22   13.80    2.30
   0   3  22   15.80    2.50
   0  -3 -22   15.70    1.20
   0   3  23    1.30    1.00
   0  -3 -23    1.70    0.40
   0  -3 -23    1.90    0.60
   0   3  23    1.60    0.60
   0   3  23    1.10    1.20
   0   3  24   11.00    1.90
   0  -3 -24   12.40    1.10
   0  -3 -24   10.80    0.70
   0   3  24   12.10    1.00
   0  -3 -25    1.70    0.60
   0   3  25    1.80    0.60
   0   3  26    0.60    0.60
   0   3  26    0.20    0.40
   0  -3 -26    0.60    0.60
   0   3  27   -0.10    0.30
   0  -3 -27    0.30    0.50
   0   3  27    0.10    0.40
   0   3  27    0.10    0.30
   0  -3 -28   13.30    0.90
   0   3  28   10.90    0.60
   0   3  28   13.00    0.80
   0   3  28   12.60    0.70
   0   3  29   -0.10    0.20
   0   3  29   -0.30    0.20
   0   3  29    0.30    0.30
   0  -3 -29   -0.30    0.40
   0  -4  26    6.60    0.60
   0  -4  26    7.00    0.50
   0   4 -26    6.00    0.50
   0  -4  26    6.50    0.50
   0   4 -25    0.50    0.30
   0  -4  25    0.50    0.40
   0  -4  25    0.20    0.30
   0  -4  25    0.00    0.20
   0  -4  24   40.50    1.40
   0   4 -24   36.80    1.40
   0  -4  24   36.50    1.30
   0  -4  24   39.10    1.40
   0  -4  23    0.00    0.30
   0  -4  23    0.30    0.30
   0  -4  23    0.00    0.40
   0  -4  23    0.30    0.40
   0   4 -23    0.50    0.40
   0  -4  22   30.80    1.40
   0  -4  22   26.40    1.20
   0  -4  22   29.60    1.30
   0   4 -22   26.80    1.30
   0   4 -21    0.70    0.80
   0  -4  21    0.90    0.50
   0   4 -21    0.30    0.50
   0  -4  21    1.00    0.90
   0   4 -20   10.50    0.90
   0  -4  20    9.60    0.80
   0   4 -20    8.80    1.60
   0  -4  20   10.60    2.00
   0  -4  19    4.90    0.50
   0  -4  19    4.90    0.70
   0   4 -19    5.30    1.30
   0  -4  19    4.70    1.60
   0   4 -19    5.10    0.70
   0  -4  18    2.60    0.40
   0   4 -18    0.50    0.50
   0  -4  18    1.70    1.20
   0  -4  18    1.40    0.50
   0  -4  17    1.20    1.10
   0   4 -17    1.80    0.50
   0  -4  17    2.00    0.40
   0  -4  17    1.60    0.50
   0  -4  16   23.90    1.10
   0  -4  16   21.70    2.70
   0   4 -16   21.90    1.10
   0  -4  15   -0.40    0.40
   0  -4  15    0.20    0.90
   0  -4  15    0.20    0.30
   0   4 -15    0.10    0.40
   0  -4  14   44.30    3.60
   0  -4  14   45.50    1.60
   0  -4  14   46.90    1.50
   0   4 -14   46.60    1.50
   0   4 -13    0.00    0.30
   0  -4  13    0.30    0.30
   0  -4  13    0.40    1.00
   0  -4  13    0.00    0.30
   0  -4  12   19.20    0.90
   0  -4  12   19.60    2.30
   0  -4  11    1.60    1.00
   0  -4  10  330.27    9.00
   0  -4   9    0.80    0.90
   0  -4   8   27.00    1.00
   0  -4   8   29.60    2.20
   0  -4   8   27.40    1.00
   0  -4   7   11.60    1.50
   0  -4   7   11.10    0.70
   0  -4   7   11.30    0.70
   0  -4   6  161.28    3.50
   0  -4   6  159.98    3.40
   0  -4   6  157.48    4.80
   0  -4   5    2.20    0.50
   0  -4   5    2.30    0.50
   0  -4   5    1.80    0.80
   0  -4   5    2.30    0.50
   0  -4   4  621.74   10.20
   0  -4   4  619.44   10.40
   0  -4   4  619.54   10.30
   0  -4   3    1.50    0.50
   0  -4   3    1.50    0.70
   0  -4   3    1.60    0.40
   0  -4   3    1.70    0.50
   0  -4   3    1.60    0.50
   0  -4   2    6.20    0.70
   0  -4   2    6.40    0.70
   0  -4   2    6.40    0.70
   0  -4   2    6.10    0.90
   0  -4   2    5.90    0.70
   0  -4   1    5.80    0.70
   0  -4   1    5.80    0.70
   0  -4   1    7.10    0.80
   0  -4   1    6.20    0.70
   0  -4   1    5.90    0.80
   0  -4   0  108.39    2.80
   0  -4   0  102.99    2.70
   0  -4   0  101.99    2.70
   0  -4   0   98.59    2.60
   0   4   1    0.10    0.20
   0  -4  -1   -0.10    0.50
   0  -4  -1    0.20    0.50
   0   4   2  211.18    3.60
   0  -4  -2  206.18    4.40
   0  -4  -2  207.08    4.50
   0   4   3   11.30    0.50
   0  -4  -3   11.00    0.90
   0  -4  -3   11.60    0.90
   0  -4  -4  999.50   16.40
   0  -4  -4 1045.90   16.20
   0  -4  -4 1004.60   16.10
   0  -4  -4 1035.80   16.20
   0  -4  -5   17.10    1.10
   0  -4  -5   17.30    1.00
   0  -4  -5   17.70    1.00
   0   4   5   17.60    1.20
   0  -4  -5   15.50    1.00
   0  -4  -6  285.97    5.50
   0   4   6  297.37    6.30
   0  -4  -6  296.87    5.80
   0  -4  -6  286.27    5.50
   0  -4  -6  285.87    5.50
   0  -4  -7   31.60    1.30
   0  -4  -7   30.50    1.30
   0   4   7   30.60    1.80
   0  -4  -7   31.70    1.30
   0  -4  -7   31.00    1.40
   0   4   8  248.88    6.00
   0  -4  -8  243.58    5.00
   0  -4  -8  235.08    4.80
   0  -4  -8  244.98    4.70
   0  -4  -9    0.10    0.40
   0  -4  -9    0.00    0.30
   0   4   9    0.00    0.80
   0  -4 -10  285.77    5.20
   0  -4 -10  281.07    5.40
   0   4  10  280.47    7.20
   0  -4 -11    1.90    0.40
   0   4  11    1.60    0.90
   0  -4 -11    2.00    0.40
   0   4  12   95.79    4.20
   0  -4 -12   94.79    2.00
   0  -4 -12   91.89    2.00
   0   4  13    2.40    1.10
   0   4  14   -0.30    0.90
   0   4  15    1.30    1.20
   0   4  16    6.10    1.60
   0  -4 -16    6.40    0.60
   0   4  16    6.30    0.50
   0   4  17    7.60    0.60
   0   4  17    7.90    1.60
   0  -4 -17    6.60    0.50
   0  -4 -17    7.70    0.70
   0   4  18    0.40    1.00
   0  -4 -18    0.60    0.40
   0  -4 -18    0.10    0.20
   0   4  18    0.30    0.40
   0   4  19    2.20    0.50
   0  -4 -19    2.20    0.50
   0   4  19    1.40    1.20
   0   4  20    5.60    1.60
   0  -4 -20    8.30    0.80
   0   4  20    7.90    0.70
   0  -4 -21    0.00    0.50
   0   4  21   -0.20    1.10
   0   4  21    0.80    1.10
   0   4  21   -0.40    0.50
   0   4  22    2.80    1.40
   0   4  22    2.60    0.60
   0  -4 -22    2.80    0.70
   0   4  22    1.30    1.10
   0  -4 -23    0.40    0.40
   0   4  23    0.00    0.50
   0   4  23   -0.60    1.00
   0  -4 -23    0.40    0.60
   0   4  23    1.60    1.20
   0  -4 -24    4.70    0.60
   0   4  24    5.20    0.70
   0  -4 -24    6.30    0.90
   0   4  24    5.60    1.50
   0   4  24    3.40    1.30
   0  -4 -25    1.00    0.70
   0   4  25    0.70    0.50
   0  -4 -25    0.40    0.30
   0   4  26    0.70    0.40
   0  -4 -26    1.50    0.40
   0  -4 -26    0.70    0.60
   0   4  26    0.40    0.50
   0   4  27    0.80    0.50
   0   4  27    1.10    0.40
   0   4  27    0.40    0.30
   0  -4 -27    0.40    0.50
   0   4  28   14.10    0.90
   0   4  28   11.30    0.60
   0   4  28   13.50    0.80
   0  -4 -28   14.50    0.90
   0   4  29    1.40    0.30
   0  -4 -29    1.20    0.40
   0   4  29    1.40    0.40
   0   5 -25    0.30    0.30
   0  -5  25    1.20    0.30
   0  -5  25    1.10    0.20
   0  -5  25    1.30    0.40
   0  -5  25    0.60    0.30
   0  -5  24    0.60    0.30
   0  -5  24    0.90    0.40
   0  -5  24    1.10    0.40
   0  -5  23    7.00    0.60
   0   5 -23    7.00    0.60
   0  -5  23    7.10    0.60
   0  -5  23    7.10    0.70
   0  -5  22    6.60    0.70
   0  -5  22    6.30    0.70
   0  -5  22    5.80    0.50
   0  -5  22    6.80    0.70
   0   5 -22    5.20    0.60
   0   5 -21    8.70    0.80
   0  -5  21    7.90    0.80
   0  -5  21    7.40    0.70
   0  -5  21    8.50    0.80
   0   5 -20   11.20    0.90
   0  -5  20   12.20    0.90
   0   5 -20   11.70    1.80
   0  -5  20   11.70    2.00
   0  -5  20   10.00    0.80
   0  -5  20   10.80    0.70
   0   5 -19    9.10    0.80
   0   5 -19    8.80    1.70
   0  -5  19    8.50    1.70
   0  -5  19    8.10    0.80
   0  -5  19    8.70    0.70
   0   5 -18   69.49    2.20
   0  -5  18   71.09    2.00
   0  -5  18   71.49    2.10
   0   5 -18   66.49    4.30
   0  -5  18   71.69    4.80
   0  -5  17    0.30    0.40
   0  -5  17    0.50    0.40
   0  -5  17    0.00    1.00
   0   5 -17    0.70    0.50
   0  -5  16   41.20    1.50
   0   5 -16   41.50    1.50
   0  -5  16   42.90    3.70
   0  -5  16   43.50    1.50
   0  -5  15    0.60    0.30
   0   5 -15    0.30    0.40
   0  -5  15    1.50    1.20
   0  -5  15    0.80    0.50
   0  -5  14    6.50    0.60
   0  -5  14    6.30    1.60
   0   5 -14    6.10    0.60
   0  -5  14    6.70    0.70
   0   5 -13    2.10    0.40
   0  -5  13    2.00    0.40
   0  -5  13    2.50    1.20
   0  -5  13    2.60    0.40
   0  -5  12  105.59    2.50
   0   5 -12  102.19    2.30
   0  -5  12  104.89    5.20
   0  -5  12  104.89    2.30
   0  -5  11    1.70    0.40
   0  -5  11    1.50    1.00
   0  -5  10   16.20    2.00
   0  -5   9    6.00    1.30
   0  -5   8  258.87    5.00
   0  -5   8  266.37    5.20
   0  -5   7    8.20    0.70
   0  -5   7    7.70    1.30
   0  -5   7    8.20    0.70
   0  -5   6   67.49    2.10
   0  -5   6   69.79    3.20
   0  -5   6   69.69    2.20
   0  -5   5   29.30    1.40
   0  -5   5   27.70    1.30
   0  -5   5   28.80    1.40
   0  -5   5   28.00    2.00
   0  -5   4   55.29    2.00
   0  -5   4   59.59    2.10
   0  -5   4   57.09    2.60
   0  -5   4   59.89    2.20
   0  -5   3   10.90    0.90
   0  -5   3   10.30    0.90
   0  -5   3    9.80    0.90
   0  -5   3    8.90    0.80
   0  -5   3    8.90    1.10
   0  -5   2  118.89    3.20
   0  -5   2  117.39    3.60
   0  -5   2  122.69    3.30
   0  -5   2  116.49    3.20
   0  -5   2  115.49    3.10
   0  -5   1    7.90    0.90
   0  -5   1    7.50    0.90
   0  -5   1    7.00    0.90
   0  -5   1    8.00    0.80
   0  -5   0   93.49    2.90
   0  -5   0   91.79    2.70
   0  -5   0   89.89    2.70
   0  -5   0   88.89    2.70
   0  -5  -1    6.30    0.90
   0  -5  -1    6.00    0.80
   0   5   1    5.90    0.50
   0   5   2   25.40    0.90
   0  -5  -2   27.40    1.50
   0  -5  -3    0.40    0.60
   0   5   3    0.10    0.20
   0  -5  -3    0.20    0.60
   0  -5  -4    0.80    0.60
   0  -5  -4    0.90    0.60
   0   5   4    0.80    0.20
   0  -5  -4    0.80    0.50
   0  -5  -4    1.10    0.60
   0  -5  -5    7.80    0.90
   0  -5  -5    7.90    0.90
   0  -5  -5    8.50    1.00
   0  -5  -5    8.20    0.90
   0   5   5    8.40    1.00
   0  -5  -6   26.60    1.50
   0  -5  -6   26.30    1.40
   0  -5  -6   25.50    1.40
   0  -5  -6   25.90    1.40
   0   5   6   25.80    1.60
   0  -5  -7    0.30    0.50
   0  -5  -7    0.40    0.50
   0  -5  -7    0.40    0.60
   0  -5  -7    0.60    0.50
   0   5   7    0.30    0.70
   0   5   8  120.09    4.10
   0  -5  -8  122.69    3.20
   0  -5  -8  121.79    3.20
   0  -5  -8  123.09    3.40
   0   5   9    9.50    1.30
   0  -5  -9   10.50    0.90
   0  -5  -9   10.60    0.90
   0  -5 -10  161.58    3.90
   0  -5 -10  156.58    3.70
   0   5  10  163.08    5.10
   0  -5 -11   30.20    1.40
   0  -5 -11   31.20    1.40
   0   5  11   30.70    2.30
   0   5  12  229.28    6.80
   0  -5 -12  217.98    4.50
   0  -5 -12  222.18    4.70
   0  -5 -13    7.60    0.60
   0   5  13    7.90    1.40
   0  -5 -13    7.50    0.60
   0   5  14  363.36    9.90
   0  -5 -15   37.50    1.30
   0   5  15   38.60    3.10
   0  -5 -16  176.18    3.50
   0   5  16  177.28    3.40
   0   5  16  182.88    7.00
   0  -5 -16  168.18    3.20
   0   5  17    2.20    0.40
   0   5  17    2.20    1.40
   0  -5 -17    2.00    0.40
   0  -5 -17    1.70    0.30
   0   5  18    9.10    0.70
   0  -5 -18    8.40    0.60
   0   5  18    9.60    1.90
   0  -5 -18    8.50    0.70
   0  -5 -19    0.50    0.30
   0   5  19    0.60    1.00
   0   5  19    0.50    0.40
   0  -5 -19    1.40    0.50
   0  -5 -20   12.10    0.90
   0   5  20   11.50    0.80
   0  -5 -20   10.10    0.60
   0   5  20   10.30    2.00
   0   5  21    0.80    1.00
   0   5  21    0.20    0.40
   0  -5 -21    0.20    0.50
   0  -5 -22    0.30    0.40
   0  -5 -22    0.50    0.60
   0   5  22    0.30    1.00
   0   5  22    0.20    0.50
   0   5  22    0.00    0.90
   0   5  23    2.40    0.60
   0  -5 -23    2.40    0.70
   0   5  23    2.00    1.30
   0  -5 -23    2.10    0.50
   0   5  23    2.70    1.20
   0   5  24   11.30    0.90
   0   5  24    9.40    1.90
   0  -5 -24   10.50    0.80
   0   5  24   11.10    1.90
   0  -5 -24   11.80    1.00
   0   5  25    0.40    0.40
   0  -5 -25    0.00    0.40
   0   5  25    0.20    0.50
   0  -5 -25    0.50    0.60
   0   5  26   23.10    1.00
   0  -5 -26   24.30    1.10
   0  -5 -27    0.10    0.50
   0  -5 -27    0.20    0.30
   0   5  27    0.20    0.50
   0   5  27    0.40    0.30
   0  -5 -28   18.90    1.10
   0   5  28   18.70    1.00
   0   5  28   18.80    1.00
   0   5  29    6.70    0.60
   0   5  29    6.60    0.60
   0  -5 -29    7.10    0.60
   0  -6  24    1.80    0.30
   0  -6  24    1.60    0.40
   0  -6  24    2.20    0.30
   0   6 -24    1.30    0.30
   0  -6  24    2.00    0.40
   0  -6  23    1.50    0.50
   0  -6  23    1.30    0.40
   0  -6  23    1.80    0.40
   0   6 -23    1.40    0.40
   0  -6  22    3.20    0.50
   0  -6  22    4.10    0.50
   0   6 -22    3.50    0.50
   0  -6  22    4.70    0.60
   0  -6  21    2.80    0.50
   0  -6  21    1.70    0.40
   0  -6  21    2.20    0.50
   0   6 -21    2.90    0.50
   0   6 -20    6.90    0.70
   0  -6  20    7.10    0.60
   0  -6  20    7.60    0.70
   0  -6  20    7.00    0.80
   0  -6  20    7.10    0.60
   0  -6  19    1.30    0.40
   0  -6  19    1.80    0.50
   0   6 -19    1.30    0.40
   0   6 -19    1.70    1.00
   0  -6  19    1.80    0.40
   0  -6  19    1.00    1.00
   0   6 -18    7.20    1.70
   0  -6  18    6.70    0.70
   0  -6  18    6.90    0.70
   0  -6  18    7.40    0.70
   0   6 -18    7.50    0.70
   0  -6  18    6.20    1.60
   0  -6  17   10.40    0.80
   0   6 -17   10.40    1.80
   0  -6  17   10.60    0.80
   0   6 -17   10.20    0.80
   0  -6  17    9.00    1.90
   0  -6  16   47.10    3.90
   0   6 -16   48.00    3.70
   0  -6  16   46.70    1.70
   0   6 -16   46.90    1.60
   0  -6  16   48.00    1.60
   0  -6  15    1.40    1.10
   0   6 -15    1.00    0.40
   0  -6  15    0.70    0.50
   0  -6  15    0.80    0.40
   0  -6  14    8.10    1.80
   0   6 -14    7.80    0.60
   0  -6  14    7.60    0.80
   0  -6  14    7.90    0.60
   0  -6  13    2.40    0.50
   0  -6  13    2.40    0.40
   0   6 -13    2.10    0.40
   0  -6  13    2.00    1.10
   0  -6  12   11.60    0.80
   0  -6  12   11.00    0.60
   0  -6  12   11.60    0.60
   0   6 -12   10.40    0.60
   0  -6  12   10.70    1.80
   0  -6  11    7.50    0.50
   0  -6  11    7.70    0.60
   0  -6  11    7.40    1.60
   0  -6  10    4.30    0.50
   0  -6  10    4.80    1.30
   0  -6   9    2.10    1.10
   0  -6   8    1.30    0.40
   0  -6   8    0.90    0.90
   0  -6   8    1.40    0.40
   0  -6   7    5.30    0.70
   0  -6   7    4.00    1.20
   0  -6   7    5.70    0.70
   0  -6   6  339.47    6.90
   0  -6   6  339.37    6.80
   0  -6   6  321.87    8.40
   0  -6   5    0.20    0.50
   0  -6   5   -0.70    0.60
   0  -6   5   -0.20    0.80
   0  -6   4  175.08    4.50
   0  -6   4  170.18    5.10
   0  -6   4  177.08    4.40
   0  -6   4  160.78    4.20
   0  -6   3    6.70    0.90
   0  -6   3    7.80    1.10
   0  -6   3    8.00    0.90
   0  -6   3    9.10    1.00
   0  -6   2  163.18    4.30
   0  -6   2  164.08    4.20
   0  -6   2  154.48    4.10
   0  -6   2  157.88    4.20
   0  -6   1    1.40    0.60
   0  -6   1    1.90    0.70
   0  -6   1    1.50    0.60
   0  -6   1    1.70    0.70
   0  -6   0  210.58    5.00
   0  -6   0  208.18    5.00
   0  -6   0  203.78    5.10
   0  -6   0  214.88    5.00
   0  -6  -1    2.00    0.80
   0  -6  -1    2.90    0.80
   0  -6  -1    1.70    0.70
   0  -6  -1    2.70    0.80
   0   6   1    2.30    0.50
   0   6   2  568.94    9.30
   0  -6  -2  562.64   10.60
   0  -6  -2  553.64   10.30
   0  -6  -3    9.90    1.10
   0   6   3    9.50    0.60
   0  -6  -3   10.30    1.00
   0  -6  -4  111.89    3.30
   0  -6  -4  116.79    3.50
   0  -6  -4  115.89    3.40
   0  -6  -4  118.69    3.40
   0   6   4  108.29    2.20
   0  -6  -5    9.60    1.00
   0  -6  -5   10.20    1.00
   0  -6  -5    9.40    1.00
   0  -6  -5    8.20    1.00
   0  -6  -6  148.59    3.90
   0  -6  -6  155.18    4.20
   0  -6  -6  143.29    4.00
   0  -6  -6  150.38    4.00
   0   6   6  148.59    4.30
   0  -6  -7   13.40    1.20
   0  -6  -7   13.40    1.20
   0   6   7   12.90    1.40
   0  -6  -7   13.50    1.10
   0  -6  -7   12.40    1.10
   0   6   8  141.79    4.50
   0  -6  -8  142.29    4.00
   0  -6  -8  128.69    3.70
   0  -6  -9   22.90    1.50
   0   6   9   21.00    1.80
   0  -6  -9   19.80    1.30
   0  -6 -10   85.09    2.80
   0   6  10   96.99    3.90
   0  -6 -10   94.39    3.00
   0  -6 -11    0.10    0.40
   0   6  11    0.30    0.90
   0  -6 -11    0.20    0.40
   0   6  12   -0.10    1.00
   0  -6 -12    0.00    0.40
   0  -6 -12    0.40    0.40
   0  -6 -13    2.10    0.50
   0  -6 -13    2.40    0.50
   0   6  13    2.50    1.00
   0   6  14    3.80    1.20
   0  -6 -15    1.40    0.40
   0   6  15    2.40    1.20
   0  -6 -16  280.87    5.10
   0  -6 -16  280.37    5.00
   0   6  16  279.77    9.00
   0   6  16  267.87    4.80
   0  -6 -16  280.67    4.90
   0   6  17    4.20    0.50
   0  -6 -17    3.50    0.40
   0  -6 -17    4.00    0.50
   0   6  17    4.70    1.50
   0   6  18   53.09    1.60
   0  -6 -18   51.79    1.60
   0  -6 -18   54.59    1.70
   0   6  18   57.09    4.10
   0   6  19    3.70    1.40
   0  -6 -19    3.60    0.60
   0   6  19    4.10    0.50
   0  -6 -19    2.80    0.40
   0  -6 -20    7.40    0.70
   0  -6 -20    5.60    0.60
   0   6  20    6.20    0.60
   0   6  20    5.70    1.60
   0  -6 -21    1.30    0.40
   0   6  21    0.80    1.10
   0   6  21    1.50    0.50
   0  -6 -21    0.80    0.50
   0  -6 -22    4.30    0.60
   0  -6 -22    4.50    0.70
   0   6  22    2.40    1.30
   0   6  22    4.00    0.60
   0  -6 -22    3.70    0.40
   0   6  23    2.40    1.20
   0   6  23    1.70    0.50
   0  -6 -23    1.90    0.70
   0  -6 -23    1.10    0.50
   0   6  23    2.30    1.30
   0   6  24    0.00    0.90
   0  -6 -24    0.00    0.50
   0  -6 -24    0.10    0.40
   0   6  24   -0.20    0.80
   0   6  24    0.00    0.50
   0   6  25    1.50    0.50
   0  -6 -25    1.90    0.60
   0  -6 -25    1.80    0.50
   0   6  26    4.90    0.60
   0  -6 -26    4.10    0.50
   0   6  27    0.80    0.40
   0  -6 -27    1.30    0.60
   0  -6 -27    0.70    0.30
   0  -6 -28    9.90    0.60
   0   6  28   11.00    0.70
   0   6  28   12.20    0.80
   0  -6 -28   13.40    0.90
   0   6  29   -0.20    0.30
   0  -6 -29    0.00    0.40
   0   6  29    0.00    0.30
   0  -6 -30    5.90    0.50
   0   6  30    5.60    0.50
   0   6  30    5.40    0.40
   0  -6 -30    5.40    0.40
   0  -7  24    5.00    0.50
   0  -7  24    5.20    0.50
   0  -7  24    4.80    0.40
   0  -7  23    0.10    0.30
   0  -7  23   -0.20    0.30
   0  -7  22   10.20    0.80
   0   7 -22    8.60    0.60
   0  -7  22    8.80    0.60
   0  -7  22   10.20    0.70
   0  -7  21   -0.20    0.30
   0  -7  21    0.10    0.50
   0   7 -21   -0.10    0.30
   0  -7  21   -0.20    0.30
   0  -7  21   -0.10    0.40
   0  -7  20    0.40    0.30
   0  -7  20    1.00    0.40
   0  -7  20    0.70    0.30
   0   7 -20    0.80    0.40
   0  -7  20    0.90    0.30
   0  -7  19    1.70    0.50
   0  -7  19    1.20    0.50
   0  -7  19    0.20    0.30
   0  -7  19    0.80    0.40
   0   7 -19    1.40    0.40
   0  -7  18    1.80    0.50
   0   7 -18    0.10    0.80
   0   7 -18    1.70    0.50
   0  -7  18    1.80    0.40
   0  -7  18    3.20    1.20
   0  -7  18    1.70    0.50
   0  -7  18    1.80    0.50
   0  -7  17    0.00    0.30
   0  -7  17   -0.10    0.40
   0   7 -17    0.20    0.40
   0  -7  17   -0.20    0.40
   0   7 -17   -0.40    0.90
   0  -7  17    0.70    1.00
   0   7 -16   25.30    2.70
   0   7 -16   27.10    1.20
   0  -7  16   26.60    2.90
   0  -7  16   25.40    1.20
   0  -7  16   19.40    1.10
   0  -7  16   24.30    1.10
   0  -7  15    3.40    0.50
   0  -7  15    4.20    1.30
   0   7 -15    3.40    0.50
   0   7 -15    3.20    1.30
   0  -7  15    3.00    0.50
   0  -7  15    2.40    0.50
   0  -7  15    2.40    0.60
   0   7 -14    2.60    0.40
   0  -7  14    1.50    1.10
   0  -7  14    2.20    0.50
   0  -7  14    2.60    0.60
   0  -7  14    2.30    0.40
   0  -7  14    2.40    0.50
   0  -7  13    0.80    0.40
   0  -7  13    0.20    0.30
   0  -7  13    0.50    0.40
   0  -7  13    0.80    0.30
   0  -7  13    0.60    0.30
   0  -7  13    0.70    1.00
   0   7 -13    0.60    0.30
   0  -7  12    1.20    0.30
   0   7 -12    1.20    0.30
   0  -7  12    1.80    1.10
   0  -7  12    1.50    0.30
   0  -7  12    1.20    0.40
   0  -7  12    1.70    0.30
   0  -7  11    0.10    0.20
   0  -7  11    0.40    0.30
   0  -7  11    0.10    1.00
   0  -7  11   -0.20    0.30
   0  -7  11    0.10    0.30
   0  -7  10    0.50    0.30
   0  -7  10    1.10    1.10
   0  -7  10    0.70    0.30
   0  -7  10    0.60    0.40
   0  -7   9    1.60    0.40
   0  -7   9    1.80    1.10
   0  -7   8    4.20    1.30
   0  -7   8    4.40    0.70
   0  -7   8    4.50    0.60
   0  -7   7    5.80    0.80
   0  -7   7    5.70    1.30
   0  -7   7    6.70    0.80
   0  -7   6  246.28    5.80
   0  -7   6  242.18    3.90
   0  -7   6  238.98    5.60
   0  -7   6  245.18    7.20
   0  -7   5    1.50    0.60
   0  -7   5    1.80    0.60
   0  -7   5    1.70    0.20
   0  -7   5    2.10    1.00
   0  -7   5    1.90    0.30
   0  -7   4  104.09    3.50
   0  -7   4   98.69    1.90
   0  -7   4   96.29    3.30
   0  -7   4  103.49    3.40
   0  -7   4   99.59    1.90
   0  -7   4   98.79    4.00
   0  -7   3   18.50    0.60
   0  -7   3   17.50    1.40
   0  -7   3   18.50    1.50
   0  -7   3   18.30    1.50
   0  -7   3   18.20    0.60
   0  -7   2   27.50    1.80
   0  -7   2   25.60    1.60
   0  -7   2   25.10    1.70
   0  -7   1    6.30    1.00
   0  -7   1    6.00    0.90
   0  -7   1    5.80    1.00
   0  -7   1    5.40    0.90
   0  -7   0  380.06    8.10
   0  -7   0  403.26    8.50
   0  -7   0  391.66    8.20
   0  -7   0  391.06    8.20
   0   7   0  394.56    7.50
   0  -7  -1    7.90    1.20
   0  -7  -1    7.10    1.00
   0  -7  -1    7.80    1.00
   0   7   1    7.00    0.70
   0  -7  -1    6.50    1.00
   0  -7  -2  146.19    4.20
   0  -7  -2  136.59    4.10
   0   7   2  146.99    3.30
   0  -7  -2  148.89    4.20
   0  -7  -3    0.00    0.60
   0  -7  -3    0.10    0.70
   0  -7  -3    0.80    0.70
   0   7   3    0.10    0.30
   0  -7  -3    0.10    0.70
   0  -7  -4  187.38    4.90
   0  -7  -4  206.98    5.10
   0   7   4  188.28    3.60
   0  -7  -4  201.38    5.30
   0  -7  -4  198.38    5.10
   0  -7  -5    1.30    0.70
   0  -7  -5    1.10    0.70
   0  -7  -5    1.20    0.80
   0   7   5    1.30    0.20
   0  -7  -5    1.30    0.80
   0   7   6  555.94   10.90
   0  -7  -6  552.04   10.50
   0  -7  -6  511.95   10.30
   0  -7  -6  530.35   10.70
   0  -7  -6  571.44   10.50
   0  -7  -7    3.20    0.90
   0  -7  -7    4.20    0.80
   0  -7  -7    3.80    0.80
   0  -7  -7    3.50    0.80
   0   7   7    4.30    1.00
   0   7   8  176.58    5.30
   0  -7  -8  168.18    4.60
   0  -7  -8  174.38    4.70
   0  -7  -8  173.48    4.90
   0  -7  -9   16.00    1.30
   0  -7  -9   17.60    1.40
   0   7   9   17.30    1.70
   0  -7  -9   17.40    1.30
   0  -7 -10   68.39    2.60
   0   7  10   65.69    3.30
   0  -7 -10   66.89    2.70
   0  -7 -11   15.30    1.30
   0   7  11   14.90    1.70
   0  -7 -11   15.60    1.30
   0  -7 -12    0.30    0.50
   0   7  12    0.10    0.90
   0  -7 -12    0.60    0.50
   0  -7 -13    1.90    0.60
   0  -7 -13    2.10    0.50
   0   7  13    1.80    1.00
   0  -7 -14    1.50    0.50
   0  -7 -14    1.40    0.50
   0   7  14    1.30    1.10
   0  -7 -15    0.10    0.30
   0  -7 -15    0.20    0.30
   0   7  15    0.20    1.00
   0  -7 -16   20.70    1.00
   0   7  16   21.50    2.50
   0  -7 -16   21.80    0.90
   0   7  16   20.90    0.80
   0  -7 -16   20.70    0.80
   0  -7 -16   23.70    1.00
   0  -7 -17   -0.10    0.30
   0   7  17    0.10    1.00
   0  -7 -17    0.10    0.30
   0  -7 -17    0.10    0.20
   0   7  17    0.20    0.30
   0  -7 -17    0.00    0.40
   0   7  18   14.50    2.20
   0  -7 -18   18.00    0.90
   0   7  18   16.70    0.80
   0  -7 -18   16.60    0.90
   0  -7 -19    0.40    0.40
   0  -7 -19    0.20    0.40
   0   7  19    1.00    0.40
   0   7  19    1.00    1.10
   0   7  20   19.60    2.60
   0  -7 -20   20.30    1.00
   0   7  20   22.70    1.10
   0  -7 -20   23.40    1.20
   0  -7 -21    0.00    0.40
   0   7  21   -0.10    0.90
   0   7  21    0.20    0.40
   0  -7 -21   -0.20    0.30
   0  -7 -21    0.40    0.40
   0  -7 -22   14.60    1.00
   0  -7 -22   15.60    1.00
   0   7  22   13.00    2.20
   0   7  22   14.10    0.90
   0  -7 -22   13.30    0.80
   0  -7 -23    1.20    0.50
   0  -7 -23    1.10    0.40
   0   7  23    1.50    0.40
   0  -7 -23    1.50    0.60
   0   7  23    0.90    0.90
   0   7  24   14.80    2.30
   0  -7 -24   18.80    1.20
   0  -7 -24   16.20    1.00
   0   7  24   15.00    2.20
   0   7  24   17.80    1.00
   0  -7 -24   15.20    0.80
   0  -7 -25    6.30    0.80
   0   7  25    5.80    0.70
   0  -7 -25    4.80    0.60
   0   7  26    1.00    0.40
   0  -7 -26    1.40    0.40
   0  -7 -26    1.10    0.60
   0   7  27    0.20    0.40
   0  -7 -27    1.10    0.40
   0  -7 -27   -0.30    0.50
   0  -7 -28    1.10    0.30
   0   7  28    1.30    0.50
   0   7  28    1.10    0.40
   0  -7 -28    1.20    0.50
   0  -7 -29    0.20    0.40
   0   7  29   -0.10    0.40
   0   7  29    0.00    0.30
   0  -7 -29    0.00    0.20
   0  -7 -29    0.20    0.30
   0   7  30    1.40    0.30
   0  -7 -30    1.30    0.30
   0   7  30    1.40    0.30
   0  -7 -30    1.20    0.30
   0  -8  23   -0.10    0.30
   0  -8  23    0.20    0.20
   0  -8  23    0.00    0.30
   0  -8  22    8.20    0.70
   0  -8  22    7.50    0.60
   0  -8  21   -0.10    0.30
   0  -8  21   -0.10    0.30
   0  -8  21    0.20    0.40
   0  -8  20    1.00    0.40
   0  -8  20    1.30    0.40
   0  -8  20    1.10    0.50
   0  -8  20    1.40    0.30
   0   8 -19    2.40    0.40
   0  -8  19    2.40    0.40
   0  -8  19    3.10    0.50
   0  -8  19    2.50    0.60
   0  -8  19    1.70    0.40
   0  -8  18    6.20    0.60
   0  -8  18    6.10    0.60
   0   8 -18    4.50    1.30
   0   8 -18    5.60    0.50
   0  -8  18    6.00    0.70
   0  -8  18    5.80    0.70
   0  -8  17    1.40    0.50
   0   8 -17    1.80    0.40
   0  -8  17    1.50    0.40
   0   8 -17    2.80    1.10
   0  -8  17    1.80    0.50
   0  -8  17    1.90    0.40
   0  -8  16   18.20    2.50
   0   8 -16   17.10    2.30
   0  -8  16   14.80    1.10
   0  -8  16   15.90    1.10
   0   8 -16   14.70    0.80
   0  -8  16   14.10    0.80
   0  -8  16   15.40    0.90
   0  -8  15    0.50    0.90
   0   8 -15    0.10    0.90
   0   8 -15    0.80    0.30
   0  -8  15    0.50    0.40
   0  -8  15    1.00    0.50
   0  -8  15    0.70    0.60
   0  -8  15    1.30    0.50
   0  -8  15    1.00    0.40
   0  -8  14   24.40    1.20
   0  -8  14   22.90    1.10
   0  -8  14   22.10    1.00
   0   8 -14   20.20    0.90
   0  -8  14   20.80    0.90
   0  -8  14   22.10    2.70
   0  -8  14   22.30    1.30
   0  -8  14   23.60    1.00
   0   8 -14   22.00    2.60
   0  -8  13    4.20    0.60
   0  -8  13    3.60    0.40
   0  -8  13    3.60    0.50
   0  -8  13    4.00    1.30
   0  -8  13    3.30    0.60
   0   8 -13    3.30    1.30
   0  -8  13    2.90    0.40
   0  -8  13    3.70    0.40
   0  -8  12   68.79    1.80
   0  -8  12   66.09    1.90
   0  -8  12   63.69    1.60
   0  -8  12   68.29    1.80
   0  -8  12   63.99    4.40
   0  -8  12   69.59    2.10
   0  -8  11    0.10    0.30
   0  -8  11    0.00    0.30
   0  -8  11    0.00    0.90
   0  -8  11    0.20    0.30
   0  -8  11    0.00    0.40
   0  -8  10    8.90    0.60
   0  -8  10    8.30    0.60
   0  -8  10    8.50    1.70
   0  -8  10    9.90    0.60
   0  -8  10    9.10    0.70
   0  -8  10    8.50    0.60
   0  -8   9    2.00    0.30
   0  -8   9    1.80    0.40
   0  -8   9    1.80    0.30
   0  -8   9    2.40    1.30
   0  -8   9    2.40    0.50
   0  -8   9    2.50    0.40
   0  -8   8    3.70    0.40
   0  -8   8    3.90    0.40
   0  -8   8    4.10    0.50
   0  -8   8    3.70    1.20
   0  -8   8    3.70    0.70
   0  -8   8    4.30    0.70
   0  -8   7   11.20    1.70
   0  -8   7   10.60    1.10
   0  -8   7   10.40    1.00
   0  -8   6    8.30    1.00
   0  -8   6    8.20    1.00
   0  -8   6    8.80    0.40
   0  -8   6    8.80    1.60
   0  -8   5    0.50    0.50
   0  -8   5    1.10    0.20
   0  -8   5    1.20    0.30
   0  -8   5    1.20    0.60
   0  -8   4   51.09    1.30
   0  -8   4   52.29    2.40
   0  -8   4   52.59    2.60
   0  -8   4   51.19    1.30
   0  -8   3    0.10    0.70
   0  -8   3    0.40    0.60
   0  -8   3    0.10    0.60
   0  -8   3    0.10    0.20
   0  -8   3    0.20    0.20
   0  -8   2    1.90    0.70
   0  -8   2    1.40    0.30
   0  -8   2    1.00    0.60
   0  -8   2    1.40    0.30
   0  -8   2    0.60    0.70
   0   8  -2    1.20    0.70
   0  -8   1    0.40    0.30
   0   8  -1    0.10    0.50
   0  -8   1    0.50    0.60
   0  -8   1    0.60    0.30
   0  -8   1    0.10    0.70
   0  -8   1    0.30    0.70
   0  -8   0  184.38    5.20
   0   8   0  185.28    4.50
   0  -8   0  182.78    5.20
   0  -8   0  178.98    5.10
   0  -8   0  184.88    3.30
   0  -8   0  182.38    3.30
   0  -8   0  176.28    3.20
   0  -8   0  185.08    5.40
   0   8   1   20.20    1.20
   0  -8  -1   19.80    0.80
   0  -8  -1   18.90    1.60
   0  -8  -1   19.80    0.70
   0  -8  -1   19.10    1.70
   0  -8  -1   17.70    0.70
   0  -8  -1   20.80    1.80
   0  -8  -1   20.40    1.70
   0  -8  -2  143.79    4.40
   0  -8  -2  136.69    2.60
   0  -8  -2  138.69    4.60
   0  -8  -2  132.09    4.20
   0  -8  -2  137.69    2.60
   0  -8  -2  139.59    4.40
   0  -8  -2  137.59    2.60
   0   8   2  135.09    3.30
   0  -8  -3   12.50    0.60
   0  -8  -3   12.60    0.60
   0   8   3   12.10    0.80
   0  -8  -3   13.40    1.40
   0  -8  -3   12.30    1.30
   0  -8  -3   12.00    1.40
   0  -8  -3   13.70    0.60
   0  -8  -3   11.60    1.30
   0  -8  -4  618.34    9.60
   0  -8  -4  629.34   12.10
   0  -8  -4  644.24    9.60
   0  -8  -4  585.24   11.80
   0   8   4  607.54   10.00
   0  -8  -4  604.34    9.60
   0  -8  -4  641.54   12.40
   0  -8  -4  644.94   12.20
   0  -8  -5   27.20    0.90
   0  -8  -5   26.80    1.80
   0   8   5   26.70    0.90
   0  -8  -5   29.00    2.10
   0  -8  -5   27.10    0.90
   0  -8  -5   31.70    2.00
   0  -8  -5   26.30    0.90
   0  -8  -5   27.60    1.90
   0  -8  -6  503.35    7.70
   0  -8  -6  477.35    7.70
   0  -8  -6  495.65   10.30
   0  -8  -6  529.25   10.20
   0  -8  -6  471.35    7.70
   0  -8  -6  512.25   10.20
   0  -8  -6  480.35    9.90
   0  -8  -7    0.20    0.30
   0  -8  -7   -0.60    0.80
   0  -8  -7    0.10    0.30
   0   8   7   -0.10    0.80
   0  -8  -7    0.00    0.70
   0  -8  -7    0.10    0.30
   0  -8  -7    0.30    0.80
   0  -8  -8  591.04    9.30
   0   8   8  588.04   12.50
   0  -8  -8  598.34   11.70
   0  -8  -8  617.04   12.00
   0  -8  -8  606.24    9.40
   0  -8  -8  632.74   11.90
   0  -8  -9    2.30    0.70
   0  -8  -9    2.00    0.30
   0  -8  -9    1.60    0.80
   0  -8  -9    1.90    0.30
   0   8   9    1.70    0.90
   0  -8  -9    2.10    0.80
   0  -8 -10  302.27    5.00
   0  -8 -10  309.47    7.10
   0   8  10  316.17    8.20
   0  -8 -10  321.67    7.40
   0  -8 -10  301.07    5.00
   0   8  11   22.60    2.10
   0  -8 -11   20.50    0.70
   0  -8 -11   22.30    1.60
   0  -8 -11   22.40    1.70
   0  -8 -11   20.80    0.70
   0  -8 -12   25.40    1.80
   0   8  12   26.10    2.40
   0  -8 -12   22.70    0.80
   0  -8 -12   24.20    1.60
   0  -8 -12   23.50    0.80
   0  -8 -13    0.40    0.50
   0   8  13    0.20    0.80
   0  -8 -13    0.40    0.20
   0  -8 -13    0.40    0.50
   0  -8 -14   28.60    1.70
   0  -8 -14   31.50    1.10
   0   8  14   33.30    2.90
   0  -8 -14   33.10    1.90
   0  -8 -15    6.30    0.50
   0  -8 -15    7.50    0.80
   0   8  15    7.60    1.60
   0  -8 -15    7.00    0.60
   0  -8 -15    7.10    0.60
   0  -8 -16   67.69    1.70
   0  -8 -16   65.29    1.80
   0  -8 -16   67.79    1.90
   0   8  16   71.79    4.30
   0  -8 -16   64.79    1.70
   0   8  16   65.19    1.50
   0  -8 -17    1.90    0.40
   0  -8 -17    2.00    0.40
   0   8  17    1.30    0.30
   0  -8 -17    1.60    0.40
   0   8  17    1.00    1.00
   0  -8 -17    1.70    0.30
   0  -8 -18    3.60    0.50
   0  -8 -18    2.80    0.40
   0   8  18    3.50    0.40
   0  -8 -18    3.20    0.50
   0   8  18    4.70    1.50
   0  -8 -19    1.80    0.40
   0   8  19    1.10    1.20
   0   8  19    1.70    0.40
   0  -8 -19    1.90    0.50
   0  -8 -19    1.70    0.30
   0  -8 -20    2.50    0.60
   0  -8 -20    2.50    0.50
   0  -8 -20    2.00    0.40
   0   8  20    2.80    1.30
   0   8  20    2.60    0.40
   0  -8 -21    2.50    0.60
   0   8  21    2.50    0.50
   0   8  21    3.40    1.30
   0  -8 -21    2.50    0.50
   0  -8 -21    2.60    0.50
   0   8  22    3.00    1.40
   0   8  22    4.10    0.60
   0  -8 -22    3.70    0.60
   0  -8 -22    3.30    0.50
   0  -8 -22    2.80    0.60
   0  -8 -23    1.00    0.40
   0  -8 -23    0.80    0.50
   0   8  23    0.20    1.00
   0  -8 -23    1.10    0.50
   0   8  23    0.60    0.40
   0   8  24    1.70    1.10
   0  -8 -24    0.30    0.50
   0   8  24    1.40    0.50
   0  -8 -24    0.40    0.30
   0  -8 -24    0.50    0.50
   0  -8 -25   -0.10    0.50
   0  -8 -25    0.30    0.30
   0  -8 -25    0.60    0.50
   0   8  25    0.10    0.40
   0  -8 -26   11.20    0.90
   0  -8 -26    9.50    0.80
   0   8  26    9.40    0.70
   0  -8 -27    1.50    0.40
   0  -8 -27    2.00    0.50
   0   8  27    1.80    0.40
   0  -8 -28    1.90    0.50
   0  -8 -28    1.50    0.40
   0  -8 -28    1.50    0.40
   0   8  28    1.10    0.40
   0   8  28    1.30    0.50
   0   8  29   -0.10    0.40
   0  -8 -29    0.40    0.30
   0  -8 -29   -0.20    0.30
   0   8  29    0.00    0.30
   0  -8 -29   -0.30    0.20
   0  -8 -30    0.80    0.30
   0  -8 -30    0.50    0.20
   0   8  30    1.20    0.30
   0   8  30    0.60    0.30
   0  -8 -30    0.70    0.30
   0  -9  22    0.20    0.20
   0  -9  22    0.40    0.30
   0  -9  22    0.20    0.30
   0  -9  21    0.00    0.40
   0  -9  21    0.50    0.30
   0  -9  21    0.10    0.20
   0  -9  20    0.80    0.40
   0  -9  20    1.00    0.30
   0  -9  20    1.10    0.50
   0  -9  19    1.40    0.60
   0  -9  19    1.10    0.50
   0  -9  19    1.40    0.40
   0  -9  18    3.50    0.60
   0  -9  18    3.00    0.40
   0  -9  18    3.40    0.60
   0  -9  17    0.10    0.50
   0  -9  17    0.30    0.30
   0  -9  17    0.20    0.50
   0   9 -17   -0.80    1.00
   0  -9  16    9.20    0.70
   0  -9  16    9.30    0.80
   0   9 -16   10.90    1.90
   0  -9  16    9.10    0.90
   0  -9  15    7.30    0.80
   0  -9  15    7.70    0.80
   0  -9  15    7.20    0.60
   0   9 -15    6.70    1.50
   0  -9  14   15.90    1.10
   0  -9  14   16.70    0.90
   0  -9  14   17.00    1.10
   0   9 -14   17.40    2.30
   0  -9  14   16.70    0.90
   0  -9  14   14.30    0.80
   0  -9  14   18.20    1.10
   0  -9  13    3.60    0.60
   0  -9  13    2.90    0.60
   0   9 -13    4.70    1.40
   0  -9  13    3.20    0.60
   0  -9  13    3.20    0.50
   0  -9  13    3.20    0.50
   0  -9  13    3.30    0.50
   0  -9  12   21.30    1.20
   0   9 -12   23.00    2.60
   0  -9  12   22.50    1.20
   0  -9  12   21.20    1.00
   0  -9  12   20.40    1.00
   0  -9  12   21.20    1.20
   0  -9  12   21.10    1.00
   0  -9  11   25.30    1.10
   0  -9  11   27.70    1.10
   0  -9  11   25.80    1.30
   0  -9  11   24.70    1.30
   0   9 -11   28.70    2.70
   0  -9  11   24.50    1.00
   0  -9  11   25.30    1.10
   0  -9  11   28.60    2.90
   0  -9  11   24.20    1.30
   0  -9  10  302.67    5.50
   0  -9  10  304.17    5.80
   0  -9  10  307.97    5.50
   0  -9  10  298.27    5.50
   0  -9  10  302.37    5.30
   0  -9  10  303.67    5.80
   0   9 -10  302.07    9.30
   0  -9   9    2.70    0.40
   0  -9   9    3.20    0.40
   0  -9   9    3.00    0.50
   0  -9   9    2.90    0.40
   0   9  -9    3.20    1.10
   0  -9   9    2.90    0.50
   0  -9   9    2.70    0.40
   0   9  -8  263.37    8.10
   0  -9   8  261.47    4.90
   0  -9   8  264.87    4.90
   0  -9   8  261.07    4.80
   0  -9   8  252.97    4.70
   0  -9   8  264.07    4.80
   0  -9   8  258.57    4.70
   0  -9   7    8.50    1.10
   0  -9   7    6.30    0.70
   0  -9   7    6.40    0.60
   0  -9   7    7.50    0.60
   0  -9   7    6.90    0.90
   0  -9   7    7.30    0.60
   0  -9   7    7.20    0.60
   0  -9   7    7.30    0.50
   0  -9   7    6.70    0.50
   0  -9   6   40.50    1.30
   0  -9   6   39.00    2.30
   0  -9   6   39.80    1.30
   0  -9   6   36.10    1.20
   0  -9   6   38.00    1.40
   0  -9   6   38.20    1.30
   0  -9   6   37.20    1.20
   0  -9   6   38.40    2.20
   0  -9   6   39.30    1.10
   0  -9   5    5.00    0.40
   0   9  -5    4.40    1.00
   0  -9   5    4.80    0.90
   0  -9   5    4.50    0.90
   0  -9   5    5.20    0.40
   0  -9   4    0.40    0.30
   0  -9   4    0.30    0.60
   0   9  -4    0.20    0.60
   0  -9   4    0.80    0.70
   0  -9   4    0.50    0.30
   0  -9   3    3.40    0.40
   0  -9   3    2.90    0.40
   0   9  -3    3.10    0.80
   0  -9   3    4.40    1.00
   0  -9   3    2.80    0.80
   0  -9   2   15.40    0.70
   0  -9   2   16.20    1.60
   0  -9   2   16.50    1.60
   0   9  -2   15.30    1.40
   0  -9   2   16.00    0.70
   0  -9   2   15.00    1.50
   0   9  -1   -0.20    0.50
   0  -9   1    0.30    0.80
   0  -9   1    0.10    0.30
   0  -9   1   -0.10    0.30
   0  -9   1   -0.10    0.80
   0  -9   1    0.30    0.60
   0  -9   0   49.99    2.70
   0  -9   0   50.99    1.40
   0   9   0   51.79    2.20
   0  -9   0   51.69    2.80
   0  -9   0   52.59    1.40
   0  -9   0   51.19    2.70
   0  -9  -1    0.30    0.30
   0  -9  -1    0.50    0.80
   0  -9  -1    0.00    0.80
   0   9   1    0.30    0.40
   0  -9  -1    0.30    0.30
   0  -9  -1   -0.30    0.80
   0  -9  -2   14.80    0.70
   0  -9  -2   13.10    0.70
   0   9   2   15.00    1.10
   0  -9  -2   14.60    1.60
   0  -9  -2   13.70    1.50
   0  -9  -2   14.40    0.70
   0  -9  -2   15.90    1.70
   0  -9  -3    0.70    0.90
   0   9   3    1.20    0.40
   0  -9  -3    1.40    0.40
   0  -9  -3    2.10    1.00
   0  -9  -3    2.00    0.40
   0  -9  -3    1.20    0.30
   0  -9  -3    1.60    0.80
   0  -9  -3    1.90    0.90
   0  -9  -4  149.59    4.80
   0  -9  -4  156.28    2.80
   0  -9  -4  140.39    4.60
   0  -9  -4  143.49    4.90
   0   9   4  132.89    3.10
   0  -9  -4  136.29    2.80
   0  -9  -4  138.79    2.70
   0  -9  -4  143.09    4.80
   0  -9  -5   26.80    2.10
   0  -9  -5   26.80    0.90
   0  -9  -5   27.80    2.10
   0   9   5   25.40    0.90
   0  -9  -5   26.00    2.00
   0  -9  -5   26.10    0.90
   0  -9  -5   25.00    0.90
   0  -9  -5   29.00    2.10
   0  -9  -6  107.69    3.90
   0  -9  -6  112.19    2.30
   0  -9  -6  101.59    2.20
   0  -9  -6  104.19    2.20
   0  -9  -6  105.99    4.10
   0  -9  -6  111.19    4.10
   0  -9  -7    4.40    1.00
   0  -9  -7    3.70    0.40
   0  -9  -7    3.60    0.40
   0  -9  -7    3.60    1.00
   0  -9  -7    3.30    0.90
   0   9   7    4.10    1.00
   0  -9  -8   55.89    1.50
   0  -9  -8   57.09    1.50
   0   9   8   56.89    3.20
   0  -9  -8   57.99    2.90
   0  -9  -8   53.59    2.80
   0  -9  -8   54.89    2.90
   0  -9  -9   39.60    1.20
   0   9   9   41.70    2.70
   0  -9  -9   42.40    2.50
   0  -9  -9   40.90    2.50
   0  -9  -9   41.00    2.40
   0  -9  -9   39.20    1.20
   0   9  10    3.80    1.20
   0  -9 -10    3.10    0.40
   0  -9 -10    3.10    0.40
   0  -9 -10    3.30    0.90
   0  -9 -10    3.10    0.80
   0  -9 -11   13.50    0.70
   0  -9 -11   12.60    0.70
   0  -9 -11   15.20    1.50
   0   9  11   14.10    1.80
   0  -9 -11   13.30    1.40
   0  -9 -12   20.70    1.70
   0   9  12   19.80    2.10
   0  -9 -12   19.20    0.80
   0  -9 -12   18.50    1.60
   0  -9 -12   19.80    0.80
   0  -9 -13   23.60    0.90
   0   9  13   22.00    2.40
   0  -9 -13   22.50    0.90
   0  -9 -13   24.00    1.80
   0  -9 -13   22.00    1.70
   0  -9 -14   30.30    1.20
   0  -9 -14   31.80    2.00
   0  -9 -14   30.00    0.90
   0   9  14   33.40    2.80
   0  -9 -14   32.70    2.00
   0  -9 -14   31.80    1.10
   0  -9 -14   31.50    1.10
   0  -9 -15   45.20    1.40
   0  -9 -15   47.70    1.50
   0  -9 -15   46.80    2.30
   0  -9 -15   45.00    1.50
   0   9  15   48.20    3.60
   0  -9 -15   46.00    1.20
   0  -9 -15   42.60    2.20
   0  -9 -16   45.20    1.30
   0   9  16   47.80    3.60
   0  -9 -16   44.70    1.50
   0  -9 -16   43.60    1.40
   0  -9 -16   43.60    1.50
   0  -9 -17    8.40    0.70
   0  -9 -17    8.90    0.60
   0  -9 -17    9.00    0.70
   0  -9 -17    8.90    0.60
   0   9  17   10.40    1.90
   0  -9 -18   28.60    1.20
   0  -9 -18   27.40    1.10
   0   9  18   28.20    1.00
   0  -9 -18   28.50    1.20
   0  -9 -18   29.50    1.30
   0   9  19    1.10    0.30
   0  -9 -19    1.50    0.50
   0   9  19    0.30    1.20
   0  -9 -19    1.20    0.50
   0  -9 -19    1.40    0.40
   0  -9 -19    1.20    0.40
   0   9  20    0.40    0.30
   0  -9 -20    0.60    0.40
   0  -9 -20    0.30    0.40
   0  -9 -20    0.70    0.40
   0  -9 -20   -0.10    0.30
   0   9  20    0.80    1.20
   0  -9 -21    0.30    0.40
   0   9  21    0.60    0.30
   0   9  21    0.00    0.90
   0  -9 -21    0.10    0.50
   0  -9 -21    0.50    0.40
   0  -9 -22   10.00    0.80
   0  -9 -22    9.10    0.80
   0   9  22    9.20    0.70
   0  -9 -22   10.80    0.90
   0   9  22   11.40    2.00
   0  -9 -23    1.10    0.50
   0   9  23   -0.20    1.00
   0   9  23    0.60    0.40
   0  -9 -23    1.30    0.50
   0  -9 -23    1.20    0.50
   0  -9 -24   21.60    1.20
   0  -9 -24   23.10    1.30
   0   9  24   19.40    2.40
   0   9  24   20.20    1.00
   0  -9 -24   19.80    1.00
   0  -9 -25    0.00    0.30
   0   9  25   -0.10    0.40
   0  -9 -25   -0.10    0.40
   0  -9 -25   -0.10    0.50
   0   9  26    3.40    0.50
   0  -9 -26    3.00    0.60
   0  -9 -26    4.00    0.60
   0  -9 -26    3.10    0.40
   0  -9 -27    1.10    0.40
   0  -9 -27    1.00    0.50
   0   9  27    0.60    0.30
   0  -9 -27    1.10    0.50
   0  -9 -28    0.10    0.40
   0  -9 -28   -0.20    0.40
   0  -9 -28    0.50    0.30
   0   9  28   -0.20    0.40
   0   9  28    0.10    0.30
   0   9  29    0.00    0.20
   0  -9 -29    0.30    0.30
   0  -9 -29   -0.10    0.30
   0  -9 -29   -0.20    0.30
   0   9  29    0.40    0.40
   0  -9 -30    0.20    0.20
   0  -9 -30    0.40    0.20
   0  -9 -30    0.40    0.20
   0   9  30    0.30    0.20
   0   9  30    0.00    0.30
   0 -10  21    0.00    0.30
   0 -10  21    0.20    0.20
   0 -10  21    0.10    0.30
   0 -10  20    1.00    0.40
   0 -10  20    0.20    0.40
   0 -10  20    0.40    0.30
   0 -10  19    0.70    0.40
   0 -10  19    0.40    0.40
   0 -10  19    0.30    0.40
   0 -10  18    3.70    0.60
   0 -10  18    3.10    0.60
   0 -10  18    3.80    0.60
   0 -10  17    0.00    0.50
   0 -10  17    0.20    0.50
   0 -10  16    4.90    0.70
   0 -10  16    4.50    0.50
   0 -10  16    5.30    0.80
   0 -10  15    0.00    0.50
   0 -10  15   -0.10    0.30
   0  10 -15   -0.20    0.90
   0 -10  15   -0.20    0.40
   0 -10  15   -0.20    0.50
   0 -10  14    0.90    0.40
   0 -10  14    0.50    0.50
   0 -10  14    0.40    0.50
   0  10 -14   -0.40    0.90
   0 -10  14    0.70    0.60
   0 -10  14   -0.20    0.30
   0 -10  14    0.40    0.30
   0 -10  13    8.30    0.80
   0  10 -13    6.80    1.50
   0 -10  13    7.10    0.60
   0 -10  13    6.80    0.70
   0 -10  13    7.70    0.90
   0 -10  13    7.90    0.80
   0 -10  13    8.10    0.70
   0 -10  12    0.20    0.50
   0 -10  12    0.70    0.40
   0 -10  12    0.20    0.40
   0  10 -12    0.10    0.80
   0 -10  12    0.60    0.50
   0 -10  12    0.20    0.30
   0 -10  12    0.10    0.50
   0 -10  11    1.90    0.60
   0 -10  11    2.30    0.40
   0 -10  11    2.40    0.60
   0  10 -11    2.50    1.10
   0 -10  11    2.00    0.60
   0 -10  11    2.00    0.50
   0 -10  11    2.50    0.50
   0 -10  11    1.80    0.40
   0  10 -10    6.80    1.50
   0 -10  10    5.60    0.60
   0 -10  10    5.90    0.70
   0 -10  10    6.40    0.60
   0 -10  10    6.10    0.70
   0 -10  10    6.20    0.70
   0 -10  10    5.80    0.60
   0 -10  10    5.50    0.60
   0 -10   9   16.10    0.90
   0 -10   9   16.80    0.90
   0 -10   9   17.60    0.90
   0 -10   9   17.50    1.00
   0 -10   9   17.00    1.00
   0 -10   9   17.90    1.00
   0 -10   9   16.20    1.00
   0  10  -8  175.28    6.50
   0 -10   8  168.08    3.60
   0 -10   8  170.28    3.50
   0 -10   8  165.58    3.70
   0 -10   8  173.28    3.60
   0 -10   8  161.48    3.50
   0 -10   8  165.08    3.40
   0 -10   8  170.38    3.70
   0 -10   7    9.80    1.10
   0 -10   7    9.20    0.70
   0  10  -7    9.00    1.50
   0 -10   7    9.30    0.70
   0 -10   7    9.10    0.60
   0 -10   7    9.60    0.70
   0 -10   7   10.20    1.20
   0 -10   7   10.30    1.00
   0 -10   7   10.30    0.70
   0 -10   7    9.80    0.70
   0 -10   7    9.70    0.70
   0 -10   6  164.28    3.60
   0 -10   6  163.88    3.40
   0 -10   6  170.68    3.50
   0 -10   6  167.58    3.50
   0 -10   6  165.88    3.50
   0 -10   6  166.18    3.50
   0 -10   6  171.18    3.20
   0  10  -6  175.18    6.10
   0 -10   6  167.68    3.30
   0 -10   6  163.48    5.10
   0 -10   6  157.28    5.20
   0 -10   6  164.68    3.40
   0 -10   6  171.08    3.50
   0 -10   5    0.00    0.30
   0 -10   5   -0.20    0.40
   0 -10   5    0.50    0.70
   0 -10   5    0.50    0.60
   0 -10   5    0.20    0.30
   0 -10   5   -0.10    0.30
   0  10  -5    0.70    0.70
   0 -10   5    0.00    0.30
   0 -10   5    0.00    0.30
   0 -10   5    0.10    0.30
   0 -10   5   -0.20    0.50
   0 -10   5    0.30    0.30
   0 -10   4  102.89    4.20
   0 -10   4  115.69    2.50
   0  10  -4  110.59    4.30
   0 -10   4  108.09    2.50
   0 -10   4  109.69    2.40
   0 -10   4  119.39    2.50
   0 -10   4  107.59    4.20
   0 -10   4  105.19    2.30
   0 -10   4  111.79    2.60
   0 -10   4  111.49    2.40
   0 -10   4  112.59    2.50
   0 -10   3    1.30    0.70
   0 -10   3    1.60    0.30
   0 -10   3    0.90    0.60
   0 -10   3    1.60    0.30
   0  10  -3    2.00    0.80
   0 -10   2    5.40    0.50
   0 -10   2    5.30    1.20
   0 -10   2    5.10    0.50
   0 -10   2    5.10    1.00
   0  10  -2    5.40    1.00
   0 -10   1    4.10    1.10
   0 -10   1    3.60    1.10
   0 -10   1    3.20    0.90
   0  10  -1    2.70    0.70
   0 -10   1    3.40    0.40
   0 -10   1    3.20    0.40
   0 -10   0   12.30    1.50
   0 -10   0   12.00    0.70
   0  10   0   12.10    1.20
   0 -10   0   11.90    1.50
   0 -10   0   11.70    1.50
   0 -10   0   13.50    0.70
   0 -10  -1   16.90    1.80
   0 -10  -1   16.20    1.70
   0 -10  -1   15.40    0.80
   0 -10  -1   15.90    0.80
   0 -10  -1   15.40    1.70
   0  10   1   14.80    1.20
   0 -10  -2    0.70    0.30
   0 -10  -2    0.60    0.40
   0 -10  -2    1.20    1.00
   0  10   2    0.30    0.40
   0 -10  -2    1.10    0.80
   0 -10  -2    0.30    0.80
   0 -10  -3    0.00    0.80
   0 -10  -3    0.30    0.90
   0 -10  -3    0.00    0.30
   0 -10  -3   -0.20    0.30
   0  10   3    0.00    0.30
   0 -10  -3    0.70    0.90
   0 -10  -4  143.89    5.00
   0 -10  -4  147.79    3.00
   0 -10  -4  157.68    5.40
   0 -10  -4  150.68    5.20
   0 -10  -4  146.69    3.00
   0  10   4  142.59    3.20
   0 -10  -5    0.30    1.10
   0 -10  -5   -0.10    0.90
   0 -10  -5    0.40    0.40
   0 -10  -5    0.30    0.90
   0 -10  -5    0.30    0.30
   0 -10  -6  720.73   11.30
   0 -10  -6  686.93   11.20
   0 -10  -6  783.12   15.10
   0 -10  -6  784.42   14.80
   0 -10  -6  750.42   14.50
   0 -10  -7   52.09    1.50
   0 -10  -7   53.09    1.50
   0 -10  -7   55.59    3.10
   0 -10  -7   48.40    2.80
   0 -10  -7   50.79    3.00
   0  10   8    5.90    1.30
   0 -10  -8    4.50    1.00
   0 -10  -8    6.10    1.20
   0 -10  -8    4.70    0.50
   0 -10  -8    5.20    0.50
   0 -10  -8    5.30    1.10
   0 -10  -9   55.99    3.00
   0 -10  -9   55.39    1.60
   0 -10  -9   58.59    3.20
   0 -10  -9   54.99    1.60
   0 -10  -9   60.69    3.20
   0  10   9   60.19    3.40
   0 -10 -10    0.90    0.80
   0 -10 -10    1.40    0.80
   0  10  10    0.90    0.90
   0 -10 -10    0.90    0.30
   0 -10 -10    0.50    0.30
   0 -10 -11    0.60    0.30
   0 -10 -11    0.50    0.30
   0 -10 -11    0.90    0.60
   0 -10 -11    0.80    0.80
   0  10  11    0.60    0.90
   0 -10 -12    2.50    0.40
   0 -10 -12    2.60    0.40
   0 -10 -12    3.50    0.90
   0  10  12    3.10    1.00
   0 -10 -12    2.90    0.40
   0 -10 -12    2.20    0.40
   0 -10 -12    2.10    0.40
   0 -10 -12    2.30    0.80
   0 -10 -13    4.30    0.40
   0 -10 -13    4.50    0.90
   0 -10 -13    4.20    0.50
   0 -10 -13    4.80    0.50
   0 -10 -13    4.70    0.50
   0 -10 -13    4.60    0.50
   0  10  13    4.50    1.30
   0 -10 -13    4.60    0.50
   0 -10 -13    3.90    0.90
   0 -10 -14   16.70    0.70
   0 -10 -14   17.40    1.60
   0  10  14   15.60    2.10
   0 -10 -14   17.20    0.90
   0 -10 -14   15.80    0.90
   0 -10 -14   15.60    0.90
   0 -10 -14   17.10    0.80
   0 -10 -14   16.50    0.90
   0 -10 -14   14.90    1.50
   0 -10 -14   17.20    0.80
   0 -10 -15   -0.20    0.50
   0 -10 -15    0.50    0.40
   0 -10 -15    0.20    0.30
   0 -10 -15    0.00    0.20
   0  10  15    0.10    1.00
   0 -10 -15    0.40    0.30
   0 -10 -15    0.60    0.40
   0 -10 -15   -0.10    0.50
   0 -10 -15    0.20    0.30
   0  10  16    3.00    1.20
   0 -10 -16    2.90    0.50
   0 -10 -16    2.90    0.50
   0 -10 -16    2.90    0.40
   0 -10 -16    3.10    0.40
   0 -10 -16    2.80    0.50
   0 -10 -16    2.50    0.50
   0 -10 -17   27.20    1.20
   0 -10 -17   27.30    1.00
   0 -10 -17   25.90    0.90
   0 -10 -17   27.30    1.20
   0 -10 -17   26.60    1.10
   0  10  17   27.30    2.80
   0 -10 -17   25.20    1.20
   0 -10 -18   39.60    1.40
   0 -10 -18   40.80    1.60
   0  10  18   43.10    3.60
   0 -10 -18   41.90    1.50
   0 -10 -18   40.80    1.60
   0 -10 -18   40.80    1.40
   0 -10 -19    0.90    0.40
   0  10  19    0.30    1.00
   0 -10 -19    1.20    0.40
   0 -10 -19    1.00    0.50
   0 -10 -19    1.10    0.40
   0 -10 -20    6.50    0.80
   0  10  20    7.00    1.70
   0 -10 -20    6.80    0.60
   0 -10 -20    6.90    0.70
   0 -10 -20    6.80    0.60
   0 -10 -21   -0.10    0.40
   0 -10 -21    0.40    0.50
   0 -10 -21    0.40    0.40
   0  10  21    0.20    0.30
   0  10  21    0.40    0.90
   0 -10 -21    0.30    0.30
   0  10  22    9.60    0.60
   0 -10 -22   10.50    0.90
   0  10  22    9.10    1.80
   0 -10 -22   10.00    0.80
   0 -10 -22    9.90    0.80
   0 -10 -22    8.70    0.60
   0 -10 -23   -0.30    0.40
   0  10  23   -0.50    1.00
   0  10  23    0.20    0.30
   0 -10 -23   -0.40    0.50
   0 -10 -23   -0.10    0.50
   0  10  24    9.60    1.70
   0 -10 -24   10.10    0.90
   0 -10 -24   10.50    0.80
   0 -10 -24   10.60    0.80
   0  10  24   10.10    0.70
   0 -10 -25    0.50    0.40
   0 -10 -25    0.80    0.50
   0 -10 -25    0.70    0.40
   0  10  25    0.40    0.30
   0 -10 -25   -0.30    0.50
   0  10  26    1.60    0.30
   0 -10 -26    2.00    0.50
   0 -10 -26    3.00    0.50
   0 -10 -26    2.10    0.40
   0 -10 -26    2.10    0.60
   0  10  27   -0.10    0.30
   0 -10 -27   -0.40    0.30
   0 -10 -27   -0.40    0.40
   0 -10 -27   -0.60    0.40
   0 -10 -27    0.10    0.40
   0 -10 -28    4.40    0.50
   0 -10 -28    4.70    0.60
   0 -10 -28    4.30    0.50
   0  10  28    5.30    0.60
   0  10  28    4.40    0.40
   0  10  29    0.00    0.30
   0 -10 -29    0.30    0.30
   0 -10 -29    0.30    0.30
   0 -10 -29    0.20    0.20
   0 -10 -29   -0.30    0.30
   0 -11  20    2.20    0.30
   0 -11  20    2.20    0.30
   0 -11  20    3.10    0.40
   0 -11  19    0.10    0.30
   0 -11  19    0.10    0.40
   0 -11  19   -0.20    0.30
   0 -11  19    0.10    0.30
   0 -11  18    0.60    0.50
   0 -11  18    0.40    0.40
   0 -11  18    0.70    0.40
   0 -11  17    1.40    0.50
   0 -11  17    1.20    0.50
   0 -11  17    1.40    0.50
   0 -11  16    0.60    0.50
   0 -11  16   -0.10    0.50
   0 -11  15   -0.10    0.50
   0 -11  15    0.00    0.40
   0 -11  15   -0.30    0.30
   0 -11  15    0.10    0.30
   0 -11  15    0.10    0.50
   0 -11  14   10.00    0.70
   0  11 -14    8.40    1.60
   0 -11  14   10.20    0.90
   0 -11  14    9.90    0.90
   0 -11  14    9.10    0.70
   0 -11  14    8.90    0.70
   0  11 -13    0.80    0.90
   0 -11  13    0.40    0.50
   0 -11  13    0.40    0.50
   0 -11  13   -0.30    0.50
   0 -11  13    0.30    0.30
   0 -11  13    0.00    0.30
   0 -11  13    0.20    0.40
   0 -11  12   13.30    1.00
   0 -11  12   11.70    1.00
   0 -11  12   13.30    1.00
   0 -11  12   12.30    0.70
   0 -11  12   12.10    0.90
   0 -11  12   11.90    0.80
   0 -11  12   11.90    0.80
   0  11 -12   11.90    1.80
   0 -11  11    0.10    0.50
   0 -11  11    0.10    0.50
   0 -11  11    0.40    0.40
   0 -11  11    0.10    0.50
   0 -11  11    0.10    0.40
   0 -11  11   -0.10    0.30
   0 -11  11    0.00    0.40
   0  11 -11   -0.20    0.80
   0 -11  10    4.80    0.60
   0 -11  10    3.50    0.50
   0 -11  10    4.00    0.60
   0 -11  10    3.60    0.60
   0 -11  10    3.60    0.50
   0 -11  10    3.70    0.70
   0 -11  10    4.10    0.50
   0  11 -10    4.40    1.20
   0 -11   9    2.40    0.50
   0 -11   9    2.30    0.50
   0  11  -9    1.70    1.10
   0 -11   9    3.00    0.50
   0 -11   9    2.60    0.50
   0 -11   9    2.60    0.50
   0 -11   9    2.80    0.40
   0 -11   9    2.90    0.60
   0 -11   8    7.80    0.70
   0  11  -8    9.10    1.60
   0 -11   8    7.50    0.60
   0 -11   8    6.90    0.70
   0 -11   8    8.00    0.70
   0 -11   8    7.90    0.70
   0 -11   8    8.30    0.80
   0 -11   8    7.60    0.80
   0 -11   7   17.50    1.00
   0 -11   7   17.70    1.00
   0 -11   7   19.20    1.00
   0 -11   7   18.90    1.70
   0  11  -7   19.30    2.10
   0 -11   7   18.50    1.00
   0 -11   7   18.80    1.60
   0 -11   7   17.40    0.90
   0 -11   7   16.40    1.00
   0 -11   7   17.50    1.00
   0 -11   7   17.50    1.30
   0 -11   6   43.70    1.60
   0 -11   6   47.50    2.60
   0 -11   6   49.20    1.40
   0 -11   6   45.10    1.60
   0 -11   6   44.90    1.60
   0 -11   6   49.30    1.60
   0 -11   6   47.10    1.60
   0  11  -6   49.80    3.20
   0 -11   6   47.80    2.70
   0 -11   6   44.80    1.40
   0 -11   6   47.30    1.60
   0 -11   6   45.90    1.50
   0 -11   6   48.90    2.00
   0 -11   6   46.50    1.60
   0 -11   5   11.90    0.80
   0 -11   5   11.70    0.80
   0 -11   5   13.70    0.70
   0 -11   5   10.70    0.70
   0 -11   5   12.20    0.80
   0 -11   5   11.40    0.70
   0 -11   5   11.50    1.40
   0 -11   5   12.50    0.80
   0 -11   5   13.00    0.80
   0 -11   5   11.00    0.90
   0 -11   5   14.10    1.60
   0  11  -5   12.30    1.60
   0 -11   5   12.40    0.80
   0 -11   5   12.00    0.80
   0 -11   4  168.98    5.80
   0 -11   4  172.18    3.40
   0 -11   4  173.58    3.50
   0 -11   4  166.48    3.30
   0 -11   4  167.38    3.50
   0 -11   4  170.78    3.50
   0 -11   4  172.88    3.60
   0 -11   4  171.68    3.10
   0 -11   4  169.58    3.10
   0 -11   4  168.88    3.10
   0 -11   4  166.38    3.50
   0 -11   4  167.88    5.60
   0 -11   4  163.98    3.20
   0 -11   4  171.68    3.50
   0  11  -4  171.78    5.70
   0 -11   4  170.08    3.60
   0 -11   4  171.28    3.50
   0 -11   4  172.78    3.40
   0  11  -3   17.90    1.70
   0 -11   3   16.90    0.90
   0 -11   3   17.50    0.90
   0 -11   3   17.20    0.90
   0 -11   3   18.50    0.70
   0 -11   3   18.00    0.70
   0 -11   3   18.80    0.90
   0 -11   3   19.90    1.90
   0 -11   3   17.60    0.80
   0 -11   3   17.50    0.70
   0 -11   3   17.60    0.90
   0 -11   3   19.20    0.90
   0 -11   3   18.00    0.80
   0 -11   3   16.10    0.90
   0 -11   3   17.60    0.90
   0 -11   3   17.70    0.90
   0 -11   3   16.10    0.70
   0 -11   3   18.80    1.90
   0 -11   3   19.70    0.80
   0  11  -2  146.69    4.70
   0 -11   2  143.29    3.10
   0 -11   2  142.29    3.00
   0 -11   2  142.19    3.00
   0 -11   2  145.39    3.00
   0 -11   2  139.39    5.20
   0 -11   2  141.29    3.00
   0 -11   2  143.69    2.90
   0 -11   2  143.79    3.10
   0 -11   2  142.39    5.40
   0 -11   2  144.19    3.10
   0 -11   2  142.69    3.00
   0 -11   2  142.39    3.00
   0 -11   1    7.00    0.60
   0  11  -1    7.70    1.00
   0 -11   1    7.20    0.60
   0 -11   1    6.10    0.60
   0 -11   1    8.10    1.40
   0 -11   1    8.40    0.60
   0 -11   1    7.40    0.60
   0 -11   1    7.80    0.60
   0 -11   1    8.30    0.60
   0 -11   1    8.60    1.40
   0 -11   0   25.70    2.20
   0 -11   0   25.60    2.30
   0 -11   0   27.70    1.10
   0 -11   0   27.40    1.10
   0  11   0   27.50    1.80
   0  11   1    2.30    0.60
   0 -11  -1    3.10    1.10
   0 -11  -1    2.40    1.00
   0 -11  -1    2.50    0.40
   0 -11  -1    2.40    0.50
   0 -11  -1    2.10    1.00
   0 -11  -2  253.27    7.70
   0 -11  -2  251.97    4.80
   0  11   2  263.87    5.80
   0 -11  -2  275.57    7.80
   0 -11  -2  265.97    7.50
   0 -11  -2  256.57    4.70
   0 -11  -3   29.80    1.20
   0 -11  -3   29.20    2.40
   0 -11  -3   29.30    2.40
   0  11   3   29.70    1.40
   0 -11  -3   30.10    1.20
   0 -11  -3   29.30    2.50
   0 -11  -4    6.50    1.40
   0 -11  -4    5.20    1.20
   0 -11  -4    5.90    0.60
   0 -11  -4    6.60    1.50
   0 -11  -4    5.70    0.60
   0 -11  -5   10.60    1.60
   0 -11  -5   10.40    1.60
   0 -11  -5   10.00    0.70
   0 -11  -5   10.80    1.50
   0 -11  -5   10.10    0.70
   0 -11  -6   38.00    1.30
   0 -11  -6   40.20    2.70
   0 -11  -6   39.00    2.80
   0 -11  -6   37.80    1.30
   0 -11  -6   40.00    2.80
   0 -11  -7    0.10    0.40
   0 -11  -7    0.30    0.90
   0 -11  -7    0.50    0.30
   0 -11  -7    0.40    0.80
   0 -11  -7    0.30    0.80
   0 -11  -8    3.00    0.50
   0  11   8    2.60    1.00
   0 -11  -8    2.50    0.40
   0 -11  -8    2.00    1.10
   0 -11  -8    2.10    1.00
   0 -11  -8    2.10    1.00
   0  11   9   47.20    3.20
   0 -11  -9   47.40    1.50
   0 -11  -9   49.90    3.10
   0 -11  -9   48.90    2.90
   0 -11  -9   47.80    1.50
   0 -11 -10  105.19    4.40
   0 -11 -10   96.89    4.40
   0 -11 -10   99.59    2.40
   0 -11 -10  105.19    2.40
   0 -11 -10  100.69    2.40
   0 -11 -10  105.49    2.40
   0 -11 -10  103.89    2.30
   0  11  10  101.89    4.80
   0 -11 -10  103.99    2.40
   0 -11 -11   12.70    1.60
   0 -11 -11   13.40    0.80
   0 -11 -11   13.00    0.80
   0 -11 -11   12.10    0.70
   0  11  11   14.10    1.80
   0 -11 -11   10.40    0.90
   0 -11 -11   12.70    0.70
   0 -11 -11   14.80    0.80
   0 -11 -11   14.60    0.80
   0 -11 -11   14.30    1.70
   0 -11 -11   12.70    0.70
   0 -11 -12   90.89    2.00
   0 -11 -12   95.29    2.20
   0 -11 -12   90.69    2.20
   0 -11 -12   93.49    2.20
   0 -11 -12   96.09    2.30
   0 -11 -12   88.09    2.30
   0  11  12   97.09    4.80
   0 -11 -12   88.79    2.20
   0 -11 -12   90.59    2.00
   0 -11 -12   98.39    4.30
   0 -11 -12   94.49    2.30
   0 -11 -12   99.29    4.10
   0 -11 -13   22.80    0.80
   0 -11 -13   24.30    2.00
   0 -11 -13   23.60    0.90
   0 -11 -13   23.40    0.80
   0  11  13   25.30    2.60
   0 -11 -13   21.30    1.00
   0 -11 -13   22.20    1.00
   0 -11 -13   25.00    2.10
   0 -11 -13   21.20    0.80
   0 -11 -13   22.50    0.80
   0 -11 -13   22.30    1.00
   0 -11 -13   22.50    1.00
   0 -11 -13   24.10    1.10
   0 -11 -13   23.00    1.00
   0 -11 -14    2.40    0.40
   0 -11 -14    2.10    0.80
   0 -11 -14    3.50    0.50
   0 -11 -14    2.80    0.50
   0 -11 -14    2.30    0.40
   0 -11 -14    3.00    0.40
   0 -11 -14    3.70    0.90
   0 -11 -14    3.50    0.50
   0 -11 -14    2.90    0.40
   0 -11 -14    2.70    0.30
   0  11  14    2.40    1.20
   0 -11 -14    1.90    0.40
   0 -11 -14    3.20    0.50
   0 -11 -15   44.60    1.60
   0 -11 -15   46.30    1.50
   0 -11 -15   44.00    1.30
   0 -11 -15   45.50    1.40
   0 -11 -15   43.50    1.60
   0 -11 -15   41.40    2.50
   0 -11 -15   43.80    1.60
   0  11  15   46.00    3.50
   0 -11 -15   43.50    2.60
   0 -11 -15   43.30    1.50
   0 -11 -16   58.19    1.70
   0 -11 -16   54.19    1.80
   0 -11 -16   53.09    2.80
   0 -11 -16   58.19    1.80
   0 -11 -16   54.89    1.80
   0 -11 -16   55.19    1.80
   0  11  16   56.09    4.00
   0 -11 -16   56.39    1.60
   0 -11 -16   51.69    2.70
   0 -11 -17    3.80    0.60
   0 -11 -17    3.10    0.50
   0 -11 -17    3.70    0.60
   0  11  17    4.40    1.50
   0 -11 -17    4.20    0.50
   0 -11 -17    2.90    0.50
   0 -11 -17    3.50    0.50
   0 -11 -18    0.40    0.30
   0  11  18    0.70    1.20
   0 -11 -18    0.10    0.40
   0 -11 -18    0.40    0.40
   0 -11 -18    0.30    0.40
   0 -11 -18    0.30    0.40
   0 -11 -18   -0.20    0.30
   0 -11 -18    0.50    0.50
   0 -11 -19   -0.10    0.40
   0 -11 -19    0.30    0.40
   0  11  19   -0.30    1.10
   0 -11 -19    0.20    0.30
   0 -11 -19    0.60    0.50
   0 -11 -19    0.30    0.50
   0 -11 -20    1.50    0.40
   0 -11 -20    1.50    0.60
   0 -11 -20    2.30    0.50
   0  11  20    1.90    1.20
   0 -11 -20    1.60    0.50
   0 -11 -20    1.60    0.50
   0 -11 -21    0.10    0.50
   0 -11 -21    0.10    0.50
   0  11  21   -0.30    1.00
   0 -11 -21   -0.10    0.40
   0 -11 -21    0.40    0.40
   0 -11 -21    0.00    0.50
   0 -11 -22   31.90    1.60
   0 -11 -22   29.90    1.30
   0  11  22   33.10    3.20
   0 -11 -22   31.10    1.20
   0 -11 -22   30.50    1.40
   0 -11 -22   32.10    1.50
   0 -11 -23    4.90    0.50
   0 -11 -23    5.10    0.60
   0 -11 -23    5.10    0.80
   0  11  23    7.20    1.60
   0 -11 -23    5.10    0.70
   0 -11 -23    5.00    0.60
   0 -11 -24    5.50    0.70
   0 -11 -24    4.40    0.60
   0 -11 -24    5.40    0.70
   0 -11 -24    5.10    0.80
   0 -11 -25    0.40    0.50
   0 -11 -25    0.00    0.50
   0 -11 -25   -0.20    0.40
   0 -11 -25   -0.60    0.40
   0 -11 -26    6.50    0.70
   0 -11 -26    5.50    0.60
   0 -11 -26    5.80    0.60
   0 -11 -26    6.70    0.70
   0 -11 -27    0.40    0.30
   0 -11 -27    0.00    0.40
   0 -11 -27   -0.60    0.40
   0  11  27    0.30    0.40
   0 -11 -27    0.20    0.30
   0 -11 -28    1.20    0.30
   0  11  28    1.20    0.40
   0 -11 -28    0.90    0.40
   0 -11 -28    0.90    0.30
   0 -11 -28    0.90    0.40
   0 -11 -29    0.70    0.30
   0 -11 -29    0.90    0.30
   0  11  29    1.00    0.40
   0 -12  19    3.90    0.40
   0 -12  19    5.20    0.50
   0 -12  18   12.90    0.80
   0 -12  18   11.60    0.70
   0 -12  18   11.20    0.60
   0 -12  17   10.50    0.80
   0 -12  17   11.00    0.80
   0 -12  17   11.50    0.80
   0 -12  16   15.20    1.00
   0 -12  16   15.40    1.00
   0 -12  16   14.00    1.00
   0 -12  15    5.90    0.70
   0 -12  15    5.20    0.50
   0 -12  15    4.30    0.60
   0 -12  15    6.30    0.70
   0 -12  15    5.60    0.70
   0 -12  14    0.10    0.30
   0 -12  14   -0.40    0.50
   0 -12  14    0.00    0.50
   0 -12  14    0.10    0.50
   0 -12  13    2.50    0.50
   0 -12  13    1.80    0.60
   0 -12  13    1.90    0.60
   0 -12  13    2.40    0.40
   0 -12  13    2.00    0.50
   0  12 -13    2.30    1.00
   0 -12  12    6.60    0.70
   0  12 -12    6.30    1.40
   0 -12  12    6.50    0.80
   0 -12  12    6.70    0.80
   0 -12  12    7.30    0.70
   0 -12  12    7.00    0.80
   0 -12  12    6.00    0.60
   0 -12  12    6.90    0.60
   0 -12  11    3.50    0.60
   0 -12  11    3.40    0.50
   0 -12  11    3.90    0.70
   0 -12  11    4.10    0.60
   0 -12  11    3.40    0.50
   0  12 -11    3.10    1.10
   0 -12  11    3.70    0.70
   0 -12  11    3.50    0.70
   0 -12  10   11.00    1.00
   0 -12  10    9.40    0.80
   0  12 -10    9.40    1.60
   0 -12  10   10.10    0.70
   0 -12  10   10.40    0.90
   0 -12  10   10.00    0.90
   0 -12  10   11.60    0.90
   0 -12  10   12.30    0.90
   0 -12   9   -0.10    0.50
   0 -12   9    0.20    0.40
   0 -12   9    0.40    0.40
   0 -12   9   -0.40    0.40
   0 -12   9   -0.10    0.50
   0 -12   9    0.30    0.40
   0  12  -9    0.00    0.80
   0 -12   9    0.30    0.40
   0 -12   8   87.19    2.40
   0 -12   8   83.79    2.50
   0  12  -8   79.09    4.30
   0 -12   8   83.49    2.30
   0 -12   8   84.69    2.50
   0 -12   8   88.89    2.60
   0 -12   8   81.89    2.40
   0 -12   8   82.49    2.20
   0 -12   7   12.90    0.90
   0 -12   7   11.60    0.90
   0 -12   7   11.50    0.90
   0 -12   7   11.50    0.90
   0 -12   7   11.50    0.90
   0 -12   7   11.60    0.90
   0  12  -7   10.60    1.70
   0 -12   7   13.00    1.80
   0 -12   7   11.40    0.80
   0  12  -6   28.30    2.40
   0 -12   6   28.60    1.20
   0 -12   6   30.60    1.30
   0 -12   6   29.90    1.30
   0 -12   6   29.60    1.30
   0 -12   6   30.80    1.30
   0 -12   6   30.50    1.30
   0 -12   6   29.70    1.40
   0 -12   6   27.30    1.40
   0 -12   6   28.30    1.30
   0 -12   6   28.40    2.10
   0 -12   6   29.70    1.10
   0 -12   6   27.60    2.20
   0 -12   5    5.40    0.50
   0 -12   5    5.40    0.60
   0 -12   5    5.40    0.50
   0 -12   5    5.60    0.60
   0 -12   5    5.00    0.60
   0 -12   5    5.70    0.60
   0 -12   5    5.50    0.60
   0  12  -5    4.50    1.10
   0 -12   5    5.90    0.70
   0 -12   5    6.00    0.50
   0 -12   5    6.00    1.10
   0 -12   5    5.40    1.10
   0 -12   5    5.50    0.50
   0 -12   5    5.60    0.60
   0 -12   5    4.90    0.60
   0 -12   5    4.20    1.00
   0 -12   5    5.00    0.50
   0 -12   5    6.10    0.50
   0 -12   4    1.30    0.30
   0 -12   4    1.90    0.50
   0 -12   4    1.90    0.30
   0  12  -4    1.20    0.70
   0 -12   4    1.10    0.40
   0 -12   4    1.20    0.80
   0 -12   4    1.60    0.80
   0 -12   4    1.20    0.40
   0 -12   4    1.50    0.40
   0 -12   4    1.40    0.40
   0 -12   4    2.00    0.60
   0 -12   4    1.30    0.40
   0 -12   4    1.40    0.40
   0 -12   4    1.50    0.40
   0 -12   4    1.60    0.50
   0 -12   4    1.50    0.40
   0 -12   4    1.20    0.40
   0 -12   4    0.30    0.60
   0 -12   3    2.90    0.50
   0 -12   3    3.00    0.40
   0  12  -3    2.60    0.80
   0 -12   3    3.10    0.50
   0 -12   3    2.70    0.50
   0 -12   3    2.70    0.50
   0 -12   3    2.60    0.50
   0 -12   3    2.20    0.40
   0 -12   3    3.10    0.50
   0 -12   3    3.00    0.40
   0 -12   3    2.70    0.40
   0 -12   3    2.50    0.40
   0 -12   3    3.70    1.10
   0 -12   3    3.00    0.90
   0 -12   3    2.40    0.40
   0 -12   3    2.70    0.50
   0 -12   3    3.10    0.50
   0 -12   3    2.50    0.50
   0 -12   2    1.00    0.30
   0  12  -2    1.20    0.70
   0 -12   2    1.70    0.90
   0 -12   2    1.10    0.40
   0 -12   2    1.30    0.30
   0 -12   2    1.60    0.40
   0 -12   2    1.20    0.40
   0 -12   2    1.80    0.40
   0 -12   2    1.50    0.90
   0 -12   2    1.40    0.40
   0 -12   2    1.00    0.40
   0 -12   2    1.30    0.40
   0 -12   2    1.70    0.40
   0 -12   2    1.30    0.40
   0 -12   2    1.70    0.40
   0 -12   2    1.20    0.40
   0 -12   2    1.70    0.40
   0 -12   2    1.10    0.40
   0 -12   2    0.90    0.30
   0 -12   1    1.40    0.30
   0 -12   1    1.60    0.40
   0 -12   1    1.60    0.40
   0 -12   1    1.20    0.30
   0 -12   1    1.70    0.40
   0 -12   1    1.80    0.90
   0 -12   1    1.60    0.30
   0 -12   1    1.50    0.40
   0 -12   1    1.20    0.30
   0 -12   1    1.40    0.30
   0 -12   1    1.30    0.30
   0 -12   1    1.50    1.00
   0 -12   1    2.10    0.40
   0 -12   1    1.40    0.40
   0 -12   1    1.70    0.40
   0 -12   1    1.50    0.40
   0 -12   1    1.50    0.40
   0  12  -1    1.30    0.60
   0 -12   1    1.70    0.40
   0 -12   1    1.10    0.40
   0 -12   0   26.80    2.40
   0 -12   0   25.60    1.10
   0 -12   0   26.10    1.10
   0 -12   0   26.40    1.10
   0 -12   0   26.60    1.10
   0 -12   0   24.20    1.10
   0 -12   0   25.90    1.00
   0 -12   0   26.00    1.00
   0 -12   0   25.00    2.30
   0 -12   0   26.50    1.00
   0 -12   0   26.30    1.10
   0 -12   0   27.10    1.00
   0 -12   0   26.20    1.00
   0 -12   0   26.50    0.90
   0 -12   0   26.30    1.00
   0 -12   0   27.10    1.10
   0  12   0   25.80    1.70
   0 -12  -1    0.30    0.30
   0 -12  -1    0.30    0.30
   0 -12  -1    0.50    0.30
   0 -12  -1    0.40    0.30
   0 -12  -1    0.30    0.30
   0 -12  -1    0.20    0.40
   0 -12  -1    0.50    0.90
   0 -12  -1    0.40    0.40
   0 -12  -1    0.60    0.40
   0 -12  -1    0.30    0.70
   0 -12  -1    0.40    0.30
   0 -12  -1    0.30    0.30
   0 -12  -1    0.60    0.30
   0  12   1    0.60    0.40
   0 -12  -1    0.40    0.30
   0 -12  -1    0.60    0.30
   0 -12  -2   65.89    1.70
   0 -12  -2   61.29    1.70
   0 -12  -2   63.39    1.80
   0 -12  -2   61.59    1.70
   0 -12  -2   64.39    1.90
   0 -12  -2   60.89    3.70
   0 -12  -2   57.59    3.50
   0 -12  -2   60.79    1.70
   0 -12  -2   63.89    1.70
   0 -12  -2   59.59    1.70
   0  12   2   64.69    2.40
   0 -12  -2   61.89    1.80
   0 -12  -2   62.39    1.80
   0 -12  -2   65.69    1.60
   0 -12  -2   62.09    1.80
   0 -12  -3    3.10    0.50
   0 -12  -3    2.90    0.50
   0 -12  -3    3.10    0.40
   0 -12  -3    3.40    0.50
   0 -12  -3    2.70    0.40
   0 -12  -3    2.80    0.40
   0 -12  -3    2.60    0.40
   0 -12  -3    3.00    0.40
   0 -12  -3    2.90    0.40
   0 -12  -3    3.50    0.50
   0 -12  -3    3.80    1.10
   0 -12  -3    3.30    0.50
   0 -12  -3    3.00    0.40
   0 -12  -3    2.40    1.10
   0 -12  -4    0.10    0.40
   0 -12  -4    0.00    0.30
   0 -12  -4    0.00    0.30
   0 -12  -4    0.40    0.30
   0 -12  -4    0.10    0.30
   0 -12  -4    0.20    0.40
   0 -12  -4    0.40    0.30
   0 -12  -4    0.30    1.00
   0 -12  -4    0.20    0.30
   0 -12  -4    0.20    0.30
   0 -12  -4    0.10    0.30
   0 -12  -4    0.60    0.90
   0 -12  -4    0.20    0.30
   0 -12  -4    0.20    0.20
   0 -12  -5    1.50    0.50
   0 -12  -5    1.20    0.30
   0 -12  -5    2.10    1.10
   0 -12  -5    1.40    0.40
   0 -12  -5    1.50    0.40
   0 -12  -5    1.60    0.40
   0 -12  -5    1.30    0.40
   0 -12  -5    1.50    0.50
   0 -12  -5    1.30    0.40
   0 -12  -5    1.30    0.40
   0 -12  -5    1.90    1.10
   0 -12  -5    1.50    0.40
   0 -12  -6    7.20    0.60
   0 -12  -6    7.30    0.60
   0 -12  -6    8.00    0.60
   0 -12  -6    6.50    1.40
   0 -12  -6    6.90    0.60
   0 -12  -6    7.20    1.50
   0 -12  -6    7.70    0.60
   0 -12  -6    8.20    0.60
   0 -12  -6    7.40    0.60
   0 -12  -6    7.50    0.60
   0 -12  -6    7.60    0.60
   0 -12  -6    7.20    0.60
   0 -12  -6    7.40    0.70
   0 -12  -7    5.70    1.30
   0 -12  -7    6.60    0.50
   0 -12  -7    6.40    0.60
   0 -12  -7    6.40    0.50
   0 -12  -7    6.80    1.40
   0 -12  -7    6.30    0.50
   0 -12  -7    5.50    0.60
   0 -12  -7    5.90    0.50
   0 -12  -7    5.30    0.60
   0 -12  -7    6.60    0.50
   0 -12  -7    6.10    0.50
   0 -12  -7    5.90    0.50
   0 -12  -7    5.50    0.50
   0 -12  -8   68.19    1.70
   0 -12  -8   64.39    1.70
   0 -12  -8   60.89    1.80
   0 -12  -8   60.19    1.80
   0 -12  -8   63.89    1.70
   0 -12  -8   63.59    1.70
   0 -12  -8   61.99    3.70
   0  12   8   63.69    3.80
   0 -12  -8   65.79    1.80
   0 -12  -8   63.49    1.70
   0 -12  -8   63.09    1.80
   0 -12  -8   64.59    1.70
   0 -12  -8   62.69    1.90
   0 -12  -8   64.89    3.60
   0 -12  -8   62.99    1.70
   0 -12  -9    8.00    0.60
   0 -12  -9    8.20    0.70
   0 -12  -9    7.00    0.60
   0 -12  -9    8.60    0.60
   0 -12  -9    8.50    0.60
   0 -12  -9    7.60    0.50
   0 -12  -9    7.70    0.60
   0 -12  -9    7.90    0.60
   0 -12  -9    7.70    0.70
   0 -12  -9    9.50    1.50
   0 -12  -9    7.60    0.60
   0 -12  -9    7.00    1.40
   0  12   9    8.30    1.50
   0 -12  -9    8.10    0.60
   0 -12  -9    7.10    0.60
   0 -12 -10  108.09    2.40
   0 -12 -10  105.49    2.40
   0 -12 -10  109.69    2.60
   0 -12 -10  112.79    4.70
   0 -12 -10  104.19    2.50
   0  12  10  112.69    5.20
   0 -12 -10  109.49    2.50
   0 -12 -10  103.29    2.60
   0 -12 -10  107.49    2.50
   0 -12 -10  103.09    2.40
   0 -12 -10  110.39    4.90
   0 -12 -10  109.09    2.60
   0 -12 -10  108.99    2.40
   0 -12 -10  103.79    2.50
   0 -12 -10  109.69    2.40
   0 -12 -11    0.20    0.30
   0 -12 -11    0.90    0.90
   0 -12 -11    0.20    0.30
   0 -12 -11    0.60    0.40
   0 -12 -11    0.40    0.30
   0 -12 -11    0.10    0.70
   0 -12 -11    0.10    0.30
   0 -12 -11    0.70    0.40
   0 -12 -11    0.50    0.30
   0 -12 -11    0.50    0.40
   0  12  11    0.10    0.80
   0 -12 -11   -0.20    0.90
   0 -12 -11    0.50    0.40
   0 -12 -11    0.20    0.30
   0 -12 -11    0.30    0.40
   0 -12 -12   77.09    2.10
   0 -12 -12   78.39    2.00
   0 -12 -12   79.59    1.90
   0 -12 -12   78.29    1.90
   0 -12 -12   82.29    3.90
   0 -12 -12   76.79    1.80
   0 -12 -12   79.29    1.90
   0 -12 -12   79.59    2.10
   0 -12 -12   76.09    2.00
   0 -12 -12   81.69    2.10
   0  12  12   81.49    4.50
   0 -12 -12   78.89    2.10
   0 -12 -12   82.69    4.10
   0 -12 -12   74.19    2.10
   0 -12 -12   76.39    2.10
   0 -12 -13    9.70    0.70
   0 -12 -13    9.30    1.50
   0 -12 -13   11.00    0.70
   0 -12 -13   10.20    0.70
   0 -12 -13    9.70    0.60
   0 -12 -13   10.70    0.80
   0 -12 -13    9.40    0.60
   0 -12 -13    9.60    1.40
   0 -12 -13    8.80    0.60
   0 -12 -13   10.10    0.70
   0 -12 -13    9.40    0.70
   0 -12 -13   11.80    0.70
   0 -12 -13    9.70    0.60
   0  12  13    9.50    1.80
   0 -12 -14  115.29    2.80
   0  12  14  121.99    5.70
   0 -12 -14  114.09    2.70
   0 -12 -14  112.69    2.60
   0 -12 -14  112.49    2.40
   0 -12 -14  106.99    4.50
   0 -12 -14  119.19    2.80
   0 -12 -14  117.99    2.70
   0 -12 -14  117.09    2.80
   0 -12 -14  112.09    2.50
   0 -12 -14  113.09    4.70
   0 -12 -14  111.79    2.40
   0 -12 -14  107.39    2.40
   0 -12 -14  109.49    2.40
   0 -12 -15    5.50    0.60
   0 -12 -15    5.80    0.50
   0 -12 -15    6.30    0.50
   0 -12 -15    6.80    0.60
   0 -12 -15    7.90    1.30
   0 -12 -15    6.30    0.70
   0 -12 -15    5.90    0.60
   0 -12 -15    6.20    1.10
   0 -12 -15    5.80    0.60
   0 -12 -15    6.20    0.70
   0 -12 -15    5.60    0.50
   0 -12 -15    5.80    0.50
   0 -12 -16   21.50    1.00
   0  12  16   25.80    2.80
   0 -12 -16   22.60    1.20
   0 -12 -16   22.30    0.90
   0 -12 -16   20.60    1.00
   0 -12 -16   22.40    1.90
   0 -12 -16   22.20    1.20
   0 -12 -16   21.10    1.90
   0 -12 -16   22.50    1.10
   0 -12 -16   20.90    1.10
   0 -12 -17    1.70    0.50
   0 -12 -17    2.10    0.60
   0  12  17    2.40    1.20
   0 -12 -17    1.70    0.50
   0 -12 -17    2.10    0.50
   0 -12 -17    2.00    0.50
   0 -12 -17    2.10    0.50
   0 -12 -18   45.50    1.70
   0 -12 -18   44.50    1.80
   0 -12 -18   46.30    1.80
   0 -12 -18   46.80    1.70
   0  12  18   44.20    3.70
   0 -12 -18   47.30    1.60
   0 -12 -18   44.90    1.50
   0  12  19    1.20    1.10
   0 -12 -19    2.20    0.40
   0 -12 -19    2.60    0.60
   0 -12 -19    1.60    0.60
   0 -12 -19    1.90    0.60
   0 -12 -19    2.10    0.50
   0 -12 -20   37.30    1.60
   0 -12 -20   33.60    1.60
   0 -12 -20   36.20    1.60
   0  12  20   35.10    3.30
   0 -12 -20   34.70    1.40
   0 -12 -21    2.80    0.70
   0 -12 -21    3.30    0.60
   0  12  21    4.50    1.40
   0 -12 -21    3.50    0.50
   0 -12 -21    2.90    0.40
   0 -12 -21    3.50    0.60
   0 -12 -22   11.40    0.80
   0 -12 -22   13.10    1.10
   0 -12 -22   11.10    0.70
   0 -12 -22   12.60    1.00
   0  12  22   11.20    2.00
   0 -12 -22   12.80    1.00
   0 -12 -23    0.60    0.40
   0 -12 -23    0.80    0.60
   0 -12 -23    0.50    0.50
   0 -12 -23   -0.20    0.50
   0  12  23   -0.20    0.80
   0 -12 -23    0.30    0.30
   0 -12 -24    0.10    0.40
   0 -12 -24    0.80    0.50
   0 -12 -24    0.30    0.30
   0 -12 -24    0.10    0.30
   0 -12 -24   -0.20    0.50
   0 -12 -25    1.10    0.40
   0 -12 -25    0.80    0.30
   0 -12 -25    1.80    0.50
   0 -12 -25    1.40    0.40
   0 -12 -25    1.20    0.60
   0 -12 -26    1.90    0.50
   0 -12 -26    1.70    0.30
   0 -12 -26    1.90    0.40
   0 -12 -26    1.90    0.30
   0  12  26    2.00    0.50
   0 -12 -26    2.10    0.50
   0 -12 -27    1.60    0.50
   0 -12 -27    2.10    0.40
   0 -12 -27    2.10    0.40
   0  12  27    2.30    0.50
   0 -12 -28    1.30    0.40
   0  12  28    1.70    0.40
   0 -12 -28    0.90    0.30
   0 -12 -28    1.40    0.40
   0  12  29    0.00    0.30
   0 -12 -29    0.60    0.30
   0 -13  18    0.80    0.30
   0 -13  18    0.70    0.30
   0 -13  17   12.70    0.80
   0 -13  17   14.20    0.80
   0 -13  16    5.70    0.60
   0 -13  16    6.40    0.60
   0 -13  15   15.20    0.70
   0 -13  15   17.40    1.00
   0 -13  15   17.50    1.10
   0 -13  15   16.80    1.00
   0 -13  14    2.20    0.40
   0 -13  14    2.30    0.50
   0 -13  14    1.80    0.60
   0 -13  14    2.60    0.60
   0 -13  14    2.90    0.70
   0 -13  13    6.10    0.60
   0 -13  13    4.00    0.60
   0 -13  13    5.90    0.80
   0 -13  13    6.30    0.80
   0 -13  12    3.20    0.70
   0 -13  12    2.70    0.40
   0 -13  12    2.90    0.50
   0 -13  12    2.60    0.60
   0 -13  12    2.00    0.40
   0 -13  12    2.90    0.70
   0 -13  12    2.70    0.50
   0 -13  11    0.30    0.60
   0  13 -11    1.20    1.00
   0 -13  11    0.60    0.30
   0 -13  11    0.60    0.50
   0 -13  11    0.50    0.50
   0 -13  11    0.00    0.40
   0 -13  11    0.30    0.50
   0 -13  11   -0.20    0.50
   0 -13  10   16.30    1.10
   0 -13  10   17.00    0.90
   0 -13  10   18.30    1.20
   0  13 -10   15.90    1.90
   0 -13  10   17.50    1.10
   0 -13  10   18.60    1.10
   0 -13  10   18.40    1.00
   0 -13  10   15.90    1.20
   0 -13   9    1.10    0.60
   0 -13   9    0.90    0.50
   0 -13   9    0.90    0.50
   0 -13   9    0.10    0.50
   0 -13   9    0.50    0.50
   0 -13   9    0.60    0.40
   0  13  -9   -0.80    0.80
   0 -13   9    0.60    0.40
   0 -13   8   15.10    1.10
   0 -13   8    9.00    0.90
   0 -13   8   14.60    0.90
   0 -13   8   14.20    1.10
   0  13  -8   14.40    1.90
   0 -13   8   16.70    1.00
   0 -13   8   13.60    1.00
   0 -13   8    8.20    0.80
   0 -13   7    4.00    0.60
   0 -13   7    5.00    0.70
   0 -13   7    4.40    0.70
   0 -13   7    3.90    0.70
   0 -13   7    5.60    0.70
   0 -13   7    4.20    0.50
   0 -13   7    4.70    0.70
   0 -13   6  135.29    3.40
   0 -13   6  131.79    3.20
   0  13  -6  132.99    5.40
   0 -13   6  129.09    3.30
   0 -13   6  130.99    3.30
   0 -13   6  135.59    3.20
   0 -13   6  129.09    2.80
   0 -13   6  131.99    3.00
   0 -13   6  135.59    3.30
   0 -13   6  137.29    3.30
   0  13  -5    4.30    1.10
   0 -13   5    4.70    0.60
   0 -13   5    5.50    0.60
   0 -13   5    5.00    0.50
   0 -13   5    3.30    0.60
   0 -13   5    4.90    0.70
   0 -13   5    4.60    1.10
   0 -13   5    4.80    0.50
   0 -13   5    3.40    1.70
   0 -13   5    4.90    1.20
   0 -13   5    4.90    0.50
   0 -13   5    4.90    0.70
   0 -13   5    5.00    0.60
   0 -13   5    4.50    0.60
   0 -13   5    4.30    0.70
   0 -13   5    5.40    0.60
   0 -13   5    4.90    0.60
   0 -13   5    5.20    0.70
   0 -13   4    1.70    0.40
   0 -13   4    1.50    0.40
   0 -13   4    2.40    0.90
   0 -13   4    1.60    0.40
   0 -13   4    1.50    0.50
   0 -13   4    1.30    0.40
   0 -13   4    1.80    0.50
   0 -13   4    1.80    0.50
   0 -13   4    1.80    0.50
   0 -13   4    0.50    0.50
   0 -13   4    1.70    0.40
   0  13  -4    1.80    0.80
   0 -13   4    1.60    0.40
   0 -13   4    1.40    0.50
   0 -13   4    1.40    0.50
   0 -13   4    0.00    0.90
   0 -13   4    1.30    0.80
   0 -13   4    1.40    0.50
   0 -13   3    0.70    0.40
   0 -13   3    0.20    0.40
   0 -13   3    0.50    0.40
   0 -13   3    0.40    0.70
   0 -13   3    0.30    0.40
   0 -13   3    0.70    0.50
   0 -13   3    0.30    0.40
   0 -13   3    0.20    0.40
   0 -13   3    0.60    0.40
   0 -13   3    0.40    0.40
   0 -13   3    0.50    0.40
   0 -13   3    0.30    0.30
   0 -13   3    0.10    0.60
   0  13  -3    0.00    0.60
   0 -13   3   -0.20    0.50
   0 -13   3    0.20    0.40
   0 -13   3    0.00    0.40
   0 -13   3    0.60    0.40
   0 -13   2    7.40    0.70
   0 -13   2    7.10    0.70
   0 -13   2    7.10    0.60
   0 -13   2    7.60    1.50
   0 -13   2    7.60    0.60
   0 -13   2    7.30    0.60
   0 -13   2    7.50    0.70
   0 -13   2    7.60    0.70
   0 -13   2    8.00    0.70
   0 -13   2    6.90    0.70
   0 -13   2    8.10    0.60
   0 -13   2    7.40    0.60
   0 -13   2    7.50    0.70
   0 -13   2    7.40    0.70
   0 -13   2    7.70    1.40
   0  13  -2    6.40    1.10
   0 -13   2    7.70    0.60
   0 -13   2    7.30    0.70
   0 -13   1    2.90    0.40
   0 -13   1    3.00    0.50
   0 -13   1    2.70    0.50
   0 -13   1    2.70    0.50
   0 -13   1    3.00    0.50
   0 -13   1    3.30    0.40
   0 -13   1    4.20    0.60
   0 -13   1    3.50    0.50
   0 -13   1    2.40    0.50
   0 -13   1    2.60    0.40
   0  13  -1    3.20    0.80
   0 -13   1    3.70    1.20
   0 -13   1    3.10    0.50
   0 -13   1    2.60    0.50
   0 -13   1    3.10    0.50
   0 -13   1    3.70    0.50
   0 -13   1    2.20    1.00
   0 -13   1    3.20    0.50
   0 -13   0   89.29    2.40
   0 -13   0   87.49    2.20
   0 -13   0   87.39    2.20
   0 -13   0   89.29    2.40
   0 -13   0   87.79    4.40
   0  13   0   86.19    3.30
   0 -13   0   85.99    2.30
   0 -13   0   86.09    2.30
   0 -13   0   89.59    2.30
   0 -13   0   87.79    2.40
   0 -13   0   86.09    2.30
   0 -13   0   87.89    2.00
   0 -13   0   88.99    2.20
   0 -13   0   91.69    2.30
   0 -13   0   88.69    2.10
   0 -13   0   89.49    2.20
   0 -13   0   85.99    4.50
   0 -13   0   89.49    2.40
   0 -13  -1    0.30    0.30
   0 -13  -1    0.10    0.40
   0 -13  -1    0.00    0.40
   0 -13  -1    0.00    0.40
   0 -13  -1   -0.10    0.40
   0 -13  -1    0.30    0.30
   0 -13  -1    0.20    0.30
   0 -13  -1    0.20    0.30
   0 -13  -1    0.00    0.90
   0 -13  -1   -0.10    0.80
   0 -13  -1    0.20    0.30
   0 -13  -1    0.30    0.30
   0 -13  -1    0.20    0.40
   0 -13  -1   -0.20    0.30
   0 -13  -1    0.10    0.40
   0 -13  -1    0.10    0.40
   0 -13  -2  116.69    2.70
   0 -13  -2  119.39    2.80
   0 -13  -2  112.09    2.70
   0 -13  -2  118.49    2.60
   0 -13  -2  106.79    5.10
   0 -13  -2  121.09    2.70
   0 -13  -2  112.99    5.30
   0 -13  -2  120.49    2.90
   0 -13  -2  119.79    2.70
   0 -13  -2  117.09    2.70
   0 -13  -2  117.89    2.80
   0 -13  -2  119.19    2.70
   0 -13  -2  118.49    2.80
   0 -13  -2  118.19    2.70
   0 -13  -2  121.59    2.90
   0 -13  -2  118.39    2.50
   0 -13  -3    6.30    0.60
   0 -13  -3    6.60    0.60
   0 -13  -3    6.80    0.60
   0 -13  -3    7.40    1.40
   0 -13  -3    6.10    0.50
   0 -13  -3    6.60    0.60
   0 -13  -3    7.00    0.70
   0 -13  -3    6.00    1.40
   0 -13  -3    7.00    0.60
   0 -13  -3    6.80    0.60
   0 -13  -3    5.80    0.60
   0 -13  -3    6.30    0.60
   0 -13  -3    5.90    0.50
   0 -13  -3    6.70    0.60
   0 -13  -3    7.00    0.70
   0 -13  -3    6.10    0.50
   0 -13  -3    6.90    0.60
   0 -13  -4    4.60    0.50
   0 -13  -4    4.80    0.60
   0 -13  -4    5.00    0.60
   0 -13  -4    4.50    1.20
   0 -13  -4    4.90    0.50
   0 -13  -4    5.00    0.50
   0 -13  -4    4.70    0.60
   0 -13  -4    4.90    0.50
   0 -13  -4    5.50    0.50
   0 -13  -4    4.40    0.50
   0 -13  -4    5.40    0.50
   0 -13  -4    5.00    0.50
   0 -13  -4    4.80    0.50
   0 -13  -4    4.30    1.50
   0 -13  -4    5.20    0.40
   0 -13  -4    4.70    0.50
   0 -13  -4    4.90    0.50
   0 -13  -4    5.30    0.50
   0 -13  -5   20.60    1.00
   0 -13  -5   18.80    2.10
   0 -13  -5   20.70    1.00
   0 -13  -5   20.20    1.00
   0 -13  -5   21.10    0.90
   0 -13  -5   20.70    1.00
   0 -13  -5   21.80    1.00
   0 -13  -5   22.70    1.00
   0 -13  -5   20.10    1.00
   0 -13  -5   20.30    1.00
   0 -13  -5   20.50    1.00
   0 -13  -5   20.10    2.30
   0 -13  -5   21.00    1.00
   0 -13  -5   22.00    1.10
   0 -13  -5   20.80    0.80
   0 -13  -5   19.80    1.00
   0 -13  -5   21.30    1.10
   0 -13  -6    3.60    0.50
   0 -13  -6    2.90    0.50
   0 -13  -6    3.50    0.50
   0 -13  -6    2.90    0.50
   0 -13  -6    3.10    0.50
   0 -13  -6    2.80    0.40
   0 -13  -6    3.10    0.50
   0 -13  -6    2.50    1.10
   0 -13  -6    3.70    0.50
   0 -13  -6    3.10    0.50
   0 -13  -6    3.30    0.40
   0 -13  -6    3.10    0.50
   0 -13  -6    2.90    1.10
   0 -13  -6    3.50    0.50
   0 -13  -6    3.20    0.50
   0 -13  -6    2.70    0.50
   0 -13  -6    3.20    0.50
   0 -13  -7    2.90    1.20
   0 -13  -7    3.20    0.50
   0 -13  -7    3.90    0.60
   0 -13  -7    4.00    0.60
   0 -13  -7    3.90    0.50
   0 -13  -7    4.30    0.50
   0 -13  -7    4.00    0.40
   0 -13  -7    3.60    0.50
   0 -13  -7    3.90    0.50
   0 -13  -7    3.80    0.40
   0 -13  -7    3.50    0.50
   0 -13  -7    3.90    0.40
   0 -13  -7    3.50    0.50
   0 -13  -7    3.30    0.50
   0 -13  -7    3.60    0.40
   0 -13  -7    3.50    0.50
   0 -13  -7    5.20    1.30
   0 -13  -7    3.60    0.50
   0 -13  -8    0.30    0.30
   0 -13  -8    0.50    0.30
   0 -13  -8    0.50    0.30
   0 -13  -8    0.60    0.40
   0 -13  -8    0.50    0.40
   0 -13  -8   -0.40    0.90
   0 -13  -8    0.60    0.30
   0 -13  -8   -0.10    0.40
   0 -13  -8    0.00    0.30
   0  13   8    0.50    0.90
   0 -13  -8    0.30    0.30
   0 -13  -8    0.60    0.40
   0 -13  -8    0.20    0.30
   0 -13  -8    0.20    0.40
   0 -13  -8    0.00    0.30
   0 -13  -8    0.30    0.30
   0 -13  -8    0.00    0.80
   0 -13  -8    0.20    0.40
   0 -13  -8    0.80    0.40
   0 -13  -8    0.40    0.30
   0 -13  -9   -0.10    0.30
   0 -13  -9    0.60    0.40
   0 -13  -9    0.40    0.90
   0 -13  -9    0.00    0.40
   0  13   9    0.00    0.90
   0 -13  -9    0.20    0.30
   0 -13  -9    0.60    0.40
   0 -13  -9   -0.10    0.30
   0 -13  -9    0.20    0.30
   0 -13  -9    0.20    0.30
   0 -13  -9   -0.50    0.50
   0 -13  -9    0.10    0.40
   0 -13  -9    0.00    0.30
   0 -13  -9   -0.40    0.90
   0 -13  -9   -0.10    0.30
   0 -13  -9    0.00    0.40
   0 -13  -9    0.10    0.30
   0 -13  -9    0.10    0.40
   0 -13  -9    0.30    0.40
   0 -13  -9    0.00    0.30
   0 -13 -10    8.50    0.50
   0 -13 -10    8.70    0.60
   0 -13 -10    8.60    0.60
   0 -13 -10    8.40    0.70
   0 -13 -10    8.90    0.70
   0 -13 -10    9.30    0.70
   0 -13 -10    8.30    0.70
   0 -13 -10    8.70    0.70
   0 -13 -10    9.50    0.70
   0 -13 -10    8.90    0.50
   0 -13 -10    8.00    0.70
   0 -13 -10    8.60    0.60
   0 -13 -10    8.10    0.70
   0  13  10    8.20    1.60
   0 -13 -10    8.50    1.50
   0 -13 -10    8.80    0.70
   0 -13 -10    7.60    1.50
   0 -13 -10    8.70    0.70
   0 -13 -10    7.90    0.80
   0 -13 -11    0.20    0.30
   0 -13 -11    0.40    0.40
   0 -13 -11    1.10    0.40
   0 -13 -11    0.30    0.40
   0 -13 -11    0.80    0.90
   0 -13 -11    0.70    0.40
   0 -13 -11    0.30    0.30
   0 -13 -11    0.30    0.30
   0 -13 -11    0.30    0.40
   0 -13 -11    0.20    0.40
   0 -13 -11    0.80    0.40
   0 -13 -11    0.00    0.30
   0 -13 -11    0.30    0.80
   0  13  11    0.60    0.90
   0 -13 -11    0.30    0.30
   0 -13 -11    0.20    0.30
   0 -13 -11    0.30    0.40
   0 -13 -12    6.20    0.60
   0 -13 -12    5.70    0.60
   0 -13 -12    6.40    0.70
   0 -13 -12    6.80    0.70
   0 -13 -12    6.20    0.60
   0 -13 -12    5.60    1.20
   0 -13 -12    5.80    0.60
   0 -13 -12    6.50    1.40
   0 -13 -12    6.30    0.60
   0 -13 -12    6.40    0.70
   0 -13 -12    6.10    0.70
   0 -13 -12    6.00    0.60
   0 -13 -12    5.90    0.60
   0  13  12    8.30    1.70
   0 -13 -13    6.70    0.70
   0 -13 -13    6.70    0.60
   0 -13 -13    6.60    0.70
   0  13  13    7.70    1.70
   0 -13 -13    6.80    0.50
   0 -13 -13    6.80    0.60
   0 -13 -13    6.40    0.60
   0 -13 -13    7.80    0.70
   0 -13 -13    7.60    0.60
   0 -13 -13    5.30    0.60
   0 -13 -13    6.20    1.40
   0 -13 -13    6.90    0.70
   0 -13 -13    7.70    1.30
   0 -13 -13    7.20    0.70
   0 -13 -14   19.10    1.00
   0 -13 -14   22.70    1.10
   0 -13 -14   20.30    0.90
   0 -13 -14   19.80    0.90
   0 -13 -14   22.20    1.20
   0 -13 -14   19.80    2.10
   0 -13 -14   21.20    1.10
   0 -13 -14   22.00    1.10
   0  13  14   22.70    2.70
   0 -13 -14   20.80    1.00
   0 -13 -14   20.60    0.90
   0 -13 -14   20.50    0.90
   0 -13 -14   21.70    2.10
   0 -13 -14   21.50    1.10
   0 -13 -15    0.00    0.40
   0 -13 -15   -0.20    0.40
   0 -13 -15   -0.10    0.40
   0 -13 -15   -0.30    0.30
   0 -13 -15    0.00    0.30
   0 -13 -15    0.20    0.40
   0 -13 -15   -0.10    0.30
   0  13  15   -0.20    1.00
   0 -13 -15   -0.10    0.30
   0 -13 -15   -0.20    0.70
   0 -13 -15    0.10    0.40
   0 -13 -15   -0.70    0.70
   0 -13 -15   -0.60    0.40
   0 -13 -16   60.89    1.80
   0 -13 -16   58.79    1.60
   0 -13 -16   58.29    3.30
   0 -13 -16   59.39    2.00
   0 -13 -16   56.69    3.20
   0 -13 -16   61.29    2.00
   0 -13 -16   62.59    2.00
   0  13  16   63.89    4.30
   0 -13 -16   58.79    1.80
   0 -13 -16   59.69    1.60
   0 -13 -16   61.59    2.00
   0 -13 -16   61.09    1.70
   0 -13 -16   57.89    1.60
   0 -13 -17    0.80    0.50
   0 -13 -17    0.00    0.50
   0 -13 -17    0.00    0.40
   0 -13 -17    0.00    0.50
   0 -13 -17    0.70    0.30
   0 -13 -17    1.00    0.40
   0  13  17    0.20    0.90
   0 -13 -17    0.40    0.40
   0 -13 -18  123.69    3.20
   0 -13 -18  116.99    2.90
   0 -13 -18  123.59    3.10
   0 -13 -18  121.09    3.20
   0  13  18  114.19    5.90
   0 -13 -18  120.89    3.10
   0 -13 -18  118.99    2.80
   0 -13 -19   19.10    1.20
   0 -13 -19   20.60    1.30
   0  13  19   20.90    2.60
   0 -13 -19   13.90    1.10
   0 -13 -19   13.50    1.00
   0 -13 -19   19.00    1.00
   0 -13 -20   73.29    2.30
   0 -13 -20   68.39    1.90
   0 -13 -20   71.29    2.20
   0 -13 -20   72.49    2.40
   0  13  20   67.79    4.50
   0 -13 -20   75.19    2.40
   0 -13 -21    0.10    0.50
   0 -13 -21    0.50    0.50
   0 -13 -21   -0.10    0.60
   0 -13 -21    0.20    0.50
   0  13  21   -0.70    0.90
   0 -13 -22   59.79    1.90
   0  13  22   57.39    4.00
   0 -13 -22   61.59    2.20
   0 -13 -22   63.59    2.20
   0 -13 -22   60.59    2.10
   0 -13 -23    0.60    0.50
   0 -13 -23    0.10    0.50
   0 -13 -23    0.50    0.50
   0 -13 -23   -0.20    0.40
   0 -13 -24   30.80    1.50
   0 -13 -24   28.20    1.10
   0 -13 -24   31.90    1.40
   0 -13 -24   29.50    1.40
   0 -13 -25    5.80    0.70
   0  13  25    6.30    0.70
   0 -13 -25    6.70    0.80
   0 -13 -25    6.00    0.70
   0 -13 -26    1.00    0.40
   0 -13 -26    1.50    0.40
   0 -13 -26    0.40    0.50
   0  13  26    0.90    0.40
   0 -13 -27    0.20    0.30
   0  13  27    0.10    0.40
   0 -13 -27    0.60    0.30
   0 -13 -27    0.60    0.40
   0 -13 -28    7.10    0.60
   0 -13 -28    6.80    0.50
   0 -13 -28    6.70    0.50
   0  13  28    7.10    0.60
   0 -13 -29    2.20    0.30
   0 -13 -29    2.60    0.40
   0  13  29    2.30    0.40
   0 -14  17    0.70    0.30
   0 -14  17    0.40    0.30
   0 -14  16    0.20    0.30
   0 -14  16    0.70    0.40
   0 -14  15    1.60    0.50
   0 -14  15   -0.10    0.30
   0 -14  14    0.80    0.60
   0 -14  14    1.00    0.40
   0 -14  14    0.90    0.30
   0 -14  14    0.80    0.50
   0 -14  13   -0.10    0.40
   0 -14  13   -0.10    0.50
   0 -14  13    0.20    0.50
   0 -14  13   -0.20    0.30
   0 -14  12    3.20    0.50
   0 -14  12    3.50    0.50
   0 -14  12    4.10    0.70
   0 -14  12    4.10    0.50
   0 -14  12    3.30    0.70
   0 -14  12    2.90    0.60
   0 -14  11    4.80    0.60
   0 -14  11    5.60    0.80
   0 -14  11    5.40    0.70
   0 -14  11    5.10    0.70
   0 -14  11    6.00    0.70
   0 -14  11    6.20    0.80
   0 -14  11    5.00    0.60
   0  14 -10    8.60    1.40
   0 -14  10   11.20    0.90
   0 -14  10   11.40    0.80
   0 -14  10   11.10    0.90
   0 -14  10    9.80    0.70
   0 -14  10   11.50    1.00
   0 -14  10   12.50    1.00
   0 -14  10   11.30    1.00
   0 -14   9    1.50    0.60
   0 -14   9    2.40    0.60
   0 -14   9    1.80    0.50
   0  14  -9    2.40    1.00
   0 -14   9    2.30    0.40
   0 -14   9    1.90    0.60
   0 -14   9    1.90    0.60
   0 -14   9    1.20    0.50
   0 -14   8    0.30    0.40
   0 -14   8   -0.10    0.50
   0 -14   8    0.10    0.50
   0 -14   8    0.00    0.50
   0 -14   8    0.00    0.60
   0 -14   8    0.30    0.50
   0 -14   8   -0.20    0.30
   0  14  -8    0.40    0.70
   0 -14   7    2.80    0.60
   0 -14   7    2.30    0.60
   0  14  -7    2.90    1.00
   0 -14   7    2.00    0.40
   0 -14   7    2.40    0.60
   0 -14   7    2.70    0.60
   0 -14   7    2.80    0.60
   0 -14   7    1.70    0.60
   0  14  -6   64.79    3.50
   0 -14   6   71.79    2.20
   0 -14   6   64.49    2.20
   0 -14   6   71.99    2.10
   0 -14   6   75.59    2.40
   0 -14   6   69.19    2.80
   0 -14   6   73.99    2.40
   0 -14   6   68.69    2.30
   0 -14   6   73.99    2.30
   0 -14   5   18.30    1.00
   0 -14   5   22.00    1.10
   0  14  -5   19.20    1.90
   0 -14   5   22.70    1.00
   0 -14   5   22.50    1.00
   0 -14   5   21.10    1.30
   0 -14   5   21.10    1.00
   0 -14   5   21.30    1.30
   0 -14   5   22.50    1.20
   0 -14   5   21.60    1.20
   0 -14   5   22.40    1.30
   0 -14   5   21.20    1.90
   0 -14   5   21.50    1.10
   0 -14   5   17.90    1.90
   0 -14   5   21.90    1.20
   0 -14   5   20.70    1.40
   0 -14   4   27.90    1.20
   0 -14   4   29.30    1.40
   0 -14   4   28.60    1.30
   0 -14   4   27.50    1.40
   0 -14   4   27.10    1.40
   0 -14   4   25.80    2.40
   0 -14   4   25.10    1.10
   0 -14   4   25.00    1.70
   0 -14   4   26.40    2.30
   0  14  -4   26.90    2.20
   0 -14   4   29.80    1.20
   0 -14   4   27.30    1.10
   0 -14   4   27.70    1.20
   0 -14   4   27.50    1.10
   0 -14   4   28.10    1.20
   0 -14   4   28.50    1.40
   0 -14   4   29.10    1.30
   0 -14   4   27.60    1.40
   0 -14   3    4.00    0.50
   0  14  -3    4.20    1.00
   0 -14   3    3.90    0.50
   0 -14   3    4.30    0.70
   0 -14   3    3.70    0.60
   0 -14   3    4.30    0.60
   0 -14   3    4.40    0.60
   0 -14   3    3.80    0.60
   0 -14   3    4.20    0.50
   0 -14   3    4.80    0.60
   0 -14   3    4.10    0.70
   0 -14   3    2.50    0.80
   0 -14   3    4.30    1.30
   0 -14   3    3.90    1.10
   0 -14   3    4.50    0.60
   0 -14   3    4.10    0.70
   0 -14   3    4.70    0.70
   0 -14   2   10.60    0.80
   0 -14   2   10.40    0.90
   0 -14   2   10.20    0.80
   0 -14   2   10.10    0.90
   0 -14   2   11.30    0.90
   0 -14   2   10.40    1.70
   0 -14   2   10.50    0.80
   0 -14   2   10.40    0.80
   0 -14   2    9.30    0.80
   0 -14   2   10.30    0.70
   0 -14   2   12.80    1.00
   0 -14   2   10.00    0.80
   0 -14   2   10.80    0.80
   0 -14   2   11.00    0.90
   0 -14   2    9.10    1.60
   0 -14   2   10.20    0.70
   0 -14   1    1.70    0.40
   0 -14   1    0.70    0.50
   0 -14   1    0.90    0.30
   0 -14   1    1.60    0.50
   0 -14   1    1.20    0.40
   0 -14   1    1.40    0.50
   0 -14   1    1.10    0.50
   0 -14   1    1.10    0.40
   0 -14   1    0.80    0.40
   0 -14   1    1.00    0.50
   0 -14   1    1.30    0.50
   0 -14   1    0.80    0.40
   0 -14   1    1.40    1.00
   0 -14   1    1.20    0.40
   0 -14   1    0.80    0.50
   0 -14   1    0.60    0.90
   0 -14   1    1.20    0.40
   0 -14   0  183.68    3.50
   0 -14   0  184.88    3.90
   0 -14   0  188.78    3.90
   0 -14   0  186.48    4.00
   0 -14   0  185.48    3.90
   0 -14   0  182.18    4.00
   0 -14   0  175.28    6.90
   0 -14   0  185.28    4.10
   0 -14   0  184.68    3.90
   0 -14   0  187.98    4.00
   0 -14   0  183.48    6.90
   0 -14   0  194.48    3.90
   0 -14   0  192.08    3.70
   0 -14   0  180.08    3.90
   0 -14   0  188.78    3.90
   0 -14   0  189.58    4.10
   0 -14   0  187.78    4.10
   0 -14  -1   78.39    2.10
   0 -14  -1   69.19    2.20
   0 -14  -1   69.49    2.20
   0 -14  -1   78.79    2.20
   0 -14  -1   71.49    2.20
   0 -14  -1   75.39    4.40
   0 -14  -1   69.89    4.20
   0 -14  -1   71.89    2.10
   0 -14  -1   75.09    1.80
   0 -14  -1   71.89    2.00
   0 -14  -1   71.79    2.10
   0 -14  -1   71.99    2.10
   0 -14  -1   72.09    2.10
   0 -14  -1   72.79    2.10
   0 -14  -1   73.19    2.00
   0 -14  -1   72.49    2.10
   0 -14  -1   77.89    2.30
   0 -14  -2  114.19    2.80
   0 -14  -2  120.39    3.00
   0 -14  -2  110.59    2.60
   0 -14  -2  112.89    2.70
   0 -14  -2  111.99    2.50
   0 -14  -2  111.99    5.40
   0 -14  -2  112.89    5.40
   0 -14  -2  113.39    2.90
   0 -14  -2  116.89    2.90
   0 -14  -2  112.79    2.80
   0 -14  -2  112.29    2.80
   0 -14  -2  110.59    2.80
   0 -14  -2  109.19    2.80
   0 -14  -2  114.49    2.70
   0 -14  -2  109.79    2.70
   0 -14  -2  118.79    2.80
   0 -14  -3    1.30    0.40
   0 -14  -3    1.50    0.40
   0 -14  -3    1.50    0.50
   0 -14  -3    0.40    0.90
   0 -14  -3    1.00    1.00
   0 -14  -3    0.90    0.40
   0 -14  -3    0.90    0.40
   0 -14  -3    0.90    0.40
   0 -14  -3    0.70    0.40
   0 -14  -3    1.30    0.40
   0 -14  -3    0.80    0.30
   0 -14  -3    0.90    0.40
   0 -14  -3    1.00    0.40
   0 -14  -3    1.10    0.50
   0 -14  -3    1.80    0.60
   0 -14  -3    1.10    0.50
   0 -14  -4  115.99    2.80
   0 -14  -4  116.29    2.80
   0 -14  -4  115.89    2.80
   0 -14  -4  116.79    2.80
   0 -14  -4  121.19    2.90
   0 -14  -4  115.99    2.70
   0 -14  -4  112.69    5.30
   0 -14  -4  115.29    2.80
   0 -14  -4  111.99    2.50
   0 -14  -4  114.89    2.50
   0 -14  -4  115.09    2.80
   0 -14  -4  115.39    2.80
   0 -14  -4  118.49    2.70
   0 -14  -4  114.69    2.50
   0 -14  -4  114.29    2.70
   0 -14  -4  111.09    5.50
   0 -14  -4  120.19    3.00
   0 -14  -4  113.59    2.80
   0 -14  -4  113.89    2.70
   0 -14  -5    5.70    0.60
   0 -14  -5    6.00    0.60
   0 -14  -5    6.00    0.60
   0 -14  -5    6.30    0.70
   0 -14  -5    6.40    0.50
   0 -14  -5    7.20    0.70
   0 -14  -5    6.00    0.60
   0 -14  -5    6.70    0.70
   0 -14  -5    6.60    0.70
   0 -14  -5    6.80    0.50
   0 -14  -5    6.00    0.60
   0 -14  -5    6.70    0.70
   0 -14  -5    6.80    0.70
   0 -14  -5    7.20    0.70
   0 -14  -5    6.90    0.50
   0 -14  -5    5.50    1.50
   0 -14  -5    5.50    1.50
   0 -14  -5    6.50    0.60
   0 -14  -5    6.70    0.70
   0 -14  -6   65.29    1.90
   0 -14  -6   70.49    1.90
   0 -14  -6   70.19    2.00
   0 -14  -6   67.09    4.10
   0 -14  -6   69.69    1.90
   0 -14  -6   68.99    2.00
   0 -14  -6   67.99    4.20
   0 -14  -6   64.19    1.90
   0 -14  -6   66.49    2.00
   0 -14  -6   68.69    1.80
   0 -14  -6   68.69    2.10
   0 -14  -6   66.19    2.00
   0 -14  -6   65.59    2.00
   0 -14  -6   68.99    2.00
   0 -14  -6   65.89    2.00
   0 -14  -6   66.89    2.00
   0 -14  -6   67.79    2.10
   0 -14  -6   67.29    1.90
   0  14   7   16.00    2.10
   0 -14  -7   16.20    0.90
   0 -14  -7   14.20    0.90
   0 -14  -7   14.60    0.80
   0 -14  -7   15.00    0.80
   0 -14  -7   13.90    0.90
   0 -14  -7   14.40    0.90
   0 -14  -7   16.10    2.20
   0 -14  -7   14.30    0.90
   0 -14  -7   14.10    0.80
   0 -14  -7   15.20    0.90
   0 -14  -7   14.50    0.90
   0 -14  -7   13.50    0.70
   0 -14  -7   17.00    1.00
   0 -14  -7   13.80    0.80
   0 -14  -7   16.00    2.20
   0 -14  -7   14.60    0.90
   0 -14  -7   14.00    0.90
   0 -14  -7   15.10    1.00
   0 -14  -8   20.50    1.10
   0 -14  -8   23.80    2.50
   0 -14  -8   20.40    0.90
   0 -14  -8   21.70    0.90
   0 -14  -8   19.50    1.00
   0 -14  -8   22.70    2.50
   0 -14  -8   20.50    1.10
   0 -14  -8   22.40    1.10
   0 -14  -8   22.50    1.10
   0 -14  -8   22.50    1.00
   0 -14  -8   19.10    0.90
   0 -14  -8   23.00    1.20
   0 -14  -8   22.00    1.00
   0 -14  -8   21.70    1.00
   0 -14  -8   22.50    1.10
   0 -14  -8   22.10    1.10
   0 -14  -8   22.50    1.00
   0 -14  -8   21.20    1.10
   0  14   8   21.30    2.40
   0 -14  -8   22.80    1.20
   0 -14  -8   22.40    1.10
   0 -14  -9    1.80    0.50
   0  14   9    2.60    1.20
   0 -14  -9    2.80    1.10
   0 -14  -9    2.60    0.50
   0 -14  -9    2.00    0.40
   0 -14  -9    1.70    0.40
   0 -14  -9    1.50    0.90
   0 -14  -9    2.20    0.50
   0 -14  -9    1.80    0.50
   0 -14  -9    1.90    0.40
   0 -14  -9    2.00    0.40
   0 -14  -9    2.10    0.50
   0 -14  -9    2.00    0.40
   0 -14  -9    1.70    0.40
   0 -14  -9    2.00    0.50
   0 -14  -9    1.90    0.40
   0 -14  -9    2.70    0.50
   0 -14  -9    1.60    0.50
   0 -14  -9    2.00    0.40
   0 -14  -9    2.50    0.50
   0 -14 -10    6.50    0.60
   0 -14 -10    5.30    0.60
   0 -14 -10    6.30    0.60
   0 -14 -10    6.80    1.50
   0 -14 -10    5.80    0.50
   0 -14 -10    7.20    0.70
   0  14  10    6.40    1.60
   0 -14 -10    5.80    1.40
   0 -14 -10    5.00    0.50
   0 -14 -10    5.90    0.60
   0 -14 -10    6.60    0.70
   0 -14 -10    6.50    0.60
   0 -14 -10    6.80    0.50
   0 -14 -10    5.60    0.50
   0 -14 -10    6.20    0.70
   0 -14 -10    6.60    0.70
   0 -14 -10    5.80    0.70
   0 -14 -10    4.50    0.80
   0 -14 -10    6.60    0.70
   0 -14 -10    5.40    0.60
   0 -14 -11    4.00    0.60
   0 -14 -11    2.90    0.40
   0 -14 -11    4.00    0.50
   0 -14 -11    3.80    0.60
   0 -14 -11    2.90    0.50
   0 -14 -11    3.10    0.60
   0 -14 -11    3.40    0.50
   0 -14 -11    3.40    0.50
   0 -14 -11    3.40    0.50
   0 -14 -11    3.00    0.50
   0 -14 -11    3.60    0.60
   0 -14 -11    3.60    1.30
   0 -14 -11    3.40    0.40
   0 -14 -11    3.20    0.50
   0 -14 -11    0.20    1.20
   0 -14 -11    3.10    0.40
   0  14  11    3.20    1.20
   0 -14 -11    3.20    0.40
   0 -14 -11    3.60    1.20
   0 -14 -11    3.10    0.50
   0 -14 -12    1.90    0.40
   0 -14 -12    2.20    0.50
   0 -14 -12    2.20    0.50
   0 -14 -12    2.10    0.50
   0 -14 -12    1.00    0.80
   0 -14 -12    3.00    1.20
   0 -14 -12    2.80    0.50
   0  14  12    1.20    1.00
   0 -14 -12    2.60    0.50
   0 -14 -12    2.30    0.50
   0 -14 -12    1.40    0.40
   0 -14 -12    2.20    0.50
   0 -14 -12    2.00    0.50
   0 -14 -13    2.00    0.50
   0 -14 -13    1.40    0.40
   0 -14 -13    2.40    0.60
   0 -14 -13    2.00    0.50
   0 -14 -13    1.70    0.40
   0 -14 -13    1.70    0.50
   0  14  13    2.20    1.10
   0 -14 -13    1.90    1.00
   0 -14 -13    1.90    0.50
   0 -14 -13    2.20    0.40
   0 -14 -13    0.70    0.60
   0 -14 -13    2.60    0.60
   0 -14 -13    2.10    1.00
   0 -14 -14    1.30    1.00
   0 -14 -14    0.50    0.40
   0  14  14    0.60    1.00
   0 -14 -14    0.60    0.40
   0 -14 -14    1.00    0.50
   0 -14 -14   -1.80    0.80
   0 -14 -14    0.40    0.40
   0 -14 -14    0.30    0.30
   0 -14 -14    0.70    0.40
   0 -14 -14    0.30    0.40
   0 -14 -14    0.70    0.30
   0 -14 -14    0.30    0.30
   0 -14 -14    0.50    0.40
   0 -14 -15    0.20    0.70
   0 -14 -15   -0.40    0.60
   0 -14 -15    0.50    0.50
   0 -14 -15    0.70    0.40
   0 -14 -15    0.40    0.30
   0 -14 -15    0.30    0.40
   0 -14 -15    0.90    0.40
   0 -14 -15    0.70    0.40
   0 -14 -15    0.60    0.70
   0 -14 -15    0.40    0.40
   0 -14 -15    0.40    0.50
   0 -14 -15    1.00    0.40
   0  14  15    0.90    1.20
   0 -14 -16    8.20    0.90
   0  14  16    8.80    1.70
   0 -14 -16    8.70    0.70
   0 -14 -16    8.40    0.80
   0 -14 -16    8.30    0.70
   0 -14 -16    9.60    0.90
   0 -14 -16    8.10    0.80
   0 -14 -16    7.10    1.30
   0 -14 -16    7.90    0.80
   0 -14 -16    7.70    0.60
   0 -14 -16    8.60    0.80
   0 -14 -16    8.90    0.70
   0 -14 -16    7.80    1.40
   0 -14 -17   12.40    0.90
   0 -14 -17   11.70    1.00
   0 -14 -17   10.60    0.70
   0  14  17   10.60    1.90
   0 -14 -17   12.40    0.90
   0 -14 -17   10.90    0.70
   0 -14 -17   10.90    0.70
   0 -14 -17   10.70    1.00
   0 -14 -17   11.50    0.70
   0 -14 -17   12.40    1.00
   0 -14 -18   34.50    1.60
   0 -14 -18   36.80    1.60
   0  14  18   33.00    3.20
   0 -14 -18   39.70    1.70
   0 -14 -18   28.60    1.40
   0 -14 -18   41.10    1.70
   0  14  19   12.10    2.10
   0 -14 -19   11.40    0.80
   0 -14 -19   11.10    0.90
   0 -14 -19   12.50    1.00
   0 -14 -19   12.50    1.00
   0 -14 -19   11.20    1.00
   0 -14 -20    5.10    0.80
   0  14  20    4.50    1.50
   0 -14 -20    5.80    0.80
   0 -14 -20    5.70    0.70
   0 -14 -20    5.40    0.80
   0 -14 -20    5.20    0.60
   0 -14 -21    2.70    0.60
   0 -14 -21    3.40    0.60
   0 -14 -21    2.90    0.50
   0 -14 -21    2.40    0.70
   0  14  21    1.60    1.10
   0 -14 -21    2.50    0.60
   0 -14 -22    3.50    0.60
   0 -14 -22    3.50    0.70
   0  14  22    2.30    1.00
   0 -14 -22    3.90    0.60
   0 -14 -22    3.90    0.70
   0 -14 -23   -0.20    0.40
   0  14  23    0.20    0.40
   0 -14 -23    0.40    0.50
   0 -14 -23   -0.10    0.60
   0 -14 -23   -0.30    0.50
   0 -14 -24   15.70    1.00
   0 -14 -24   16.50    1.00
   0 -14 -24   15.50    0.90
   0  14  24   16.20    1.00
   0 -14 -24   18.10    1.10
   0 -14 -25    6.60    0.50
   0 -14 -25    7.60    0.70
   0  14  25    7.80    0.70
   0 -14 -25    8.10    0.70
   0 -14 -25    7.20    0.80
   0 -14 -26   14.70    1.00
   0 -14 -26   14.20    0.80
   0  14  26   14.20    0.80
   0 -14 -26   13.90    0.80
   0 -14 -27    1.30    0.40
   0 -14 -27    1.60    0.40
   0 -14 -27    1.40    0.40
   0  14  27    1.60    0.40
   0 -14 -28    0.00    0.30
   0  14  28    0.30    0.30
   0 -14 -28    0.10    0.20
   0 -14 -28    0.10    0.30
   0 -15  15    0.20    0.30
   0 -15  15    0.30    0.20
   0 -15  14   20.30    0.80
   0 -15  14   19.20    0.70
   0 -15  14   20.70    1.00
   0 -15  13    0.40    0.30
   0 -15  13    0.00    0.50
   0 -15  13    0.60    0.30
   0 -15  12    4.90    0.50
   0 -15  12    3.90    0.60
   0 -15  12    4.50    0.50
   0 -15  12    5.60    0.70
   0 -15  11    2.30    0.70
   0 -15  11    2.50    0.50
   0 -15  11    2.50    0.50
   0 -15  11    3.40    0.50
   0 -15  11    2.70    0.40
   0 -15  10    3.60    0.60
   0 -15  10    3.10    0.50
   0 -15  10    3.50    0.60
   0 -15  10    3.90    0.80
   0 -15  10    2.80    0.50
   0 -15   9    2.50    0.60
   0 -15   9    3.20    0.60
   0 -15   9    2.70    0.60
   0 -15   9    2.40    0.70
   0 -15   9    2.50    0.60
   0 -15   9    1.90    0.40
   0 -15   8    0.10    0.30
   0 -15   8    0.20    0.60
   0 -15   8   -0.10    0.30
   0 -15   8    0.30    0.40
   0 -15   8    0.00    0.60
   0 -15   8    0.20    0.50
   0 -15   8    0.50    0.50
   0 -15   7    0.90    0.60
   0 -15   7    1.20    0.40
   0 -15   7    0.90    0.50
   0 -15   7    0.90    0.50
   0 -15   7    1.10    0.30
   0 -15   7    0.80    0.60
   0 -15   7    0.90    0.60
   0 -15   6   24.00    1.10
   0 -15   6   24.90    1.20
   0 -15   6   25.50    1.30
   0 -15   6   24.90    1.40
   0 -15   6   24.00    1.00
   0 -15   6   26.20    1.40
   0 -15   6   24.10    1.40
   0 -15   5   39.80    1.50
   0 -15   5   39.50    1.50
   0 -15   5   38.00    1.40
   0 -15   5   40.20    1.70
   0 -15   5   40.40    1.70
   0 -15   5   40.50    1.30
   0 -15   5   40.50    1.30
   0 -15   5   39.00    2.10
   0 -15   5   42.10    1.80
   0 -15   5   41.70    1.80
   0 -15   4    3.00    0.60
   0 -15   4    3.20    0.70
   0 -15   4    2.60    0.40
   0 -15   4    2.50    0.50
   0 -15   4    1.70    0.80
   0 -15   4    3.30    0.70
   0 -15   4    3.20    0.60
   0 -15   4    1.10    1.10
   0 -15   4    0.20    0.90
   0 -15   4    2.50    0.50
   0 -15   4    2.50    0.50
   0 -15   4    3.70    1.00
   0 -15   4    2.60    0.50
   0 -15   4    3.60    0.70
   0 -15   3   15.50    1.00
   0 -15   3   12.90    0.90
   0 -15   3   13.60    1.00
   0 -15   3   15.00    1.00
   0 -15   3   14.20    1.90
   0 -15   3   10.10    1.20
   0 -15   3   12.10    0.90
   0 -15   3   14.20    1.80
   0 -15   3   14.40    0.90
   0 -15   3   14.20    1.10
   0 -15   3   15.40    1.00
   0 -15   3   15.40    0.90
   0 -15   3   13.70    1.10
   0 -15   3   16.10    1.00
   0 -15   3   11.90    1.00
   0 -15   3   14.80    0.90
   0 -15   2   97.89    2.80
   0 -15   2   97.19    2.40
   0 -15   2   99.69    2.80
   0 -15   2   95.09    2.50
   0 -15   2   94.89    2.50
   0 -15   2   90.49    2.40
   0 -15   2   92.99    2.50
   0 -15   2   82.59    4.50
   0 -15   2   94.29    2.90
   0 -15   2   98.29    2.60
   0 -15   2   91.89    4.80
   0 -15   2   98.59    2.60
   0 -15   2   98.89    2.70
   0 -15   2   99.19    2.70
   0 -15   2   91.49    2.40
   0 -15   2   93.99    2.70
   0 -15   1   61.39    1.90
   0 -15   1   60.59    1.90
   0 -15   1   59.89    1.90
   0 -15   1   58.39    3.80
   0 -15   1   60.79    2.00
   0 -15   1   60.19    1.90
   0 -15   1   59.09    3.90
   0 -15   1   63.29    2.00
   0 -15   1   62.49    2.10
   0 -15   1   56.99    1.70
   0 -15   1   63.39    2.10
   0 -15   1   60.59    1.90
   0 -15   1   60.89    2.10
   0 -15   1   62.19    2.00
   0 -15   1   63.09    2.20
   0 -15   1   62.79    2.00
   0 -15   0   55.49    3.80
   0 -15   0   64.09    2.00
   0 -15   0   61.49    2.00
   0 -15   0   62.59    2.00
   0 -15   0   60.59    1.90
   0 -15   0   62.89    1.90
   0 -15   0   61.49    1.80
   0 -15   0   63.19    2.10
   0 -15   0   60.99    2.00
   0 -15   0   61.69    2.20
   0 -15   0   61.49    2.00
   0 -15   0   62.39    1.70
   0 -15   0   60.79    1.90
   0 -15   0   64.19    2.10
   0 -15   0   58.79    2.00
   0 -15   0   57.69    3.90
   0 -15   0   64.19    2.20
   0 -15  -1  120.09    3.00
   0 -15  -1  132.39    3.20
   0 -15  -1  126.69    3.00
   0 -15  -1  120.79    5.80
   0 -15  -1  126.89    3.10
   0 -15  -1  123.79    2.90
   0 -15  -1  118.29    5.70
   0 -15  -1  124.29    3.20
   0 -15  -1  118.19    3.10
   0 -15  -1  124.79    3.10
   0 -15  -1  116.99    3.10
   0 -15  -1  124.49    3.00
   0 -15  -1  126.59    3.00
   0 -15  -1  123.29    2.90
   0 -15  -1  119.29    3.10
   0 -15  -1  119.79    2.90
   0 -15  -2   17.80    2.30
   0 -15  -2   14.40    1.00
   0 -15  -2   13.00    0.90
   0 -15  -2   12.80    1.00
   0 -15  -2   12.70    2.00
   0 -15  -2   13.60    0.90
   0 -15  -2   14.40    1.00
   0 -15  -2   14.90    0.80
   0 -15  -2   13.80    1.00
   0 -15  -2   12.60    0.90
   0 -15  -2   14.00    0.90
   0 -15  -2   14.90    1.00
   0 -15  -2   13.50    1.00
   0 -15  -2   13.80    0.90
   0 -15  -2   14.30    1.00
   0 -15  -2   13.50    0.80
   0 -15  -3    0.20    0.50
   0 -15  -3    0.00    0.30
   0 -15  -3    0.00    0.50
   0 -15  -3    0.10    0.40
   0 -15  -3   -0.10    0.40
   0 -15  -3    0.10    0.50
   0 -15  -3    0.30    0.40
   0 -15  -3    0.00    0.90
   0 -15  -3    0.00    0.40
   0 -15  -3   -0.10    0.40
   0 -15  -3   -0.10    0.90
   0 -15  -3    0.20    0.40
   0 -15  -3    0.20    0.50
   0 -15  -3    0.00    0.40
   0 -15  -3   -0.10    0.40
   0 -15  -4    4.00    0.60
   0 -15  -4    5.00    0.70
   0 -15  -4    4.40    1.40
   0 -15  -4    3.90    0.60
   0 -15  -4    5.00    0.50
   0 -15  -4    4.10    0.70
   0 -15  -4    4.50    1.40
   0 -15  -4    4.30    0.70
   0 -15  -4    3.90    0.60
   0 -15  -4    4.00    0.60
   0 -15  -4    4.30    0.70
   0 -15  -4    4.40    0.60
   0 -15  -4    4.00    0.60
   0 -15  -4    4.40    0.60
   0 -15  -4    4.10    0.60
   0 -15  -4    4.70    0.60
   0 -15  -4    4.10    0.50
   0 -15  -5    5.80    0.60
   0 -15  -5    5.20    0.60
   0 -15  -5    4.80    0.60
   0 -15  -5    5.30    0.70
   0 -15  -5    5.90    0.70
   0 -15  -5    6.80    0.70
   0 -15  -5    5.40    0.70
   0 -15  -5    5.50    0.70
   0 -15  -5    5.60    0.50
   0 -15  -5    5.60    0.50
   0 -15  -5    5.40    0.70
   0 -15  -5    5.10    0.70
   0 -15  -5    5.60    0.70
   0 -15  -5    5.30    1.50
   0 -15  -5    5.40    0.70
   0 -15  -5    5.30    1.30
   0 -15  -5    5.50    0.60
   0 -15  -5    5.60    0.80
   0 -15  -6  134.99    3.20
   0 -15  -6  141.99    3.50
   0 -15  -6  136.09    3.20
   0 -15  -6  137.69    3.30
   0 -15  -6  138.29    6.20
   0 -15  -6  144.89    3.50
   0 -15  -6  137.79    3.30
   0 -15  -6  143.39    3.20
   0 -15  -6  141.49    3.00
   0 -15  -6  141.89    3.20
   0 -15  -6  138.69    3.30
   0 -15  -6  139.19    3.10
   0 -15  -6  138.99    3.30
   0 -15  -6  138.79    3.30
   0 -15  -6  144.69    3.30
   0 -15  -6  130.09    6.20
   0 -15  -6  143.09    3.40
   0 -15  -6  146.49    3.30
   0 -15  -7   35.10    1.40
   0 -15  -7   31.70    1.30
   0 -15  -7   32.20    1.40
   0 -15  -7   31.50    1.40
   0 -15  -7   31.20    2.90
   0 -15  -7   32.10    1.40
   0 -15  -7   32.30    1.30
   0 -15  -7   31.50    1.40
   0 -15  -7   32.40    1.40
   0 -15  -7   31.10    1.40
   0 -15  -7   34.20    1.50
   0 -15  -7   29.90    1.30
   0 -15  -7   29.90    1.30
   0  15   7   39.10    3.30
   0 -15  -7   30.00    1.20
   0 -15  -7   32.90    3.10
   0 -15  -7   34.40    1.50
   0 -15  -7   30.50    1.30
   0 -15  -7   32.40    1.30
   0 -15  -8   70.89    2.30
   0 -15  -8   66.99    2.00
   0 -15  -8   65.39    4.20
   0 -15  -8   68.59    1.90
   0 -15  -8   73.09    2.10
   0 -15  -8   68.59    1.90
   0 -15  -8   71.69    2.00
   0  15   8   73.39    4.70
   0 -15  -8   67.99    2.00
   0 -15  -8   67.69    1.90
   0 -15  -8   67.59    4.40
   0 -15  -8   72.69    2.30
   0 -15  -8   72.09    2.10
   0 -15  -8   68.89    2.10
   0 -15  -8   69.99    2.10
   0 -15  -8   69.19    2.10
   0 -15  -8   71.29    2.10
   0 -15  -8   65.39    2.10
   0 -15  -8   67.59    2.10
   0 -15  -8   66.99    2.10
   0 -15  -9    3.00    0.50
   0 -15  -9    2.80    0.60
   0 -15  -9    2.90    0.50
   0 -15  -9    2.30    0.50
   0 -15  -9    2.30    0.40
   0 -15  -9    3.10    0.60
   0 -15  -9    2.00    0.60
   0  15   9    1.90    1.10
   0 -15  -9    2.40    0.50
   0 -15  -9    2.30    0.50
   0 -15  -9    2.60    0.40
   0 -15  -9    2.50    0.50
   0 -15  -9    2.30    0.60
   0 -15  -9    3.20    1.30
   0 -15  -9    2.80    0.60
   0 -15  -9    1.80    1.10
   0 -15  -9    2.10    0.40
   0 -15  -9    2.60    0.60
   0 -15  -9    3.30    0.60
   0 -15 -10   28.70    1.20
   0 -15 -10   31.40    1.40
   0 -15 -10   27.40    1.50
   0 -15 -10   31.10    1.40
   0 -15 -10   29.70    1.30
   0 -15 -10   29.20    1.20
   0 -15 -10   29.70    1.10
   0 -15 -10   30.70    1.30
   0 -15 -10   31.10    1.30
   0  15  10   32.20    3.00
   0 -15 -10   29.50    1.40
   0 -15 -10   28.50    1.20
   0 -15 -10   31.90    1.30
   0 -15 -10   31.20    2.90
   0 -15 -10   31.40    3.00
   0 -15 -10   30.90    1.30
   0 -15 -10   30.80    1.40
   0 -15 -10   29.30    1.10
   0 -15 -10   29.00    1.20
   0 -15 -10   33.50    1.30
   0 -15 -11    8.30    0.70
   0 -15 -11    8.10    1.60
   0  15  11    8.50    1.70
   0 -15 -11    7.70    0.70
   0 -15 -11    8.00    0.80
   0 -15 -11    7.10    0.60
   0 -15 -11    6.20    0.70
   0 -15 -11    7.90    0.70
   0 -15 -11    7.70    0.80
   0 -15 -11    8.30    1.60
   0 -15 -11    7.80    0.70
   0 -15 -11    8.70    0.80
   0 -15 -11    6.90    0.60
   0 -15 -11    7.90    0.70
   0 -15 -11    6.80    0.60
   0 -15 -11    7.70    0.80
   0 -15 -11    7.80    0.80
   0 -15 -11    3.80    1.50
   0 -15 -12    5.80    0.70
   0 -15 -12    5.90    1.40
   0 -15 -12    4.90    1.40
   0 -15 -12    5.20    0.60
   0 -15 -12    5.40    0.70
   0 -15 -12    6.40    0.70
   0 -15 -12    5.70    0.70
   0 -15 -12    5.90    0.50
   0  15  12    6.50    1.60
   0 -15 -12    6.10    0.70
   0 -15 -12    6.00    0.70
   0 -15 -12    5.70    0.70
   0 -15 -12    6.00    0.50
   0 -15 -12    3.60    0.50
   0 -15 -12    5.00    0.70
   0 -15 -12    4.20    0.70
   0 -15 -12    5.20    0.60
   0 -15 -13    0.90    0.50
   0 -15 -13    0.50    0.40
   0 -15 -13    0.90    0.50
   0 -15 -13    0.70    0.90
   0 -15 -13    0.60    0.40
   0 -15 -13    0.60    0.50
   0  15  13    1.00    1.00
   0 -15 -13   -0.90    0.90
   0 -15 -13    0.80    0.40
   0 -15 -13    0.60    0.40
   0 -15 -13    0.10    0.50
   0 -15 -13    0.50    0.40
   0 -15 -13    0.80    0.50
   0 -15 -13    0.20    0.90
   0 -15 -14    1.60    0.50
   0 -15 -14    1.00    0.40
   0 -15 -14    0.20    0.70
   0 -15 -14    1.10    0.50
   0  15  14    1.10    0.90
   0 -15 -14    1.00    0.50
   0 -15 -14    0.80    0.40
   0 -15 -14    0.00    0.70
   0 -15 -14    0.70    0.40
   0 -15 -14    0.80    0.50
   0 -15 -14    1.20    0.90
   0 -15 -14    1.10    0.50
   0 -15 -14    1.00    0.50
   0 -15 -15    1.40    0.50
   0 -15 -15    1.60    0.40
   0 -15 -15    1.40    0.80
   0 -15 -15    1.40    0.50
   0 -15 -15    1.40    0.50
   0 -15 -15    1.70    0.50
   0 -15 -15   -0.30    0.70
   0 -15 -15    1.00    0.90
   0  15  15    1.10    0.90
   0 -15 -15    1.70    0.40
   0 -15 -15    1.10    0.50
   0 -15 -15    1.80    0.60
   0 -15 -16   52.69    2.00
   0 -15 -16   44.40    3.10
   0 -15 -16   47.20    1.60
   0 -15 -16   45.10    1.60
   0 -15 -16   49.30    1.90
   0 -15 -16   50.89    1.80
   0 -15 -16   50.19    1.90
   0 -15 -16   55.49    1.90
   0 -15 -16   44.50    1.50
   0 -15 -16   47.30    1.50
   0  15  16   50.09    3.80
   0 -15 -16   42.10    3.00
   0 -15 -17   -0.30    0.60
   0 -15 -17    0.40    0.50
   0 -15 -17    0.40    0.60
   0 -15 -17    0.70    0.50
   0 -15 -17    0.50    0.50
   0 -15 -17    0.50    0.40
   0 -15 -17   -0.10    0.30
   0 -15 -17    0.60    0.50
   0 -15 -17    0.00    0.30
   0 -15 -17    0.60    0.30
   0  15  17   -0.60    0.90
   0 -15 -18    7.40    0.70
   0 -15 -18    7.40    0.80
   0  15  18    7.20    1.60
   0 -15 -18    7.60    0.80
   0 -15 -18    7.60    0.80
   0 -15 -18    7.00    0.80
   0 -15 -19    7.70    0.80
   0  15  19    7.70    1.70
   0 -15 -19    7.90    0.80
   0 -15 -19    8.10    0.90
   0  15  19    7.30    0.60
   0 -15 -19    8.40    0.80
   0 -15 -19    7.40    0.90
   0 -15 -20   29.40    1.40
   0  15  20   26.10    1.10
   0 -15 -20   29.70    1.50
   0 -15 -20   28.00    1.20
   0 -15 -20   29.60    1.40
   0  15  20   25.80    2.70
   0 -15 -20   28.30    1.50
   0 -15 -21   22.20    1.20
   0 -15 -21   23.90    1.30
   0 -15 -21   22.40    1.20
   0  15  21   22.00    1.00
   0  15  21   20.20    2.30
   0 -15 -21   23.90    1.40
   0 -15 -21   22.40    1.00
   0 -15 -22   15.00    0.80
   0 -15 -22   16.80    1.10
   0 -15 -22   16.60    1.00
   0 -15 -22   16.50    1.10
   0 -15 -22   16.50    1.00
   0  15  22   15.60    0.90
   0  15  23    0.00    0.30
   0 -15 -23   -0.30    0.50
   0 -15 -23   -0.40    0.40
   0 -15 -23    0.00    0.50
   0 -15 -23   -0.30    0.50
   0 -15 -24    3.40    0.60
   0  15  24    2.80    0.50
   0 -15 -24    3.40    0.50
   0 -15 -24    3.30    0.60
   0 -15 -24    3.70    0.50
   0 -15 -25   15.90    0.80
   0 -15 -25   19.30    1.10
   0 -15 -25   18.60    1.00
   0  15  25   16.50    0.80
   0 -15 -25   16.70    0.90
   0 -15 -26   13.80    0.80
   0  15  26   12.80    0.70
   0 -15 -26   15.10    0.90
   0 -15 -26   12.90    0.70
   0 -15 -27    1.00    0.30
   0 -15 -27    1.30    0.30
   0 -15 -27    2.10    0.50
   0 -15 -27    1.40    0.40
   0  15  27    1.30    0.30
   0 -15 -28    0.30    0.20
   0 -15 -28    0.20    0.20
   0 -15 -28    0.30    0.30
   0  15  28    0.20    0.20
   0 -16  14   11.00    0.70
   0 -16  14   12.60    0.70
   0 -16  13    3.40    0.30
   0 -16  13    4.20    0.50
   0 -16  12    1.70    0.50
   0 -16  12    2.60    0.60
   0 -16  11    3.80    0.40
   0 -16  11    3.20    0.50
   0 -16  11    4.30    0.70
   0 -16  11    4.90    0.50
   0 -16  10    3.00    0.50
   0 -16  10    2.80    0.40
   0 -16  10    2.80    0.50
   0 -16  10    3.30    0.50
   0 -16  10    3.60    0.70
   0 -16   9    0.10    0.50
   0 -16   9    0.40    0.30
   0 -16   9    0.70    0.40
   0 -16   9    0.30    0.60
   0 -16   9    0.40    0.40
   0 -16   8   13.40    0.90
   0 -16   8   14.10    1.00
   0 -16   8   12.70    1.10
   0 -16   8   13.30    1.00
   0 -16   8   13.10    0.70
   0 -16   8   12.00    0.90
   0 -16   7    1.70    0.60
   0 -16   7    1.90    0.60
   0 -16   7    1.30    0.40
   0 -16   7    1.70    0.60
   0 -16   7    1.30    0.50
   0 -16   7    1.60    0.50
   0 -16   6   12.70    1.10
   0 -16   6   13.70    1.00
   0 -16   6   12.00    0.90
   0 -16   6   13.70    1.10
   0 -16   6   12.30    0.80
   0 -16   6   13.60    1.00
   0 -16   5    9.70    0.70
   0 -16   5    9.40    0.80
   0 -16   5    8.80    0.90
   0 -16   5    9.70    0.90
   0 -16   5   10.20    0.90
   0 -16   5   10.60    0.90
   0 -16   4    6.10    0.90
   0 -16   4    2.40    1.50
   0 -16   4    5.30    0.60
   0 -16   4    5.30    0.60
   0 -16   4    5.30    0.80
   0 -16   4    5.40    0.60
   0 -16   4    5.90    0.60
   0 -16   4    5.10    0.70
   0 -16   4    5.20    0.60
   0 -16   4    5.30    0.80
   0 -16   3   37.00    1.60
   0 -16   3   33.30    1.40
   0 -16   3   38.00    1.60
   0 -16   3   35.30    1.40
   0 -16   3   31.80    2.60
   0 -16   3   30.10    1.50
   0 -16   3   36.60    1.70
   0 -16   3   35.50    1.50
   0 -16   3   30.60    2.60
   0 -16   3   34.10    1.30
   0 -16   3   35.40    1.40
   0 -16   3   36.20    1.60
   0 -16   3   35.40    1.40
   0 -16   3   38.50    1.70
   0 -16   2   24.40    1.40
   0 -16   2   21.70    1.20
   0 -16   2   21.00    1.10
   0 -16   2   22.30    1.00
   0 -16   2   17.80    2.20
   0 -16   2   18.90    1.20
   0 -16   2   21.90    1.10
   0 -16   2   21.00    1.10
   0 -16   2   22.20    1.30
   0 -16   2   24.10    1.40
   0 -16   2   20.00    2.20
   0 -16   2   22.60    1.10
   0 -16   2   19.60    1.60
   0 -16   2   18.80    1.50
   0 -16   2   22.80    1.20
   0 -16   2   23.70    1.30
   0 -16   1    1.60    0.50
   0 -16   1    2.10    0.60
   0 -16   1    3.50    0.60
   0 -16   1    1.60    0.50
   0 -16   1    4.10    0.60
   0 -16   1    2.90    0.70
   0 -16   1    2.70    0.70
   0 -16   1    0.50    1.10
   0 -16   1    4.60    0.80
   0 -16   1    2.50    1.10
   0 -16   1    2.80    1.10
   0 -16   1    3.90    0.70
   0 -16   1    4.00    0.70
   0 -16   1    3.00    0.60
   0 -16   1    3.30    0.70
   0 -16   1    3.60    0.50
   0 -16   0    1.80    0.50
   0 -16   0    1.70    0.50
   0 -16   0    2.10    0.50
   0 -16   0    1.60    0.50
   0 -16   0    1.30    0.60
   0 -16   0    0.60    0.90
   0 -16   0    2.60    1.10
   0 -16   0    1.40    0.60
   0 -16   0    0.40    0.70
   0 -16   0    1.50    0.60
   0 -16   0    1.40    0.50
   0 -16   0    1.10    0.60
   0 -16   0    1.10    0.60
   0 -16   0   -0.30    0.90
   0 -16   0    1.50    0.50
   0 -16  -1    0.50    0.90
   0 -16  -1    0.70    0.50
   0 -16  -1    0.50    0.50
   0 -16  -1    0.50    0.50
   0 -16  -1   -0.10    0.60
   0 -16  -1   -0.60    1.00
   0 -16  -1    0.60    0.50
   0 -16  -1    0.10    0.50
   0 -16  -1    0.20    0.40
   0 -16  -1    0.50    0.50
   0 -16  -1    0.60    0.40
   0 -16  -1    0.10    0.40
   0 -16  -1    0.30    0.50
   0 -16  -1    0.50    0.60
   0 -16  -1    0.10    0.40
   0 -16  -1   -0.50    0.80
   0 -16  -2    0.50    1.00
   0 -16  -2    0.30    0.50
   0 -16  -2   -0.50    1.00
   0 -16  -2    0.90    0.50
   0 -16  -2    0.20    0.30
   0 -16  -2    0.30    0.50
   0 -16  -2    0.20    0.50
   0 -16  -2    0.60    0.50
   0 -16  -2   -0.10    0.40
   0 -16  -2    0.20    0.40
   0 -16  -2    0.40    0.50
   0 -16  -2    0.40    0.50
   0 -16  -2    0.10    0.50
   0 -16  -2    0.20    0.60
   0 -16  -2    0.80    0.60
   0 -16  -2    0.30    0.50
   0 -16  -2   -0.10    0.70
   0 -16  -3   26.00    1.20
   0 -16  -3   27.60    1.40
   0 -16  -3   27.00    2.90
   0 -16  -3   28.40    1.40
   0 -16  -3   29.70    1.40
   0 -16  -3   29.50    1.40
   0 -16  -3   29.70    1.40
   0 -16  -3   27.10    1.40
   0 -16  -3   29.50    1.40
   0 -16  -3   24.50    2.70
   0 -16  -3   28.40    1.20
   0 -16  -3   29.90    1.40
   0 -16  -3   32.00    1.50
   0 -16  -3   28.60    1.40
   0 -16  -3   29.70    1.30
   0 -16  -3   30.00    1.30
   0 -16  -4    0.20    0.40
   0 -16  -4    0.40    0.50
   0 -16  -4    0.70    0.50
   0 -16  -4    0.20    0.40
   0 -16  -4    0.00    0.90
   0 -16  -4    0.20    0.60
   0 -16  -4   -0.30    0.50
   0 -16  -4    0.30    0.50
   0 -16  -4    0.50    0.60
   0 -16  -4    0.30    0.50
   0 -16  -4    0.80    0.60
   0 -16  -4    0.10    0.50
   0 -16  -4    0.50    0.50
   0 -16  -4   -0.10    0.40
   0 -16  -4    0.40    0.90
   0 -16  -5   -0.30    0.90
   0 -16  -5   -0.10    0.50
   0 -16  -5    0.50    0.50
   0 -16  -5    0.40    0.30
   0 -16  -5    0.10    0.50
   0 -16  -5    0.80    0.50
   0 -16  -5    0.30    0.50
   0 -16  -5    0.20    0.60
   0 -16  -5    0.40    1.00
   0 -16  -5   -0.50    0.60
   0 -16  -5   -0.30    0.30
   0 -16  -5    0.60    0.40
   0 -16  -5    0.50    0.50
   0 -16  -5    0.20    0.40
   0 -16  -5    0.00    0.40
   0 -16  -5   -0.10    0.60
   0 -16  -6    4.80    0.70
   0 -16  -6    4.10    0.60
   0 -16  -6    3.80    0.70
   0 -16  -6    4.60    0.60
   0 -16  -6    4.70    0.60
   0 -16  -6    5.10    0.60
   0 -16  -6    4.70    0.70
   0 -16  -6    4.20    0.50
   0 -16  -6    4.80    0.80
   0 -16  -6    4.60    0.70
   0 -16  -6    3.20    1.40
   0 -16  -6    4.70    0.70
   0 -16  -6    4.70    0.70
   0 -16  -6    4.50    0.70
   0 -16  -6    4.00    1.30
   0 -16  -6    5.30    0.70
   0 -16  -7    9.00    1.70
   0 -16  -7    8.90    0.80
   0 -16  -7    9.10    0.80
   0  16   7    8.30    1.80
   0 -16  -7    8.30    0.80
   0 -16  -7    9.30    0.80
   0 -16  -7    9.00    0.80
   0 -16  -7    9.00    0.90
   0 -16  -7    8.30    0.80
   0 -16  -7    9.40    0.80
   0 -16  -7    9.30    0.90
   0 -16  -7    8.80    0.80
   0 -16  -7    8.80    0.80
   0 -16  -7    8.80    0.80
   0 -16  -7    8.70    1.70
   0 -16  -7   10.20    0.90
   0 -16  -7    9.80    0.70
   0 -16  -7    9.20    0.70
   0 -16  -8    0.10    0.50
   0 -16  -8    0.20    0.50
   0 -16  -8   -0.20    0.50
   0 -16  -8   -0.30    0.60
   0 -16  -8    0.40    0.40
   0 -16  -8    0.20    0.30
   0 -16  -8    0.30    0.40
   0 -16  -8    0.30    1.10
   0 -16  -8   -0.40    0.40
   0 -16  -8    0.20    0.40
   0 -16  -8   -0.60    0.70
   0 -16  -8    0.50    0.40
   0  16   8    0.20    1.00
   0 -16  -8    0.30    0.50
   0 -16  -8    0.00    0.40
   0 -16  -8    0.40    1.00
   0 -16  -8    0.20    0.50
   0 -16  -8    0.10    0.40
   0 -16  -8    0.20    0.60
   0 -16  -9    0.70    0.60
   0 -16  -9    0.70    0.40
   0  16   9    1.80    1.00
   0 -16  -9   -1.30    0.90
   0 -16  -9    0.80    0.30
   0 -16  -9    0.80    0.60
   0 -16  -9    0.50    0.50
   0 -16  -9    0.10    0.60
   0 -16  -9    0.90    0.50
   0 -16  -9    0.90    0.40
   0 -16  -9    0.60    0.50
   0 -16  -9    0.80    0.40
   0 -16  -9    0.30    0.90
   0 -16  -9    0.30    0.40
   0 -16  -9    0.50    0.50
   0 -16  -9    0.90    0.60
   0 -16  -9    0.60    0.90
   0 -16  -9    0.50    0.40
   0 -16  -9    0.90    0.40
   0 -16 -10   14.00    0.90
   0 -16 -10   13.50    2.10
   0 -16 -10   13.60    1.00
   0 -16 -10   15.60    1.00
   0 -16 -10   14.20    0.90
   0 -16 -10   12.80    1.00
   0  16  10   13.90    2.20
   0 -16 -10    9.00    1.20
   0 -16 -10   13.90    0.80
   0 -16 -10   13.30    1.10
   0 -16 -10   14.60    1.00
   0 -16 -10   14.10    0.90
   0 -16 -10   14.00    1.00
   0 -16 -10   13.00    0.80
   0 -16 -10   13.80    1.00
   0 -16 -10   13.30    2.00
   0 -16 -10   14.90    1.00
   0 -16 -10   13.80    0.90
   0 -16 -10   14.80    1.00
   0 -16 -11    8.50    0.80
   0 -16 -11    9.80    0.90
   0 -16 -11    9.30    0.70
   0 -16 -11    9.00    0.80
   0 -16 -11   10.20    0.90
   0 -16 -11    8.60    0.80
   0 -16 -11    7.00    0.80
   0 -16 -11    8.00    0.70
   0 -16 -11    8.00    0.70
   0 -16 -11    9.00    0.80
   0  16  11    8.80    1.70
   0 -16 -11    8.00    1.70
   0 -16 -11    9.50    0.90
   0 -16 -11   10.40    1.80
   0 -16 -11    9.20    0.80
   0 -16 -11    9.20    0.70
   0 -16 -11    9.00    0.80
   0 -16 -12    3.60    0.50
   0 -16 -12    3.60    0.60
   0 -16 -12    3.60    0.50
   0 -16 -12    3.90    0.60
   0 -16 -12    3.70    0.70
   0  16  12    5.00    1.40
   0 -16 -12    3.80    0.50
   0 -16 -12    4.20    0.70
   0 -16 -12    0.30    0.60
   0 -16 -12    3.50    0.70
   0 -16 -12    3.10    1.20
   0 -16 -12    3.50    0.50
   0 -16 -12    3.80    0.60
   0 -16 -12    4.60    0.60
   0 -16 -12    1.70    1.00
   0 -16 -12    4.20    0.70
   0 -16 -12    4.50    0.60
   0 -16 -12    1.90    1.00
   0 -16 -13    0.30    0.80
   0 -16 -13    0.00    0.50
   0 -16 -13    0.20    0.50
   0 -16 -13   -0.30    0.40
   0 -16 -13   -0.10    0.40
   0 -16 -13    0.20    0.80
   0 -16 -13    0.10    0.50
   0 -16 -13    0.30    0.60
   0 -16 -13   -1.00    0.80
   0 -16 -13   -0.10    0.40
   0 -16 -13   -0.10    0.50
   0  16  13   -0.50    0.90
   0 -16 -13    0.10    0.40
   0 -16 -13   -1.60    1.30
   0 -16 -14    5.00    0.80
   0 -16 -14    7.00    0.70
   0 -16 -14    7.90    0.80
   0 -16 -14    8.30    0.80
   0 -16 -14    7.50    0.70
   0  16  14    8.70    1.80
   0 -16 -14    5.70    1.30
   0 -16 -14    4.70    0.80
   0 -16 -14    5.20    0.80
   0 -16 -14    7.70    0.80
   0 -16 -14    8.70    0.80
   0 -16 -14    6.30    1.40
   0 -16 -14    7.20    0.70
   0 -16 -15    4.40    0.60
   0 -16 -15    4.80    0.70
   0 -16 -15    4.80    0.60
   0 -16 -15    2.30    1.10
   0 -16 -15    4.30    0.70
   0 -16 -15    5.00    0.70
   0 -16 -15    4.20    0.70
   0  16  15    5.80    1.50
   0 -16 -15    5.00    0.80
   0 -16 -15    3.80    1.20
   0 -16 -15    4.80    0.70
   0 -16 -15    4.70    0.60
   0 -16 -15    3.60    1.10
   0 -16 -16    7.20    1.50
   0 -16 -16    6.70    0.80
   0 -16 -16    6.70    0.70
   0  16  16    6.70    1.60
   0 -16 -16    6.10    0.60
   0 -16 -16    5.60    0.60
   0 -16 -16    6.90    0.80
   0 -16 -16    7.30    0.80
   0 -16 -16    5.50    1.20
   0 -16 -16    6.90    0.80
   0 -16 -16    6.70    0.80
   0 -16 -16    6.60    0.80
   0  16  17   15.40    2.20
   0 -16 -17   15.50    1.10
   0 -16 -17   13.40    0.80
   0 -16 -17   14.10    1.10
   0 -16 -17   13.90    1.00
   0 -16 -17   14.40    1.00
   0 -16 -17   13.60    0.80
   0 -16 -17   12.20    0.80
   0 -16 -17   13.90    1.00
   0 -16 -17   15.10    1.10
   0 -16 -18    6.00    0.70
   0  16  18    4.20    1.40
   0 -16 -18    5.00    0.70
   0 -16 -18    5.00    0.50
   0 -16 -18    5.40    0.80
   0 -16 -18    5.70    0.80
   0 -16 -18    4.90    0.50
   0 -16 -18    4.80    0.70
   0 -16 -18    4.70    0.50
   0 -16 -18    5.10    0.80
   0 -16 -19    0.90    0.60
   0 -16 -19    1.40    0.50
   0  16  19    1.60    1.10
   0 -16 -19    0.90    0.60
   0 -16 -19    0.60    0.60
   0 -16 -19    0.90    0.60
   0 -16 -19    0.90    0.50
   0 -16 -20   11.10    0.80
   0 -16 -20   11.20    1.00
   0 -16 -20   10.60    0.90
   0 -16 -20   11.10    0.90
   0 -16 -20   11.80    1.00
   0 -16 -21    0.10    0.50
   0 -16 -21    0.60    0.60
   0 -16 -21    0.80    0.60
   0 -16 -21    0.30    0.50
   0 -16 -21    0.30    0.40
   0  16  21   -0.10    0.30
   0 -16 -22   72.99    2.30
   0 -16 -22   68.59    2.10
   0 -16 -22   74.49    2.30
   0 -16 -22   70.89    2.10
   0 -16 -23   -0.10    0.40
   0 -16 -23    0.40    0.50
   0 -16 -23    0.00    0.50
   0 -16 -23    0.10    0.40
   0 -16 -23   -0.10    0.50
   0  16  23   -0.20    0.30
   0 -16 -24   22.30    1.20
   0  16  24   16.20    0.80
   0 -16 -24   18.60    1.00
   0 -16 -24   18.50    0.90
   0 -16 -24   20.90    1.20
   0 -16 -24   20.30    1.10
   0 -16 -25    0.70    0.30
   0 -16 -25    1.00    0.50
   0  16  25    1.10    0.30
   0 -16 -25    0.90    0.40
   0 -16 -25    1.50    0.50
   0 -16 -25    0.90    0.40
   0 -16 -26    2.50    0.50
   0 -16 -26    2.90    0.40
   0 -16 -26    3.70    0.50
   0 -16 -26    3.20    0.50
   0 -16 -26    2.90    0.30
   0  16  26    2.10    0.30
   0 -16 -27   -0.10    0.30
   0  16  27    0.00    0.20
   0 -16 -27    0.20    0.30
   0 -16 -27    0.40    0.20
   0 -17  12    0.50    0.20
   0 -17  12    1.00    0.40
   0 -17  12    0.80    0.30
   0 -17  11   10.80    0.60
   0 -17  11    9.50    0.50
   0 -17  11   11.40    0.70
   0 -17  11   11.30    0.80
   0 -17  10    1.50    0.30
   0 -17  10    2.40    0.40
   0 -17  10    2.70    0.60
   0 -17  10    1.80    0.50
   0 -17   9    0.10    0.40
   0 -17   9    0.40    0.40
   0 -17   9    1.00    0.50
   0 -17   9   -0.10    0.50
   0 -17   8   12.00    0.80
   0 -17   8   13.00    1.00
   0 -17   8   13.10    0.90
   0 -17   8   12.80    0.90
   0 -17   7   11.30    0.90
   0 -17   7   12.00    1.00
   0 -17   7   12.40    0.90
   0 -17   7   13.30    1.00
   0 -17   6   15.30    1.10
   0 -17   6   15.60    1.10
   0 -17   6   15.50    1.10
   0 -17   6   13.30    0.90
   0 -17   6   16.10    1.10
   0 -17   5   24.30    1.30
   0 -17   5   21.60    1.30
   0 -17   5   21.20    1.00
   0 -17   5   22.00    1.30
   0 -17   5   19.70    1.00
   0 -17   5   22.70    1.30
   0 -17   4   29.90    1.60
   0 -17   4   32.40    1.50
   0 -17   4   29.20    1.20
   0 -17   4   28.90    1.20
   0 -17   4   31.20    1.50
   0 -17   4   30.70    1.50
   0 -17   4   30.60    1.20
   0 -17   4   28.40    1.20
   0 -17   4   30.30    1.20
   0 -17   3    9.40    0.70
   0 -17   3   11.30    1.00
   0 -17   3   10.40    1.00
   0 -17   3   11.10    1.00
   0 -17   3   11.00    0.80
   0 -17   3   11.30    0.90
   0 -17   3   11.80    0.80
   0 -17   3   10.30    0.90
   0 -17   3    8.80    0.70
   0 -17   3   10.50    0.80
   0 -17   2   65.39    2.30
   0 -17   2   64.69    2.00
   0 -17   2   76.59    3.20
   0 -17   2   63.69    2.00
   0 -17   2   55.39    3.40
   0 -17   2   66.19    2.00
   0 -17   2   68.59    2.30
   0 -17   2   63.79    2.00
   0 -17   2   52.49    3.40
   0 -17   2   68.09    2.20
   0 -17   2   61.19    1.80
   0 -17   2   64.59    2.30
   0 -17   2   66.19    2.20
   0 -17   2   67.69    2.10
   0 -17   1   20.50    1.20
   0 -17   1   19.90    2.30
   0 -17   1   21.20    2.30
   0 -17   1   19.60    1.30
   0 -17   1   21.90    1.20
   0 -17   1   19.00    1.00
   0 -17   1   20.50    1.30
   0 -17   1   19.40    1.20
   0 -17   1   19.60    0.90
   0 -17   1   13.90    1.30
   0 -17   1   20.70    1.10
   0 -17   1   14.40    1.30
   0 -17   1   20.80    1.30
   0 -17   1   20.50    1.10
   0 -17   1   21.10    1.10
   0 -17   0   57.79    2.10
   0 -17   0   55.59    1.90
   0 -17   0   55.59    2.10
   0 -17   0   55.79    1.90
   0 -17   0   59.69    2.10
   0 -17   0   52.19    3.70
   0 -17   0   58.49    2.00
   0 -17   0   50.29    2.00
   0 -17   0   57.19    2.10
   0 -17   0   60.49    2.10
   0 -17   0   61.69    2.00
   0 -17   0   56.09    2.20
   0 -17   0   60.59    4.00
   0 -17   0   57.79    2.20
   0 -17   0   58.99    2.00
   0 -17  -1   12.00    1.00
   0 -17  -1   11.70    1.10
   0 -17  -1   12.20    1.00
   0 -17  -1   11.70    0.90
   0 -17  -1   13.10    1.00
   0 -17  -1   12.60    1.00
   0 -17  -1    9.50    1.00
   0 -17  -1    8.50    1.10
   0 -17  -1   11.70    0.90
   0 -17  -1   13.80    1.00
   0 -17  -1   12.00    0.90
   0 -17  -1   13.60    1.00
   0 -17  -1   11.50    1.90
   0 -17  -1   12.70    1.00
   0 -17  -1   11.00    1.90
   0 -17  -2    0.90    0.60
   0 -17  -2    2.00    1.10
   0 -17  -2    0.60    0.50
   0 -17  -2    0.80    0.60
   0 -17  -2    1.00    0.60
   0 -17  -2   -1.70    1.00
   0 -17  -2    0.80    0.50
   0 -17  -2   -1.20    0.90
   0 -17  -2    0.70    0.50
   0 -17  -2    0.30    0.40
   0 -17  -2    0.90    0.60
   0 -17  -2   -0.50    1.00
   0 -17  -2    0.90    0.50
   0 -17  -2    0.80    0.40
   0 -17  -2    0.90    0.60
   0 -17  -2    0.40    0.50
   0 -17  -3    1.60    0.60
   0 -17  -3    1.40    0.50
   0 -17  -3    1.50    0.60
   0 -17  -3    0.40    0.90
   0 -17  -3    1.50    0.60
   0 -17  -3    2.00    0.60
   0 -17  -3    1.80    0.60
   0 -17  -3    1.40    0.50
   0 -17  -3    1.60    0.40
   0 -17  -3    1.60    0.50
   0 -17  -3    2.50    1.10
   0 -17  -3    2.40    0.70
   0 -17  -3    1.20    0.60
   0 -17  -3    1.40    0.50
   0 -17  -3    0.40    0.80
   0 -17  -3    1.40    0.40
   0 -17  -3    0.90    0.90
   0 -17  -4   -0.10    0.50
   0 -17  -4    0.20    0.50
   0 -17  -4    0.00    0.50
   0 -17  -4   -1.30    0.80
   0 -17  -4    0.00    0.90
   0 -17  -4   -0.20    0.50
   0 -17  -4    0.30    0.40
   0 -17  -4    0.20    0.40
   0 -17  -4    0.10    0.50
   0 -17  -4   -0.90    0.90
   0 -17  -4    0.10    1.00
   0 -17  -4    0.30    0.60
   0 -17  -4    0.80    0.60
   0 -17  -4    0.20    0.30
   0 -17  -4    0.00    0.50
   0 -17  -4   -0.10    0.50
   0 -17  -5    4.60    0.50
   0 -17  -5    4.60    0.70
   0 -17  -5    4.20    0.70
   0 -17  -5    4.30    0.60
   0 -17  -5    3.80    0.60
   0 -17  -5    4.00    0.60
   0 -17  -5    5.30    0.60
   0 -17  -5    3.60    0.70
   0 -17  -5    5.10    0.80
   0 -17  -5    4.60    0.70
   0 -17  -5    3.90    1.40
   0 -17  -5    3.90    0.70
   0 -17  -5    3.90    1.30
   0 -17  -5    4.90    0.80
   0 -17  -5    4.00    0.70
   0 -17  -6   22.70    1.30
   0 -17  -6   21.90    1.20
   0 -17  -6   23.20    1.30
   0 -17  -6   22.40    1.20
   0 -17  -6   24.00    1.30
   0 -17  -6   22.30    1.40
   0 -17  -6   22.20    1.30
   0 -17  -6   22.30    1.20
   0 -17  -6   18.40    1.20
   0 -17  -6   19.60    2.60
   0 -17  -6   19.40    2.40
   0 -17  -6   19.10    1.20
   0  17   6   19.90    2.50
   0 -17  -6   20.90    1.00
   0 -17  -6   21.50    1.10
   0 -17  -6   22.30    1.30
   0 -17  -6   23.20    1.20
   0 -17  -7   13.80    1.00
   0 -17  -7   15.20    1.00
   0 -17  -7   13.80    0.90
   0 -17  -7   13.50    0.90
   0 -17  -7   14.30    0.90
   0 -17  -7   14.10    2.10
   0 -17  -7   14.20    1.00
   0 -17  -7   13.20    1.00
   0 -17  -7   15.80    2.20
   0 -17  -7   13.80    1.00
   0 -17  -7   14.10    1.10
   0  17   7   14.50    2.20
   0 -17  -7   14.20    1.00
   0 -17  -7   15.00    0.90
   0 -17  -7   11.80    1.00
   0 -17  -7   14.40    1.10
   0 -17  -7   10.80    1.00
   0 -17  -8   -1.50    0.90
   0 -17  -8   -1.80    0.90
   0 -17  -8   -0.30    0.50
   0 -17  -8    0.00    0.40
   0 -17  -8    0.30    0.50
   0 -17  -8   -0.20    0.50
   0  17   8    1.70    1.10
   0 -17  -8    0.20    0.60
   0 -17  -8    0.90    1.00
   0 -17  -8    0.60    0.40
   0 -17  -8    0.10    0.50
   0 -17  -8    0.30    0.50
   0 -17  -8    0.00    0.30
   0 -17  -8    0.50    0.40
   0 -17  -8    0.00    0.90
   0 -17  -8    0.40    0.60
   0 -17  -8    0.30    0.50
   0 -17  -8   -0.30    0.70
   0 -17  -9    5.20    0.60
   0 -17  -9    6.40    0.80
   0  17   9    4.70    1.50
   0 -17  -9    5.90    0.80
   0 -17  -9    7.50    0.90
   0 -17  -9    6.10    0.70
   0 -17  -9    6.10    1.60
   0 -17  -9    5.90    0.70
   0 -17  -9    5.80    0.70
   0 -17  -9    5.90    0.70
   0 -17  -9    5.60    0.60
   0 -17  -9    4.80    1.50
   0 -17  -9    7.10    0.80
   0 -17  -9    5.00    0.80
   0 -17  -9    5.60    0.80
   0 -17  -9    1.60    1.30
   0 -17  -9    5.80    0.70
   0 -17  -9    5.00    0.80
   0 -17 -10    1.70    0.50
   0 -17 -10    3.00    0.60
   0 -17 -10    2.10    0.50
   0 -17 -10    2.60    1.20
   0 -17 -10   -1.50    1.80
   0 -17 -10    2.40    0.60
   0 -17 -10    1.50    0.60
   0 -17 -10    2.90    0.70
   0 -17 -10    2.60    0.50
   0 -17 -10    3.10    0.60
   0 -17 -10    2.10    0.50
   0 -17 -10    3.00    1.30
   0 -17 -10    2.40    0.60
   0 -17 -10   -1.00    1.10
   0 -17 -10    2.90    0.60
   0 -17 -10   -0.70    0.80
   0 -17 -10    2.20    0.50
   0  17  10    2.10    1.10
   0 -17 -11    0.90    0.50
   0 -17 -11   -0.90    0.90
   0 -17 -11    0.10    0.50
   0 -17 -11    0.30    0.40
   0 -17 -11   -0.30    0.50
   0 -17 -11    0.80    0.40
   0 -17 -11    1.70    1.00
   0 -17 -11    0.10    0.50
   0 -17 -11    0.30    0.50
   0 -17 -11    0.60    0.50
   0 -17 -11    0.60    0.50
   0 -17 -11    0.60    0.90
   0 -17 -11    0.60    0.50
   0  17  11    0.30    0.80
   0 -17 -11    0.40    0.40
   0 -17 -11    1.00    0.60
   0 -17 -12    0.50    0.50
   0 -17 -12    1.00    0.90
   0 -17 -12    1.50    0.60
   0 -17 -12    0.50    0.50
   0 -17 -12    1.20    0.40
   0 -17 -12   -0.80    0.90
   0 -17 -12    1.50    0.50
   0 -17 -12    0.20    0.50
   0 -17 -12    0.60    0.40
   0  17  12    0.90    0.90
   0 -17 -12   -1.80    0.70
   0 -17 -12    1.40    0.60
   0 -17 -12    1.00    0.50
   0 -17 -12    1.50    0.90
   0 -17 -12    0.40    0.50
   0 -17 -12    1.40    0.40
   0 -17 -12   -3.40    1.60
   0 -17 -13   -2.60    1.20
   0 -17 -13   -0.10    0.50
   0 -17 -13   -0.30    0.50
   0 -17 -13   -0.30    0.80
   0 -17 -13    0.80    1.00
   0 -17 -13   -0.30    0.30
   0 -17 -13    0.00    0.50
   0 -17 -13   -0.40    0.40
   0 -17 -13   -0.10    0.50
   0  17  13    0.50    0.80
   0 -17 -13    0.20    0.60
   0 -17 -13    0.10    0.60
   0 -17 -13   -0.30    0.50
   0 -17 -13   -0.40    0.40
   0 -17 -13   -0.20    0.50
   0 -17 -14    9.10    0.90
   0 -17 -14    8.10    0.80
   0 -17 -14    9.10    0.90
   0 -17 -14    3.70    1.10
   0  17  14    7.80    1.70
   0 -17 -14    8.40    0.80
   0 -17 -14    8.70    0.90
   0 -17 -14    8.00    0.70
   0 -17 -14    8.10    1.60
   0 -17 -14    8.90    0.80
   0 -17 -14    9.90    0.80
   0 -17 -14    8.50    0.90
   0 -17 -14   12.70    1.80
   0 -17 -15   11.00    0.90
   0 -17 -15    9.90    1.70
   0 -17 -15    8.90    0.70
   0 -17 -15   12.00    0.90
   0 -17 -15   10.90    1.00
   0 -17 -15   11.40    1.10
   0 -17 -15    9.90    0.90
   0 -17 -15   10.60    1.70
   0 -17 -15   11.30    1.00
   0 -17 -15    9.90    0.80
   0 -17 -15   10.80    0.90
   0 -17 -15   11.60    0.90
   0  17  15   10.30    1.80
   0 -17 -16    1.90    0.50
   0 -17 -16    2.40    1.00
   0 -17 -16    1.60    0.50
   0 -17 -16    2.60    0.70
   0  17  16    2.20    1.00
   0 -17 -16    1.60    0.50
   0 -17 -16    1.60    0.80
   0 -17 -16    1.60    0.60
   0 -17 -16    1.50    0.60
   0 -17 -16    1.70    0.50
   0 -17 -16    1.60    0.60
   0 -17 -16    1.30    0.50
   0 -17 -17   10.00    0.80
   0 -17 -17   11.30    0.90
   0 -17 -17   10.70    0.80
   0 -17 -17   11.20    1.00
   0 -17 -17   11.20    1.00
   0 -17 -17   10.60    0.90
   0  17  17    9.70    1.70
   0 -17 -17   11.60    1.00
   0 -17 -17   10.90    0.80
   0 -17 -17   11.10    0.90
   0 -17 -18    3.20    0.70
   0 -17 -18    2.40    0.60
   0  17  18    3.90    1.30
   0 -17 -18    2.60    0.60
   0 -17 -18    2.50    0.50
   0 -17 -18    2.40    0.60
   0 -17 -18    2.20    0.40
   0 -17 -18    2.20    0.60
   0 -17 -18    1.70    0.40
   0 -17 -18    2.50    0.40
   0 -17 -19    2.00    0.60
   0 -17 -19    2.40    0.60
   0 -17 -19    2.30    0.60
   0 -17 -19    2.60    0.70
   0 -17 -19    2.00    0.60
   0 -17 -19    2.00    0.50
   0 -17 -20    0.40    0.50
   0 -17 -20   -0.30    0.50
   0 -17 -20   -0.20    0.50
   0 -17 -20   -0.10    0.40
   0 -17 -20   -0.10    0.50
   0 -17 -20    0.00    0.60
   0 -17 -21    5.50    0.80
   0 -17 -21    4.70    0.70
   0 -17 -21    5.80    0.80
   0 -17 -21    4.80    0.60
   0 -17 -21    5.20    0.70
   0 -17 -21    4.00    0.60
   0 -17 -22   12.40    1.00
   0 -17 -22   12.90    0.90
   0 -17 -22   12.80    1.00
   0 -17 -22   12.50    1.00
   0 -17 -22   12.70    0.90
   0 -17 -23    1.00    0.40
   0 -17 -23    1.00    0.50
   0 -17 -23    1.00    0.50
   0 -17 -23    0.60    0.40
   0 -17 -23    1.10    0.50
   0 -17 -24   12.80    0.80
   0 -17 -24   13.40    0.90
   0 -17 -24   14.50    0.90
   0 -17 -24   14.10    0.90
   0 -17 -24   13.60    0.80
   0 -17 -25    0.10    0.30
   0 -17 -25    0.20    0.30
   0 -17 -25   -0.20    0.40
   0 -17 -25   -0.10    0.40
   0 -17 -26    9.10    0.50
   0 -17 -26    8.40    0.50
   0 -17 -26   10.10    0.70
   0 -18  10    0.40    0.40
   0 -18  10    0.70    0.30
   0 -18  10    0.40    0.20
   0 -18  10    1.10    0.30
   0 -18   9    1.00    0.30
   0 -18   9    0.80    0.40
   0 -18   9    1.10    0.40
   0 -18   9    1.80    0.40
   0 -18   9    1.50    0.40
   0 -18   8    0.00    0.50
   0 -18   8    0.70    0.40
   0 -18   8    0.70    0.30
   0 -18   8    0.70    0.40
   0 -18   8    0.30    0.40
   0 -18   7    3.40    0.60
   0 -18   7    2.80    0.50
   0 -18   7    2.90    0.40
   0 -18   7    3.00    0.60
   0 -18   7    2.80    0.50
   0 -18   6    0.90    0.50
   0 -18   6    1.00    0.50
   0 -18   6    1.20    0.50
   0 -18   6    1.30    0.40
   0 -18   6    1.40    0.60
   0 -18   5    2.40    0.40
   0 -18   5    2.20    0.60
   0 -18   5    1.80    0.60
   0 -18   5    2.10    0.60
   0 -18   5    2.70    0.60
   0 -18   4    3.90    0.50
   0 -18   4    3.30    0.40
   0 -18   4    3.50    0.40
   0 -18   4    3.10    0.70
   0 -18   4    4.00    0.70
   0 -18   4    3.30    0.40
   0 -18   4    4.10    0.70
   0 -18   4    3.20    0.70
   0 -18   4    3.20    0.40
   0 -18   3    5.60    0.60
   0 -18   3    6.00    0.60
   0 -18   3    6.30    0.80
   0 -18   3    5.00    0.80
   0 -18   3    7.00    0.60
   0 -18   3    6.50    0.80
   0 -18   3    5.80    0.60
   0 -18   3    5.60    0.50
   0 -18   3    6.00    0.50
   0 -18   3    5.60    0.70
   0 -18   2   20.70    0.90
   0 -18   2   21.30    1.00
   0 -18   2   21.40    1.00
   0 -18   2   22.00    1.20
   0 -18   2   23.20    1.30
   0 -18   2   22.10    1.10
   0 -18   2   21.70    1.10
   0 -18   2   21.60    1.40
   0 -18   2   22.80    1.20
   0 -18   2   22.80    1.30
   0 -18   1   43.00    1.80
   0 -18   1   41.40    2.90
   0 -18   1   42.20    1.60
   0 -18   1   41.50    1.60
   0 -18   1   43.90    1.60
   0 -18   1   44.60    1.70
   0 -18   1   44.80    1.70
   0 -18   1   36.90    1.40
   0 -18   1   39.20    1.60
   0 -18   1   40.70    1.80
   0 -18   1   41.20    1.80
   0 -18   0   36.30    1.60
   0 -18   0   33.00    1.40
   0 -18   0   35.20    1.60
   0 -18   0   34.70    2.80
   0 -18   0   36.50    1.50
   0 -18   0   36.50    1.50
   0 -18   0   34.60    1.40
   0 -18   0   30.40    2.60
   0 -18   0   36.00    1.50
   0 -18   0   32.70    1.90
   0 -18   0   36.20    1.70
   0 -18   0   34.40    1.70
   0 -18   0   36.90    1.60
   0 -18  -1   10.00    0.80
   0 -18  -1    9.50    0.80
   0 -18  -1    9.90    1.70
   0 -18  -1   11.50    0.90
   0 -18  -1   10.50    0.90
   0 -18  -1   11.90    1.80
   0 -18  -1   10.60    0.90
   0 -18  -1    9.60    1.00
   0 -18  -1   10.10    1.00
   0 -18  -1   11.00    0.90
   0 -18  -1    8.40    1.00
   0 -18  -1   11.20    0.90
   0 -18  -1   10.80    1.00
   0 -18  -2    3.40    1.10
   0 -18  -2    4.70    0.70
   0 -18  -2    4.40    0.70
   0 -18  -2    4.70    0.70
   0 -18  -2    5.00    0.70
   0 -18  -2    4.10    0.60
   0 -18  -2    1.60    1.60
   0 -18  -2    4.30    0.80
   0 -18  -2    5.20    0.80
   0 -18  -2    5.20    1.40
   0 -18  -2    5.30    0.70
   0 -18  -2    4.60    0.60
   0 -18  -2    5.20    0.70
   0 -18  -2    4.60    0.70
   0 -18  -3    3.60    0.70
   0 -18  -3    3.80    0.70
   0 -18  -3    3.40    0.60
   0 -18  -3    3.50    0.70
   0 -18  -3    3.70    0.70
   0 -18  -3    4.20    0.70
   0 -18  -3   -1.80    1.40
   0 -18  -3    4.00    0.70
   0 -18  -3    4.20    0.60
   0 -18  -3    3.10    0.70
   0 -18  -3   -2.60    1.50
   0 -18  -3    3.70    0.70
   0 -18  -3    3.30    0.50
   0 -18  -3    4.20    1.30
   0 -18  -3    3.20    0.60
   0 -18  -3    4.60    1.30
   0 -18  -4    7.70    0.80
   0 -18  -4    7.10    0.80
   0 -18  -4    8.00    0.90
   0 -18  -4    7.20    0.80
   0 -18  -4    3.40    1.30
   0 -18  -4    7.50    0.90
   0 -18  -4    7.40    0.80
   0 -18  -4    5.30    1.30
   0 -18  -4    6.60    1.60
   0 -18  -4    7.70    0.90
   0 -18  -4    7.00    1.50
   0 -18  -4    8.10    0.80
   0 -18  -4    7.40    0.80
   0 -18  -4    8.70    0.90
   0 -18  -4    7.30    0.60
   0 -18  -4    8.00    0.70
   0 -18  -4    7.90    0.90
   0 -18  -5   11.90    1.00
   0 -18  -5   11.10    0.90
   0 -18  -5   10.50    0.90
   0 -18  -5   11.00    1.90
   0 -18  -5   10.70    0.90
   0 -18  -5    9.10    1.10
   0 -18  -5   10.60    0.90
   0 -18  -5   11.30    1.00
   0 -18  -5   10.80    0.80
   0 -18  -5    9.40    0.80
   0 -18  -5   11.40    1.00
   0 -18  -5    9.60    1.00
   0 -18  -5   10.80    0.80
   0 -18  -5    5.80    1.10
   0 -18  -5    7.90    1.60
   0 -18  -5   10.80    0.90
   0  18   5   11.10    1.90
   0 -18  -6   -2.30    1.10
   0 -18  -6   -1.10    0.70
   0 -18  -6    0.50    0.90
   0 -18  -6    0.10    0.50
   0 -18  -6    0.10    0.40
   0 -18  -6    0.10    0.60
   0 -18  -6   -0.30    0.60
   0 -18  -6    0.10    0.50
   0 -18  -6    0.00    0.50
   0 -18  -6    0.10    0.60
   0 -18  -6    0.30    0.50
   0 -18  -6   -0.20    0.40
   0 -18  -6    0.50    1.00
   0 -18  -6   -0.30    0.40
   0  18   6   -0.50    0.80
   0 -18  -7    1.90    1.10
   0 -18  -7    1.20    0.50
   0 -18  -7    0.50    0.80
   0 -18  -7    0.80    0.50
   0 -18  -7   -1.00    1.10
   0 -18  -7    1.20    0.50
   0 -18  -7    1.70    0.60
   0 -18  -7    0.80    0.50
   0 -18  -7    1.30    0.60
   0 -18  -7    1.20    0.60
   0 -18  -7    0.90    0.50
   0 -18  -7    1.40    0.50
   0  18   7    3.30    1.30
   0 -18  -7    1.00    0.90
   0 -18  -7    1.20    0.40
   0 -18  -7   -2.60    1.40
   0 -18  -7    1.10    0.50
   0 -18  -8   22.80    1.30
   0 -18  -8   25.10    1.20
   0 -18  -8   24.20    1.30
   0 -18  -8   21.40    1.50
   0 -18  -8   19.30    1.30
   0 -18  -8   25.50    1.40
   0 -18  -8   25.30    1.40
   0 -18  -8   24.90    1.10
   0 -18  -8   26.60    1.30
   0 -18  -8   26.10    1.40
   0 -18  -8   24.90    1.20
   0 -18  -8   25.60    1.30
   0 -18  -8   26.60    1.40
   0 -18  -8   21.60    2.50
   0 -18  -8   25.80    1.40
   0 -18  -8   21.50    2.60
   0  18   8   26.50    2.80
   0 -18  -9   12.00    0.80
   0 -18  -9    4.80    1.60
   0 -18  -9    7.20    0.90
   0 -18  -9   10.50    1.00
   0 -18  -9   10.00    1.70
   0 -18  -9   12.10    1.00
   0 -18  -9   12.20    1.00
   0 -18  -9   11.50    0.80
   0 -18  -9   10.80    1.00
   0 -18  -9   12.20    1.00
   0 -18  -9    6.50    1.40
   0 -18  -9   11.30    1.00
   0 -18  -9   11.00    1.90
   0 -18  -9   12.10    1.00
   0 -18  -9   10.90    0.80
   0 -18  -9   10.60    0.90
   0 -18  -9   10.40    0.80
   0  18   9   11.60    1.90
   0 -18 -10    2.90    0.50
   0 -18 -10    3.30    0.60
   0 -18 -10    3.40    0.70
   0 -18 -10    3.10    0.50
   0 -18 -10    2.70    0.50
   0 -18 -10    3.70    0.70
   0 -18 -10    2.90    0.70
   0 -18 -10    3.40    0.60
   0 -18 -10    3.10    0.60
   0 -18 -10    3.00    1.20
   0 -18 -10    2.70    0.60
   0 -18 -10    3.70    2.30
   0 -18 -10    3.20    1.20
   0 -18 -10   -1.30    1.40
   0 -18 -10    3.20    0.60
   0  18  10    2.90    1.20
   0 -18 -11    0.30    0.50
   0 -18 -11    1.00    0.60
   0 -18 -11    2.20    0.50
   0 -18 -11    1.20    0.60
   0 -18 -11   -1.70    1.40
   0 -18 -11    1.30    0.40
   0 -18 -11    2.10    0.60
   0  18  11    0.10    0.80
   0 -18 -11    2.10    1.20
   0 -18 -11    1.90    0.60
   0 -18 -11    1.80    1.10
   0 -18 -11    1.30    0.60
   0 -18 -11    1.40    0.60
   0 -18 -11    1.50    0.70
   0 -18 -11    1.60    0.50
   0 -18 -12   26.60    1.40
   0 -18 -12   26.50    1.30
   0  18  12   23.70    2.60
   0 -18 -12   23.50    2.60
   0 -18 -12   25.90    1.40
   0 -18 -12   20.10    1.50
   0 -18 -12   26.90    1.40
   0 -18 -12   25.70    1.40
   0 -18 -12   25.20    1.30
   0 -18 -12   25.20    1.10
   0 -18 -12   23.10    2.60
   0 -18 -12   26.00    1.40
   0 -18 -12   25.90    1.40
   0 -18 -12   22.80    1.10
   0 -18 -13    0.40    0.50
   0 -18 -13    0.60    0.50
   0 -18 -13    0.20    0.60
   0 -18 -13    0.70    0.80
   0  18  13    0.00    0.90
   0 -18 -13    0.30    0.50
   0 -18 -13    0.10    0.50
   0 -18 -13    0.10    0.50
   0 -18 -13    0.30    0.30
   0 -18 -13    0.90    1.60
   0 -18 -13   -0.50    0.80
   0 -18 -13    0.80    0.60
   0 -18 -13    0.10    0.30
   0 -18 -13    0.60    0.60
   0 -18 -14    9.40    0.80
   0 -18 -14    7.20    1.50
   0 -18 -14    7.60    0.70
   0 -18 -14    8.90    0.90
   0 -18 -14    9.00    0.90
   0 -18 -14    8.40    1.60
   0  18  14   10.30    1.80
   0 -18 -14    8.40    0.80
   0 -18 -14    8.50    0.90
   0 -18 -14    9.00    0.80
   0 -18 -14    7.80    0.90
   0 -18 -14    7.90    0.80
   0 -18 -15    0.90    0.70
   0  18  15    2.00    1.00
   0 -18 -15    2.30    0.50
   0 -18 -15    2.70    0.70
   0 -18 -15    2.00    0.60
   0 -18 -15    1.50    0.90
   0 -18 -15    2.70    0.60
   0 -18 -15    2.10    0.60
   0 -18 -15    3.00    0.70
   0 -18 -15    1.90    0.50
   0 -18 -15    2.00    0.50
   0 -18 -15    2.50    0.40
   0 -18 -16    5.60    0.80
   0 -18 -16    5.00    0.60
   0 -18 -16    6.30    0.70
   0 -18 -16    4.30    1.00
   0 -18 -16    2.50    0.90
   0 -18 -16    6.90    0.90
   0 -18 -16    7.10    0.80
   0  18  16    3.90    1.10
   0 -18 -16    6.20    0.80
   0 -18 -16    5.40    0.60
   0 -18 -16    5.90    0.70
   0 -18 -16    6.90    0.80
   0 -18 -17    0.30    0.50
   0 -18 -17   -0.20    0.50
   0 -18 -17    0.70    0.60
   0 -18 -17    0.70    0.40
   0 -18 -17    0.20    0.30
   0 -18 -17    0.00    0.40
   0 -18 -17   -0.10    0.30
   0 -18 -17    0.40    0.60
   0 -18 -17    0.20    0.50
   0 -18 -18    3.30    0.70
   0 -18 -18    3.00    0.60
   0 -18 -18    2.30    0.40
   0 -18 -18    2.80    0.50
   0 -18 -18    2.20    0.40
   0 -18 -18    2.20    0.60
   0 -18 -18    2.60    0.50
   0 -18 -18    2.80    0.60
   0 -18 -18    2.50    0.70
   0 -18 -19    0.20    0.50
   0 -18 -19    0.60    0.30
   0 -18 -19    0.30    0.50
   0 -18 -19    0.90    0.60
   0 -18 -19    0.30    0.30
   0 -18 -19    0.80    0.30
   0 -18 -19    0.50    0.40
   0 -18 -19    0.40    0.60
   0 -18 -20    0.90    0.40
   0 -18 -20    0.80    0.60
   0 -18 -20    0.50    0.50
   0 -18 -20    0.40    0.40
   0 -18 -20    0.70    0.50
   0 -18 -20    0.20    0.40
   0 -18 -21   18.00    1.10
   0 -18 -21   14.60    0.90
   0 -18 -21   16.00    1.00
   0 -18 -21   16.30    1.10
   0 -18 -21   14.10    0.80
   0 -18 -22    1.10    0.50
   0 -18 -22    0.80    0.40
   0 -18 -22    1.00    0.50
   0 -18 -22    0.70    0.50
   0 -18 -23   -0.10    0.30
   0 -18 -23    0.30    0.40
   0 -18 -23    0.20    0.40
   0 -18 -23    1.00    0.50
   0 -18 -24    9.70    0.70
   0 -18 -24    9.70    0.60
   0 -18 -24   11.00    0.80
   0 -18 -24   10.90    0.70
   0 -18 -25    1.70    0.30
   0 -18 -25    1.80    0.40
   0 -18 -25    1.20    0.30
   0 -18 -25    2.20    0.40
   0 -18 -26    2.70    0.30
   0 -18 -26    2.80    0.40
   0 -18 -26    3.00    0.40
   0 -19   9    2.00    0.30
   0 -19   9    2.40    0.40
   0 -19   9    2.70    0.40
   0 -19   8    3.70    0.50
   0 -19   8    4.20    0.50
   0 -19   8    4.10    0.40
   0 -19   8    4.00    0.50
   0 -19   7    0.90    0.40
   0 -19   7    0.90    0.40
   0 -19   7    1.00    0.40
   0 -19   7    0.80    0.40
   0 -19   6    9.80    0.80
   0 -19   6    9.60    0.70
   0 -19   6    9.50    0.80
   0 -19   6   10.00    0.80
   0 -19   5    1.80    0.50
   0 -19   5    1.70    0.50
   0 -19   5    1.50    0.50
   0 -19   5    1.80    0.60
   0 -19   4    2.50    0.60
   0 -19   4    2.40    0.60
   0 -19   4    2.50    0.50
   0 -19   4    2.10    0.50
   0 -19   3    0.40    0.30
   0 -19   3    0.60    0.50
   0 -19   3    0.40    0.50
   0 -19   3    0.40    0.50
   0 -19   3    0.40    0.30
   0 -19   3    0.10    0.50
   0 -19   2    2.30    0.70
   0 -19   2    1.60    0.60
   0 -19   2    2.30    0.40
   0 -19   2    2.60    0.60
   0 -19   2    2.50    0.40
   0 -19   2    2.20    0.40
   0 -19   2    2.40    0.50
   0 -19   2    2.50    0.50
   0 -19   1    0.10    0.40
   0 -19   1    0.10    0.40
   0 -19   1    0.40    0.40
   0 -19   1    0.10    0.60
   0 -19   1   -0.30    0.40
   0 -19   1    0.20    0.30
   0 -19   1   -0.20    0.50
   0 -19   1    1.00    0.60
   0 -19   0    1.80    0.50
   0 -19   0    2.00    0.40
   0 -19   0    1.90    0.70
   0 -19   0    1.40    0.50
   0 -19   0    2.00    0.70
   0 -19   0    2.70    0.50
   0 -19   0    1.60    0.60
   0 -19   0    1.90    0.50
   0 -19   0    2.20    0.50
   0 -19  -1    1.30    0.50
   0 -19  -1    0.80    0.60
   0 -19  -1    1.10    0.50
   0 -19  -1    0.20    0.60
   0 -19  -1    1.30    0.70
   0 -19  -1    1.50    0.50
   0 -19  -1    1.10    0.40
   0 -19  -1    0.90    0.50
   0 -19  -1    1.10    0.50
   0 -19  -1    0.80    0.40
   0 -19  -2    8.60    1.00
   0 -19  -2    9.50    0.90
   0 -19  -2    9.90    0.90
   0 -19  -2   11.30    1.00
   0 -19  -2    8.40    0.70
   0 -19  -2   10.50    1.00
   0 -19  -2   10.40    0.90
   0 -19  -2    8.50    0.70
   0 -19  -2   10.00    0.90
   0 -19  -2    9.50    0.80
   0 -19  -2    9.90    0.90
   0 -19  -3    4.40    0.50
   0 -19  -3    3.80    0.60
   0 -19  -3    5.00    1.20
   0 -19  -3    4.30    1.40
   0 -19  -3    6.10    0.70
   0 -19  -3    5.90    0.70
   0 -19  -3    5.10    0.80
   0 -19  -3    4.90    0.70
   0 -19  -3    5.80    0.80
   0 -19  -3    5.80    0.80
   0 -19  -3    5.20    0.70
   0 -19  -3    5.90    0.80
   0 -19  -3    5.70    0.80
   0 -19  -4    1.30    0.60
   0 -19  -4    1.60    1.00
   0 -19  -4    1.20    0.50
   0 -19  -4    1.90    1.10
   0 -19  -4    1.50    0.50
   0 -19  -4    0.90    0.60
   0  19   4    0.60    0.80
   0 -19  -4    1.00    0.30
   0 -19  -4    0.90    0.50
   0 -19  -4    1.20    0.50
   0 -19  -4    0.80    0.50
   0 -19  -4   -0.20    0.70
   0 -19  -4    1.40    0.60
   0 -19  -4    1.40    0.60
   0 -19  -4    1.30    0.60
   0 -19  -5    1.30    0.90
   0 -19  -5    2.90    0.70
   0 -19  -5    0.40    0.80
   0 -19  -5    1.10    0.90
   0 -19  -5    2.00    0.60
   0 -19  -5    2.60    0.60
   0 -19  -5    2.30    0.50
   0 -19  -5    2.80    0.70
   0 -19  -5    2.20    0.50
   0  19   5    2.00    1.00
   0 -19  -5    0.20    2.00
   0 -19  -5    2.70    0.70
   0 -19  -5    2.60    0.60
   0 -19  -5    1.80    0.60
   0 -19  -5    2.40    0.60
   0 -19  -5    1.90    0.60
   0 -19  -6   -0.50    0.50
   0  19   6    0.20    0.80
   0 -19  -6    0.00    0.40
   0 -19  -6   -0.20    0.80
   0 -19  -6   -3.20    1.10
   0 -19  -6    0.40    0.50
   0 -19  -6   -0.50    0.60
   0 -19  -6   -3.90    1.70
   0 -19  -6   -5.00    1.90
   0 -19  -6    0.30    0.50
   0 -19  -6   -0.20    0.60
   0 -19  -6    0.30    0.60
   0 -19  -6    0.20    0.60
   0 -19  -6   -0.30    0.50
   0 -19  -6    0.00    0.50
   0 -19  -6    0.10    0.80
   0 -19  -6   -0.30    0.40
   0 -19  -7    1.30    0.60
   0 -19  -7    1.00    0.40
   0 -19  -7    1.00    0.60
   0  19   7    0.70    0.80
   0 -19  -7   -5.50    1.70
   0 -19  -7    1.70    0.60
   0 -19  -7    1.10    0.50
   0 -19  -7    0.30    0.80
   0 -19  -7   -3.80    1.90
   0 -19  -7    1.20    0.50
   0 -19  -7    0.90    0.90
   0 -19  -7    1.30    0.70
   0 -19  -7    1.40    0.60
   0 -19  -7    1.70    0.50
   0 -19  -7   -2.90    1.50
   0 -19  -7    1.50    0.60
   0 -19  -7    1.30    0.60
   0 -19  -8   -5.40    1.90
   0 -19  -8    0.90    0.80
   0 -19  -8    1.30    0.50
   0 -19  -8    1.40    0.50
   0 -19  -8    1.50    0.60
   0 -19  -8   -0.10    2.10
   0 -19  -8    0.90    0.40
   0 -19  -8   -6.80    1.80
   0 -19  -8    1.30    0.70
   0 -19  -8    1.70    0.40
   0 -19  -8    1.70    0.60
   0 -19  -8    1.80    0.60
   0 -19  -8    1.50    0.60
   0 -19  -8    1.10    0.60
   0 -19  -8    0.80    0.90
   0  19   8    0.70    0.90
   0 -19  -8    1.90    0.50
   0 -19  -9   -0.90    1.00
   0 -19  -9   -0.20    0.50
   0 -19  -9   -0.30    0.60
   0  19   9    0.50    0.80
   0 -19  -9   -0.20    0.60
   0 -19  -9   -0.70    0.50
   0 -19  -9    0.70    2.40
   0 -19  -9   -0.10    0.40
   0 -19  -9    0.10    0.50
   0 -19  -9    0.10    0.40
   0 -19  -9    0.10    0.50
   0 -19  -9    1.00    0.90
   0 -19  -9    0.10    0.60
   0 -19  -9    0.00    0.40
   0 -19 -10   26.80    2.70
   0 -19 -10   33.30    1.60
   0 -19 -10   30.40    1.30
   0 -19 -10   34.20    1.60
   0  19  10   31.60    2.90
   0 -19 -10   33.90    2.30
   0 -19 -10   29.90    2.90
   0 -19 -10   35.20    1.60
   0 -19 -10   32.20    1.40
   0 -19 -10   32.30    1.50
   0 -19 -10   32.90    1.50
   0 -19 -10   30.90    1.30
   0 -19 -10   34.70    1.50
   0 -19 -10   30.00    1.20
   0 -19 -11    5.20    0.70
   0  19  11    2.70    1.00
   0 -19 -11    3.30    0.50
   0 -19 -11    2.80    1.10
   0 -19 -11    4.60    0.80
   0 -19 -11    4.70    0.80
   0 -19 -11    3.90    0.70
   0 -19 -11    3.60    0.50
   0 -19 -11    4.40    0.80
   0 -19 -11    4.00    0.60
   0 -19 -11    4.20    0.80
   0 -19 -11    2.70    1.10
   0 -19 -11    4.10    0.70
   0 -19 -12   47.90    1.70
   0 -19 -12   40.30    3.20
   0  19  12   44.80    3.30
   0 -19 -12   42.40    3.40
   0 -19 -12   46.30    1.80
   0 -19 -12   46.20    1.80
   0 -19 -12   48.00    1.80
   0 -19 -12   41.60    1.50
   0 -19 -12   47.30    1.90
   0 -19 -12   49.50    1.90
   0 -19 -12   46.60    1.80
   0 -19 -12   47.00    1.80
   0 -19 -12   40.90    1.50
   0 -19 -13    0.00    0.50
   0 -19 -13    0.00    0.50
   0 -19 -13    0.00    0.50
   0 -19 -13    0.10    0.30
   0 -19 -13   -0.70    0.90
   0 -19 -13    0.00    0.30
   0 -19 -13    0.00    0.50
   0 -19 -13   -0.20    0.50
   0 -19 -13   -1.10    0.90
   0 -19 -13    0.00    0.60
   0 -19 -13    0.30    0.50
   0 -19 -13    0.30    0.50
   0  19  13    0.30    0.80
   0 -19 -14   18.10    1.10
   0 -19 -14   17.60    1.10
   0 -19 -14   18.10    1.20
   0 -19 -14   18.40    1.20
   0 -19 -14   19.50    1.10
   0 -19 -14   17.40    1.10
   0 -19 -14   16.80    1.10
   0 -19 -14   18.10    1.20
   0 -19 -15    0.20    0.50
   0 -19 -15    0.60    0.60
   0 -19 -15   -0.40    0.50
   0 -19 -15    0.60    0.60
   0 -19 -15    0.10    0.60
   0 -19 -15    0.50    0.50
   0 -19 -15    0.00    0.40
   0 -19 -15    0.40    0.50
   0 -19 -16   31.10    1.30
   0 -19 -16   32.90    1.40
   0 -19 -16   34.80    1.60
   0 -19 -16   33.40    1.30
   0 -19 -16   34.50    1.60
   0 -19 -16   33.20    1.40
   0 -19 -16   36.10    1.60
   0 -19 -16   32.50    1.50
   0 -19 -17    9.90    0.90
   0 -19 -17    9.90    0.70
   0 -19 -17   10.30    1.00
   0 -19 -17   10.90    0.90
   0 -19 -17    8.10    0.70
   0 -19 -17    9.30    0.90
   0 -19 -17    8.50    0.70
   0 -19 -17    9.20    0.80
   0 -19 -18   30.50    1.20
   0 -19 -18   32.40    1.50
   0 -19 -18   30.20    1.20
   0 -19 -18   34.10    1.50
   0 -19 -18   32.70    1.50
   0 -19 -18   31.50    1.30
   0 -19 -18   31.90    1.20
   0 -19 -18   32.30    1.40
   0 -19 -19    0.10    0.30
   0 -19 -19   -0.10    0.40
   0 -19 -19    0.20    0.50
   0 -19 -19   -0.10    0.50
   0 -19 -19    0.10    0.30
   0 -19 -19   -0.10    0.50
   0 -19 -19    0.30    0.50
   0 -19 -20    1.50    0.50
   0 -19 -20    1.40    0.40
   0 -19 -20    2.20    0.60
   0 -19 -20    1.60    0.60
   0 -19 -21    5.60    0.70
   0 -19 -21    4.40    0.50
   0 -19 -21    5.20    0.60
   0 -19 -21    4.50    0.60
   0 -19 -22    0.30    0.40
   0 -19 -22    0.30    0.40
   0 -19 -22   -0.30    0.40
   0 -19 -22    0.70    0.30
   0 -19 -23    0.50    0.40
   0 -19 -23    0.50    0.30
   0 -19 -23    0.60    0.40
   0 -19 -23    0.40    0.40
   0 -19 -24    0.30    0.20
   0 -19 -24    0.90    0.30
   0 -19 -24    0.40    0.30
   0 -19 -24    0.50    0.30
   0 -20   6    6.40    0.60
   0 -20   6    5.20    0.50
   0 -20   6    5.10    0.50
   0 -20   6    5.90    0.50
   0 -20   5    3.20    0.50
   0 -20   5    3.60    0.50
   0 -20   5    3.90    0.50
   0 -20   5    2.20    0.40
   0 -20   4    9.20    0.70
   0 -20   4    8.70    0.70
   0 -20   4    8.10    0.60
   0 -20   4    8.50    0.70
   0 -20   3    2.20    0.50
   0 -20   3    1.60    0.50
   0 -20   3    1.60    0.40
   0 -20   3    1.90    0.50
   0 -20   2   25.90    1.30
   0 -20   2   24.20    1.10
   0 -20   2   26.60    1.30
   0 -20   2   23.80    0.90
   0 -20   2   24.00    0.90
   0 -20   2   26.80    1.30
   0 -20   1    7.10    0.60
   0 -20   1    7.30    0.80
   0 -20   1    6.20    0.60
   0 -20   1    6.50    0.60
   0 -20   1    6.90    0.80
   0 -20   1    7.70    0.60
   0 -20   1    6.20    0.80
   0 -20   0   44.40    1.50
   0 -20   0   44.40    1.80
   0 -20   0   48.60    1.70
   0 -20   0   41.40    1.40
   0 -20   0   44.30    1.50
   0 -20   0   46.20    1.80
   0 -20   0   42.30    1.40
   0 -20   0   39.70    1.80
   0 -20  -1    2.30    0.50
   0 -20  -1    2.40    0.70
   0 -20  -1    2.10    0.60
   0 -20  -1    2.30    0.50
   0 -20  -1    1.60    0.40
   0 -20  -1    1.90    0.50
   0 -20  -1    1.40    0.60
   0 -20  -1    2.30    0.50
   0 -20  -1    3.40    0.60
   0 -20  -2   10.40    0.80
   0 -20  -2   10.20    0.90
   0 -20  -2    8.70    0.70
   0 -20  -2   10.00    0.80
   0 -20  -2    9.80    0.80
   0 -20  -2    9.70    0.90
   0 -20  -2    9.30    0.80
   0 -20  -2    9.10    0.80
   0 -20  -2   10.80    1.00
   0 -20  -2    7.80    0.80
   0 -20  -3    0.30    0.50
   0 -20  -3    0.10    0.40
   0 -20  -3    0.10    0.50
   0 -20  -3   -2.20    0.90
   0 -20  -3   -0.10    0.50
   0 -20  -3    0.50    0.50
   0 -20  -3   -0.20    0.30
   0 -20  -3   -0.20    0.50
   0 -20  -3    0.40    0.50
   0 -20  -3   -3.00    1.20
   0 -20  -3    0.30    0.50
   0 -20  -3    0.10    0.60
   0 -20  -4    4.90    0.70
   0 -20  -4    4.30    0.70
   0 -20  -4    4.00    0.60
   0 -20  -4    3.70    0.60
   0 -20  -4    1.90    0.70
   0 -20  -4    4.20    0.60
   0 -20  -4    4.00    0.70
   0 -20  -4    4.20    0.60
   0 -20  -4    5.30    0.70
   0 -20  -4    4.10    0.70
   0 -20  -5    0.70    0.60
   0 -20  -5    1.60    0.50
   0 -20  -5    1.80    0.60
   0 -20  -5    1.40    0.60
   0 -20  -5    1.60    0.50
   0 -20  -5    1.00    0.50
   0 -20  -5    2.20    0.60
   0 -20  -5    1.10    0.50
   0 -20  -5    1.50    0.60
   0 -20  -5   -0.30    1.30
   0 -20  -5    1.60    0.60
   0 -20  -6    4.90    0.70
   0 -20  -6    4.80    0.70
   0 -20  -6    5.00    0.70
   0 -20  -6    5.00    0.60
   0 -20  -6    4.90    0.70
   0 -20  -6    5.10    0.70
   0 -20  -6    5.60    0.60
   0 -20  -6    5.00    0.70
   0 -20  -6    4.70    0.70
   0 -20  -6    4.90    0.70
   0 -20  -7    4.70    0.70
   0 -20  -7    6.40    0.80
   0 -20  -7    5.70    0.70
   0 -20  -7    6.00    0.60
   0 -20  -7    5.60    0.70
   0 -20  -7    4.90    0.60
   0 -20  -7    5.80    0.80
   0 -20  -7    6.10    0.80
   0 -20  -7    5.50    0.70
   0 -20  -7    5.80    0.80
   0 -20  -8    0.30    0.50
   0 -20  -8    0.20    0.40
   0 -20  -8    0.00    0.50
   0 -20  -8   -0.20    0.60
   0 -20  -8    0.20    0.60
   0 -20  -8    0.10    0.40
   0 -20  -8    0.00    0.50
   0 -20  -8    0.10    0.50
   0 -20  -8    0.10    0.40
   0 -20  -8   -0.10    0.50
   0 -20  -9    0.10    0.40
   0 -20  -9    0.10    0.50
   0 -20  -9   -0.10    0.60
   0 -20  -9    0.30    0.30
   0 -20  -9   -0.60    0.40
   0 -20  -9   -0.20    0.40
   0 -20  -9    0.10    0.50
   0 -20  -9   -0.10    0.40
   0 -20  -9   -0.20    0.40
   0 -20  -9    0.30    0.60
   0 -20 -10    3.10    0.60
   0 -20 -10    3.20    0.50
   0 -20 -10    3.00    0.60
   0 -20 -10    3.70    0.50
   0 -20 -10    3.20    0.60
   0 -20 -10    3.60    0.70
   0 -20 -10    3.80    0.60
   0 -20 -10    3.10    0.70
   0 -20 -10    3.30    0.70
   0 -20 -11   -0.10    0.50
   0 -20 -11   -0.20    0.40
   0 -20 -11    0.00    0.50
   0 -20 -11   -0.20    0.40
   0 -20 -11    0.20    0.40
   0 -20 -11   -0.20    0.60
   0 -20 -11   -0.10    0.50
   0 -20 -11   -0.10    0.50
   0 -20 -11    0.70    0.50
   0 -20 -12    1.50    0.40
   0 -20 -12    1.50    0.40
   0 -20 -12    2.10    0.60
   0 -20 -12    1.90    0.70
   0 -20 -12    1.60    0.60
   0 -20 -12    1.90    0.50
   0 -20 -12    1.60    0.60
   0 -20 -12    1.80    0.50
   0 -20 -12    2.00    0.60
   0 -20 -13   11.90    0.70
   0 -20 -13   12.90    1.00
   0 -20 -13   11.90    0.90
   0 -20 -13   12.10    0.90
   0 -20 -13   11.80    0.70
   0 -20 -13   12.30    0.90
   0 -20 -13   12.60    0.90
   0 -20 -13   13.50    1.00
   0 -20 -13   13.50    1.00
   0 -20 -14   -0.10    0.50
   0 -20 -14    0.00    0.50
   0 -20 -14    0.10    0.40
   0 -20 -14   -0.20    0.60
   0 -20 -14   -0.20    0.40
   0 -20 -14    0.60    0.50
   0 -20 -14    0.20    0.50
   0 -20 -14   -0.20    0.40
   0 -20 -15    0.60    0.40
   0 -20 -15    0.30    0.50
   0 -20 -15    0.50    0.50
   0 -20 -15    0.80    0.40
   0 -20 -15    0.50    0.40
   0 -20 -15    0.30    0.60
   0 -20 -15    0.30    0.40
   0 -20 -15    0.40    0.50
   0 -20 -16    3.20    0.50
   0 -20 -16    3.40    0.60
   0 -20 -16    3.70    0.60
   0 -20 -16    3.30    0.70
   0 -20 -16    3.40    0.70
   0 -20 -16    3.40    0.60
   0 -20 -16    2.90    0.60
   0 -20 -16    2.70    0.50
   0 -20 -17    3.20    0.60
   0 -20 -17    2.90    0.50
   0 -20 -17    3.10    0.60
   0 -20 -17    2.50    0.50
   0 -20 -17    2.60    0.40
   0 -20 -17    3.50    0.70
   0 -20 -17    2.30    0.60
   0 -20 -17    2.50    0.40
   0 -20 -18   14.40    1.00
   0 -20 -18   14.70    0.90
   0 -20 -18   13.30    0.70
   0 -20 -18   14.50    1.00
   0 -20 -18   15.00    1.00
   0 -20 -18   12.50    0.70
   0 -20 -18   13.30    0.80
   0 -20 -19    2.90    0.60
   0 -20 -19    2.90    0.60
   0 -20 -19    3.00    0.60
   0 -20 -19    2.30    0.40
   0 -20 -20    2.30    0.40
   0 -20 -20    2.00    0.50
   0 -20 -20    2.30    0.50
   0 -20 -20    2.60    0.60
   0 -20 -21    1.40    0.40
   0 -20 -21    1.30    0.40
   0 -20 -21    1.90    0.40
   0 -20 -21    1.10    0.40
   0 -20 -22    2.10    0.40
   0 -20 -22    2.60    0.50
   0 -20 -22    2.40    0.50
   0 -20 -22    2.30    0.40
   0 -20 -23    3.00    0.40
   0 -20 -23    3.00    0.40
   0 -20 -23    2.40    0.40
   0 -20 -23    2.00    0.30
   0 -21   4    1.80    0.40
   0 -21   4    2.20    0.40
   0 -21   4    2.30    0.40
   0 -21   4    2.00    0.30
   0 -21   4    2.00    0.40
   0 -21   3   -0.10    0.40
   0 -21   3    0.30    0.30
   0 -21   3    0.00    0.30
   0 -21   3    0.20    0.30
   0 -21   3    0.00    0.30
   0 -21   2    3.60    0.40
   0 -21   2    3.80    0.50
   0 -21   2    4.20    0.60
   0 -21   2    4.50    0.50
   0 -21   2    4.50    0.60
   0 -21   1    9.80    0.60
   0 -21   1    9.20    0.60
   0 -21   1   10.10    0.80
   0 -21   1   10.10    0.80
   0 -21   1   10.60    0.80
   0 -21   1   11.30    0.70
   0 -21   1    8.60    0.50
   0 -21   0   16.10    0.80
   0 -21   0   16.30    0.80
   0 -21   0   16.50    1.00
   0 -21   0   17.00    1.00
   0 -21   0   15.20    0.70
   0 -21   0   17.00    0.90
   0 -21   0   17.50    1.00
   0 -21  -1   10.90    0.70
   0 -21  -1   11.90    0.90
   0 -21  -1   11.50    0.70
   0 -21  -1   10.70    0.90
   0 -21  -1   13.50    0.80
   0 -21  -1   12.00    0.90
   0 -21  -1   12.10    0.70
   0 -21  -2   30.40    1.30
   0 -21  -2   30.00    1.20
   0 -21  -2   32.70    1.30
   0 -21  -2   29.40    1.20
   0 -21  -2   32.30    1.40
   0 -21  -2   31.70    1.40
   0 -21  -2   32.30    1.30
   0 -21  -2   34.20    1.40
   0 -21  -3   13.70    0.90
   0 -21  -3   14.10    1.00
   0 -21  -3   14.50    1.00
   0 -21  -3   14.60    0.90
   0 -21  -3   13.70    0.90
   0 -21  -3   14.60    0.90
   0 -21  -3   12.90    0.90
   0 -21  -3   14.30    0.90
   0 -21  -3   14.10    1.00
   0 -21  -4   16.70    1.00
   0 -21  -4   16.80    0.90
   0 -21  -4   14.50    0.90
   0 -21  -4   16.60    1.00
   0 -21  -4   16.40    1.00
   0 -21  -4   16.30    1.10
   0 -21  -4   16.10    1.00
   0 -21  -4   16.00    1.00
   0 -21  -4   16.20    1.00
   0 -21  -5    0.10    0.50
   0 -21  -5    0.80    0.40
   0 -21  -5    1.00    0.50
   0 -21  -5    0.40    0.60
   0 -21  -5    0.70    0.50
   0 -21  -5    0.20    0.50
   0 -21  -5    0.20    0.40
   0 -21  -5    0.30    0.40
   0 -21  -5    0.40    0.50
   0 -21  -6   21.10    1.10
   0 -21  -6   20.40    1.20
   0 -21  -6   20.80    1.20
   0 -21  -6   19.90    1.00
   0 -21  -6   20.50    1.20
   0 -21  -6   19.70    1.10
   0 -21  -6   20.00    1.10
   0 -21  -6   17.40    1.10
   0 -21  -6   19.50    1.10
   0 -21  -7    5.00    0.70
   0 -21  -7    4.20    0.60
   0 -21  -7    5.30    0.70
   0 -21  -7    4.80    0.70
   0 -21  -7    4.40    0.50
   0 -21  -7    5.60    0.70
   0 -21  -7    5.50    0.60
   0 -21  -7    4.10    0.60
   0 -21  -7    4.40    0.70
   0 -21  -8   12.90    1.00
   0 -21  -8   12.80    0.90
   0 -21  -8   12.80    0.90
   0 -21  -8   12.50    0.90
   0 -21  -8   10.90    0.70
   0 -21  -8   12.70    0.90
   0 -21  -8   13.70    1.00
   0 -21  -8   13.00    0.90
   0 -21  -8   12.00    0.90
   0 -21  -9    0.80    0.40
   0 -21  -9    0.40    0.50
   0 -21  -9    0.60    0.60
   0 -21  -9    0.80    0.60
   0 -21  -9    0.60    0.50
   0 -21  -9    0.70    0.50
   0 -21  -9    0.60    0.50
   0 -21  -9    0.40    0.40
   0 -21  -9   -1.60    0.60
   0 -21 -10    7.90    0.80
   0 -21 -10    7.70    0.80
   0 -21 -10    6.60    0.70
   0 -21 -10    6.10    0.60
   0 -21 -10    6.70    0.60
   0 -21 -10    5.90    0.60
   0 -21 -10    6.60    0.80
   0 -21 -10    7.70    0.70
   0 -21 -11    0.50    0.40
   0 -21 -11    0.70    0.60
   0 -21 -11    0.60    0.50
   0 -21 -11    0.30    0.40
   0 -21 -11    0.90    0.50
   0 -21 -11    0.50    0.50
   0 -21 -11    0.80    0.50
   0 -21 -11    0.90    0.30
   0 -21 -11    0.50    0.30
   0 -21 -12   19.90    1.10
   0 -21 -12   16.30    0.80
   0 -21 -12   19.70    1.10
   0 -21 -12   17.00    0.80
   0 -21 -12   16.30    0.90
   0 -21 -12   17.90    1.00
   0 -21 -12   19.00    1.10
   0 -21 -12   18.00    1.00
   0 -21 -13    0.70    0.50
   0 -21 -13    0.90    0.50
   0 -21 -13    1.00    0.40
   0 -21 -13    0.60    0.40
   0 -21 -13    0.40    0.40
   0 -21 -13    0.30    0.40
   0 -21 -14    0.50    0.40
   0 -21 -14    0.10    0.30
   0 -21 -14    0.90    0.40
   0 -21 -14    0.80    0.50
   0 -21 -14    0.50    0.40
   0 -21 -14    0.50    0.40
   0 -21 -15   10.10    0.80
   0 -21 -15   11.20    0.90
   0 -21 -15   10.40    0.80
   0 -21 -15    9.20    0.70
   0 -21 -15   10.70    0.80
   0 -21 -15    9.80    0.70
   0 -21 -16    2.60    0.60
   0 -21 -16    2.00    0.50
   0 -21 -16    1.40    0.40
   0 -21 -16    2.20    0.40
   0 -21 -16    2.00    0.40
   0 -21 -16    1.80    0.40
   0 -21 -17    2.60    0.40
   0 -21 -17    2.60    0.50
   0 -21 -17    3.10    0.60
   0 -21 -17    2.20    0.40
   0 -21 -17    1.70    0.40
   0 -21 -18    0.60    0.30
   0 -21 -18    0.50    0.30
   0 -21 -18    0.40    0.40
   0 -21 -18    0.30    0.30
   0 -21 -18    0.60    0.40
   0 -21 -18    0.60    0.40
   0 -21 -19    0.00    0.30
   0 -21 -19   -0.10    0.40
   0 -21 -19    0.10    0.40
   0 -21 -19    0.30    0.40
   0 -21 -20    0.30    0.30
   0 -21 -20    0.00    0.30
   0 -21 -20    0.60    0.40
   0 -21 -20    0.60    0.40
   0 -21 -21    2.40    0.40
   0 -21 -21    1.60    0.30
   0 -21 -21    2.20    0.40
   0 -21 -21    1.70    0.40
   0 -22   1    0.70    0.30
   0 -22   1    0.60    0.40
   0 -22   1    0.40    0.30
   0 -22   0    0.60    0.20
   0 -22   0    1.30    0.30
   0 -22   0    0.80    0.40
   0 -22   0    1.40    0.40
   0 -22   0    0.60    0.20
   0 -22  -1    8.90    0.60
   0 -22  -1   10.80    0.70
   0 -22  -1    9.10    0.60
   0 -22  -1   10.40    0.70
   0 -22  -1   10.00    0.70
   0 -22  -2   12.20    0.70
   0 -22  -2   13.20    0.80
   0 -22  -2   14.20    0.90
   0 -22  -2   11.90    0.70
   0 -22  -2   14.60    0.80
   0 -22  -3    6.70    0.60
   0 -22  -3    7.10    0.70
   0 -22  -3    7.40    0.60
   0 -22  -3    6.60    0.60
   0 -22  -3    7.00    0.60
   0 -22  -4   12.30    0.70
   0 -22  -4   12.00    0.80
   0 -22  -4   12.50    0.80
   0 -22  -4   11.60    0.80
   0 -22  -4   11.30    0.70
   0 -22  -4   12.00    0.70
   0 -22  -4   11.40    0.80
   0 -22  -5    2.30    0.40
   0 -22  -5    2.70    0.50
   0 -22  -5    3.00    0.50
   0 -22  -5    2.30    0.50
   0 -22  -5    0.90    0.50
   0 -22  -5    2.70    0.50
   0 -22  -5    2.70    0.50
   0 -22  -5    3.00    0.50
   0 -22  -6   17.60    0.90
   0 -22  -6   17.40    1.00
   0 -22  -6   18.00    0.90
   0 -22  -6   14.30    0.80
   0 -22  -6   16.80    1.00
   0 -22  -6   17.80    0.90
   0 -22  -6   18.70    1.00
   0 -22  -6   17.60    1.00
   0 -22  -7   13.00    0.90
   0 -22  -7   10.00    0.60
   0 -22  -7   13.90    0.80
   0 -22  -7   13.50    0.90
   0 -22  -7   14.20    0.90
   0 -22  -7   12.50    0.80
   0 -22  -7   15.00    0.90
   0 -22  -7   14.60    0.90
   0 -22  -7    9.80    0.90
   0 -22  -8   28.00    1.20
   0 -22  -8   26.50    1.10
   0 -22  -8   25.50    1.10
   0 -22  -8   25.70    1.20
   0 -22  -8   27.40    1.20
   0 -22  -8   29.40    1.20
   0 -22  -8   27.30    1.20
   0 -22  -9    4.50    0.60
   0 -22  -9    4.00    0.70
   0 -22  -9    4.50    0.60
   0 -22  -9    3.70    0.50
   0 -22  -9    5.30    0.60
   0 -22  -9    3.30    0.50
   0 -22  -9    3.80    0.50
   0 -22  -9    3.30    0.60
   0 -22 -10   17.90    0.90
   0 -22 -10   16.90    0.80
   0 -22 -10   19.20    1.00
   0 -22 -10   19.80    1.10
   0 -22 -10   20.30    1.10
   0 -22 -10   17.90    0.90
   0 -22 -10   20.10    1.00
   0 -22 -10   19.30    1.10
   0 -22 -11   11.50    0.80
   0 -22 -11   10.70    0.60
   0 -22 -11   11.10    0.80
   0 -22 -11   11.50    0.80
   0 -22 -11   12.50    0.80
   0 -22 -11   10.10    0.60
   0 -22 -11   11.90    0.80
   0 -22 -11   10.70    0.90
   0 -22 -12    8.70    0.80
   0 -22 -12    9.50    0.80
   0 -22 -12    9.60    0.70
   0 -22 -12   10.10    0.80
   0 -22 -12    9.70    0.70
   0 -22 -12    9.00    0.70
   0 -22 -13    0.70    0.40
   0 -22 -13    0.50    0.50
   0 -22 -13    0.50    0.40
   0 -22 -13    0.70    0.30
   0 -22 -13    0.60    0.40
   0 -22 -14   10.00    0.70
   0 -22 -14    9.30    0.60
   0 -22 -14   10.00    0.70
   0 -22 -14    9.30    0.60
   0 -22 -14    9.70    0.70
   0 -22 -14    9.90    0.70
   0 -22 -15   -0.30    0.30
   0 -22 -15    0.00    0.30
   0 -22 -15    0.00    0.30
   0 -22 -15   -0.20    0.40
   0 -22 -15    0.20    0.40
   0 -22 -15    0.00    0.30
   0 -22 -16    0.40    0.40
   0 -22 -16    0.30    0.30
   0 -22 -16    0.10    0.30
   0 -22 -16    0.50    0.30
   0 -22 -16    0.00    0.30
   0 -22 -17    0.90    0.30
   0 -22 -17    1.20    0.30
   0 -22 -17    1.00    0.40
   0 -22 -17    0.70    0.30
   0 -22 -17    0.80    0.30
   0 -22 -18    5.00    0.50
   0 -22 -18    4.00    0.40
   0 -22 -18    4.80    0.50
   0 -22 -19    0.90    0.20
   0 -22 -19    1.10    0.30
   0 -23  -3   -0.20    0.30
   0 -23  -3    0.00    0.30
   0 -23  -3    0.30    0.30
   0 -23  -3   -0.90    0.30
   0 -23  -3    0.10    0.30
   0 -23  -4    0.60    0.30
   0 -23  -4    1.10    0.40
   0 -23  -4    0.30    0.30
   0 -23  -4    0.70    0.30
   0 -23  -5    0.30    0.30
   0 -23  -5    0.30    0.30
   0 -23  -5    0.40    0.30
   0 -23  -5    0.60    0.30
   0 -23  -6    0.30    0.30
   0 -23  -6    0.10    0.30
   0 -23  -6    0.30    0.30
   0 -23  -6    0.20    0.30
   0 -23  -6    0.20    0.30
   0 -23  -7    1.00    0.30
   0 -23  -7    0.60    0.30
   0 -23  -7    1.20    0.40
   0 -23  -7    1.30    0.30
   0 -23  -7    1.10    0.40
   0 -23  -8    0.10    0.30
   0 -23  -8    0.10    0.30
   0 -23  -8    0.50    0.30
   0 -23  -8    0.30    0.40
   0 -23  -8    0.70    0.30
   0 -23  -8   -0.10    0.40
   0 -23  -8    0.40    0.40
   0 -23  -9    3.30    0.40
   0 -23  -9    3.90    0.40
   0 -23  -9    4.00    0.50
   0 -23  -9    3.30    0.40
   0 -23  -9    3.70    0.40
   0 -23  -9    3.50    0.50
   0 -23  -9    3.70    0.50
   0 -23 -10    2.50    0.40
   0 -23 -10    1.50    0.30
   0 -23 -10    1.60    0.60
   0 -23 -10    3.20    0.40
   0 -23 -10    2.80    0.40
   0 -23 -10    3.30    0.50
   0 -23 -10    3.00    0.50
   0 -23 -11    2.40    0.40
   0 -23 -11    2.40    0.50
   0 -23 -11    2.10    0.50
   0 -23 -11    2.20    0.40
   0 -23 -11    2.10    0.40
   0 -23 -12    2.30    0.40
   0 -23 -12    2.40    0.40
   0 -23 -12    2.50    0.40
   0 -23 -12    1.20    0.30
   0 -23 -12    2.40    0.40
   0 -23 -12    2.50    0.40
   0 -23 -13    4.20    0.50
   0 -23 -13    3.90    0.50
   0 -23 -13    4.70    0.50
   0 -23 -13    3.40    0.40
   0 -23 -13    3.60    0.50
   0 -23 -14    7.20    0.50
   0 -23 -14    8.20    0.60
   0 -23 -14    8.50    0.60
   0 -23 -14    9.40    0.60
   0 -23 -15   11.80    0.70
   0 -23 -15    8.40    0.50
   0 -23 -15    9.60    0.60
   0 -23 -15   10.40    0.60
   0 -23 -15   10.00    0.60
   0 -23 -16    4.30    0.50
   0 -23 -16    3.80    0.40
   0 -23 -16    2.70    0.30
   0 -23 -16    4.20    0.40
   0 -23 -16    3.70    0.40
   1 -23 -14   10.30    0.60
   1 -23 -14   10.50    0.60
   1 -23 -14   10.20    0.60
   1 -23 -14   10.30    0.60
   1 -23 -13    0.00    0.30
   1 -23 -13   -0.10    0.30
   1 -23 -13    0.10    0.30
   1 -23 -13    0.10    0.30
   1 -23 -12    5.40    0.50
   1 -23 -12    5.90    0.50
   1 -23 -12    5.80    0.40
   1 -23 -12    5.40    0.50
   1 -23 -12    5.30    0.50
   1 -23 -11    0.10    0.30
   1 -23 -11    0.50    0.30
   1 -23 -11   -0.10    0.30
   1 -23 -11   -0.10    0.30
   1 -23 -11    0.30    0.30
   1 -23 -10    0.10    0.20
   1 -23 -10   -0.20    0.30
   1 -23 -10    0.10    0.30
   1 -23 -10    0.30    0.30
   1 -23 -10    0.20    0.30
   1 -23 -10    0.20    0.30
   1 -23  -9    5.40    0.40
   1 -23  -9    5.50    0.50
   1 -23  -9    6.70    0.60
   1 -23  -9    6.70    0.60
   1 -23  -9    5.40    0.40
   1 -23  -9    6.70    0.60
   1 -23  -9    6.00    0.40
   1 -23  -8    1.40    0.30
   1 -23  -8    0.90    0.30
   1 -23  -8    0.90    0.30
   1 -23  -8    0.60    0.40
   1 -23  -8    0.90    0.30
   1 -23  -8    0.90    0.40
   1 -23  -7    3.20    0.40
   1 -23  -7    3.30    0.40
   1 -23  -7    4.00    0.40
   1 -23  -7    3.40    0.40
   1 -23  -7    4.70    0.50
   1 -23  -6    1.10    0.30
   1 -23  -6    0.70    0.30
   1 -23  -6    1.10    0.30
   1 -23  -6    1.20    0.30
   1 -23  -6    0.60    0.70
   1 -23  -6    0.70    0.30
   1 -23  -5    1.90    0.40
   1 -23  -5    1.80    0.40
   1 -23  -5    1.40    0.30
   1 -23  -5    1.80    0.40
   1 -22 -18    0.80    0.30
   1 -22 -17    1.80    0.40
   1 -22 -17    1.90    0.30
   1 -22 -17    1.60    0.30
   1 -22 -16    0.60    0.30
   1 -22 -16    0.60    0.30
   1 -22 -16    0.40    0.30
   1 -22 -15   -0.20    0.40
   1 -22 -15    0.20    0.30
   1 -22 -15   -0.20    0.30
   1 -22 -15   -0.20    0.30
   1 -22 -15    0.10    0.30
   1 -22 -14    0.20    0.30
   1 -22 -14   -0.20    0.30
   1 -22 -14   -0.20    0.30
   1 -22 -14   -0.20    0.30
   1 -22 -14   -0.30    0.40
   1 -22 -14    0.50    0.40
   1 -22 -13    0.40    0.30
   1 -22 -13    0.20    0.40
   1 -22 -13    0.00    0.30
   1 -22 -13    0.80    0.40
   1 -22 -13    0.30    0.40
   1 -22 -13    0.00    0.30
   1 -22 -13   -0.50    0.30
   1 -22 -12   12.70    0.80
   1 -22 -12   12.80    0.80
   1 -22 -12   13.00    0.80
   1 -22 -12   12.70    0.80
   1 -22 -12   11.90    0.70
   1 -22 -11    0.20    0.40
   1 -22 -11    0.40    0.30
   1 -22 -11    0.40    0.40
   1 -22 -11   -0.50    0.40
   1 -22 -11    0.80    0.50
   1 -22 -11   -0.10    0.40
   1 -22 -11    0.50    0.30
   1 -22 -10    5.30    0.60
   1 -22 -10    5.00    0.60
   1 -22 -10    5.10    0.50
   1 -22 -10    5.00    0.50
   1 -22 -10    5.20    0.60
   1 -22 -10    4.40    0.50
   1 -22 -10    4.00    0.40
   1 -22  -9    0.80    0.30
   1 -22  -9    0.50    0.40
   1 -22  -9    1.10    0.50
   1 -22  -9    0.70    0.40
   1 -22  -9    0.80    0.40
   1 -22  -9    0.60    0.30
   1 -22  -9    0.70    0.30
   1 -22  -8    3.40    0.50
   1 -22  -8    3.10    0.50
   1 -22  -8    3.60    0.60
   1 -22  -8    3.60    0.50
   1 -22  -8    3.90    0.50
   1 -22  -8    3.20    0.60
   1 -22  -8    3.80    0.60
   1 -22  -7   -0.10    0.40
   1 -22  -7    0.10    0.40
   1 -22  -7   -0.50    0.40
   1 -22  -7    0.10    0.30
   1 -22  -7    0.40    0.40
   1 -22  -7   -0.20    0.30
   1 -22  -7    0.20    0.40
   1 -22  -6    3.30    0.50
   1 -22  -6    1.80    0.40
   1 -22  -6    3.40    0.50
   1 -22  -6    3.10    0.50
   1 -22  -6    3.60    0.50
   1 -22  -6    4.00    0.60
   1 -22  -6    3.50    0.50
   1 -22  -5    0.30    0.40
   1 -22  -5    0.40    0.40
   1 -22  -5    0.50    0.30
   1 -22  -5    0.50    0.40
   1 -22  -5    0.50    0.40
   1 -22  -5    0.30    0.40
   1 -22  -4    0.20    0.30
   1 -22  -4    0.00    0.30
   1 -22  -4    0.00    0.30
   1 -22  -4    0.20    0.40
   1 -22  -4    0.30    0.40
   1 -22  -4    0.00    0.30
   1 -22  -3    0.20    0.30
   1 -22  -3    0.20    0.40
   1 -22  -3    0.00    0.40
   1 -22  -3    0.00    0.20
   1 -22  -3   -0.10    0.20
   1 -22  -3    0.10    0.30
   1 -22  -2    0.30    0.30
   1 -22  -2   -0.20    0.30
   1 -22  -2    0.20    0.30
   1 -22  -2   -0.10    0.40
   1 -22  -2    0.10    0.30
   1 -22  -2   -0.10    0.40
   1 -22  -1    1.20    0.30
   1 -22  -1    1.40    0.40
   1 -22  -1    1.30    0.30
   1 -22  -1    1.00    0.30
   1 -22  -1    1.40    0.40
   1 -22  -1    1.10    0.30
   1 -22   0    0.40    0.30
   1 -22   0   -0.30    0.20
   1 -22   0   -0.10    0.20
   1 -22   0    0.40    0.40
   1 -22   0   -0.20    0.30
   1 -22   0   -0.10    0.20
   1 -21 -21    7.60    0.60
   1 -21 -20    0.00    0.30
   1 -21 -20    0.00    0.30
   1 -21 -19    2.50    0.40
   1 -21 -18    0.10    0.30
   1 -21 -17    3.20    0.50
   1 -21 -17    3.10    0.40
   1 -21 -17    2.50    0.30
   1 -21 -17    2.90    0.40
   1 -21 -17    3.20    0.30
   1 -21 -16    0.00    0.30
   1 -21 -16    0.10    0.30
   1 -21 -16   -0.20    0.20
   1 -21 -16    0.00    0.40
   1 -21 -16    0.20    0.30
   1 -21 -15   11.40    0.70
   1 -21 -15    9.70    0.60
   1 -21 -15   11.00    0.70
   1 -21 -15   11.20    0.70
   1 -21 -15   10.60    0.80
   1 -21 -14    1.00    0.40
   1 -21 -14    0.80    0.30
   1 -21 -14    0.60    0.30
   1 -21 -14    1.00    0.40
   1 -21 -14    0.70    0.40
   1 -21 -13    0.50    0.40
   1 -21 -13    1.50    0.40
   1 -21 -13    0.20    0.40
   1 -21 -13    0.90    0.30
   1 -21 -13    1.10    0.40
   1 -21 -13    0.90    0.30
   1 -21 -12    2.20    0.60
   1 -21 -12    1.40    0.40
   1 -21 -12    1.60    0.40
   1 -21 -12    1.50    0.40
   1 -21 -12    2.00    0.40
   1 -21 -12    1.90    0.50
   1 -21 -11    0.00    0.30
   1 -21 -11    0.00    0.30
   1 -21 -11    0.00    0.40
   1 -21 -11    0.10    0.40
   1 -21 -11    0.20    0.40
   1 -21 -11   -0.20    0.30
   1 -21 -11    0.00    0.50
   1 -21 -11   -0.10    0.30
   1 -21 -10    6.90    0.80
   1 -21 -10    6.10    0.60
   1 -21 -10    7.30    0.80
   1 -21 -10    7.20    0.80
   1 -21 -10    6.60    0.60
   1 -21 -10    7.60    0.70
   1 -21 -10    6.60    0.70
   1 -21 -10    6.40    0.60
   1 -21 -10    6.50    0.50
   1 -21  -9    4.60    0.60
   1 -21  -9    4.40    0.60
   1 -21  -9    4.40    0.70
   1 -21  -9    4.10    0.60
   1 -21  -9    3.50    0.50
   1 -21  -9    4.40    0.70
   1 -21  -9    3.30    0.50
   1 -21  -9    4.10    0.70
   1 -21  -8    4.50    0.50
   1 -21  -8    6.70    0.70
   1 -21  -8    6.60    0.80
   1 -21  -8    6.70    0.70
   1 -21  -8    6.80    0.70
   1 -21  -8    7.40    0.70
   1 -21  -8    7.70    0.80
   1 -21  -8    5.80    0.60
   1 -21  -7    1.20    0.50
   1 -21  -7    1.40    0.50
   1 -21  -7    1.90    0.50
   1 -21  -7    1.50    0.50
   1 -21  -7    1.50    0.50
   1 -21  -7    1.50    0.50
   1 -21  -7    1.40    0.50
   1 -21  -6   14.90    0.90
   1 -21  -6   15.70    1.00
   1 -21  -6   16.20    1.00
   1 -21  -6   15.80    1.00
   1 -21  -6   15.00    0.90
   1 -21  -6   14.30    0.70
   1 -21  -6   14.70    0.90
   1 -21  -6   16.30    1.10
   1 -21  -6   14.70    1.00
   1 -21  -6   11.50    1.10
   1 -21  -5   17.50    1.00
   1 -21  -5   16.60    0.90
   1 -21  -5   16.50    1.00
   1 -21  -5   15.30    0.90
   1 -21  -5   16.30    1.00
   1 -21  -5   15.90    1.00
   1 -21  -5   17.90    1.00
   1 -21  -5   15.30    0.80
   1 -21  -5   19.20    1.10
   1 -21  -4    6.20    0.70
   1 -21  -4    6.40    0.60
   1 -21  -4    7.60    0.70
   1 -21  -4    6.90    0.70
   1 -21  -4    7.10    0.70
   1 -21  -4    7.80    0.80
   1 -21  -4    4.70    0.50
   1 -21  -4    5.40    0.60
   1 -21  -4    6.80    0.60
   1 -21  -3    4.00    0.60
   1 -21  -3    4.70    0.60
   1 -21  -3    4.00    0.60
   1 -21  -3    4.80    0.60
   1 -21  -3    4.40    0.50
   1 -21  -3    4.10    0.60
   1 -21  -3    3.90    0.50
   1 -21  -3    5.20    0.60
   1 -21  -2    5.80    0.60
   1 -21  -2    5.10    0.50
   1 -21  -2    6.00    0.70
   1 -21  -2    5.10    0.50
   1 -21  -2    5.60    0.60
   1 -21  -2    4.90    0.60
   1 -21  -2    5.20    0.70
   1 -21  -2    4.60    0.50
   1 -21  -1   10.80    0.70
   1 -21  -1   10.00    0.60
   1 -21  -1    9.20    0.70
   1 -21  -1    9.30    0.80
   1 -21  -1   10.40    0.70
   1 -21  -1   10.50    0.70
   1 -21  -1   10.30    0.80
   1 -21   0    2.50    0.30
   1 -21   0    2.00    0.40
   1 -21   0    2.70    0.50
   1 -21   0    2.00    0.50
   1 -21   0    2.50    0.40
   1 -21   0    1.80    0.40
   1 -21   0    1.90    0.40
   1 -21   1    1.40    0.40
   1 -21   1    1.30    0.40
   1 -21   1    1.70    0.50
   1 -21   1    2.10    0.40
   1 -21   1    1.40    0.30
   1 -21   1    2.10    0.30
   1 -21   2    2.90    0.50
   1 -21   2    3.00    0.50
   1 -21   2    3.00    0.40
   1 -21   2    2.60    0.50
   1 -21   3    0.60    0.30
   1 -21   3    0.50    0.30
   1 -21   3    0.70    0.40
   1 -21   3    0.70    0.30
   1 -20 -22    3.90    0.50
   1 -20 -22    4.20    0.50
   1 -20 -21    0.80    0.40
   1 -20 -21    1.40    0.40
   1 -20 -20   12.60    0.80
   1 -20 -20   13.00    0.80
   1 -20 -20   12.50    0.80
   1 -20 -19    1.40    0.50
   1 -20 -19    1.40    0.30
   1 -20 -19    1.50    0.50
   1 -20 -19    1.60    0.50
   1 -20 -18    6.30    0.70
   1 -20 -18    6.40    0.70
   1 -20 -18    5.70    0.50
   1 -20 -18    7.30    0.70
   1 -20 -18    5.90    0.50
   1 -20 -18    5.30    0.40
   1 -20 -18    5.90    0.40
   1 -20 -17    0.30    0.30
   1 -20 -17    0.20    0.40
   1 -20 -17    1.10    0.30
   1 -20 -17    0.40    0.50
   1 -20 -17    0.40    0.30
   1 -20 -17    0.50    0.40
   1 -20 -17    0.80    0.30
   1 -20 -16    1.30    0.40
   1 -20 -16    1.40    0.40
   1 -20 -16    0.90    0.50
   1 -20 -16    1.50    0.50
   1 -20 -16    1.40    0.60
   1 -20 -16    1.30    0.40
   1 -20 -16    1.50    0.50
   1 -20 -15    0.10    0.40
   1 -20 -15   -0.10    0.40
   1 -20 -15    0.10    0.30
   1 -20 -15    0.40    0.40
   1 -20 -15    0.00    0.40
   1 -20 -15    0.20    0.60
   1 -20 -15    0.00    0.30
   1 -20 -14    0.00    0.50
   1 -20 -14    0.30    0.40
   1 -20 -14    0.20    0.40
   1 -20 -14   -0.10    0.20
   1 -20 -14    0.20    0.40
   1 -20 -14    0.20    0.40
   1 -20 -14    0.80    0.50
   1 -20 -14    0.30    0.40
   1 -20 -13    5.70    0.80
   1 -20 -13    5.10    0.70
   1 -20 -13    5.60    0.70
   1 -20 -13    5.20    0.50
   1 -20 -13    5.50    0.70
   1 -20 -13    5.50    0.50
   1 -20 -13    5.60    0.70
   1 -20 -12    1.40    0.40
   1 -20 -12    1.70    0.50
   1 -20 -12    2.00    0.60
   1 -20 -12    2.20    0.60
   1 -20 -12    1.70    0.60
   1 -20 -12    1.30    0.50
   1 -20 -12    2.50    0.50
   1 -20 -12    1.40    0.40
   1 -20 -11    2.60    0.50
   1 -20 -11    1.60    0.60
   1 -20 -11    2.60    0.60
   1 -20 -11    2.50    0.60
   1 -20 -11    2.50    0.50
   1 -20 -11    2.00    0.50
   1 -20 -11    2.30    0.40
   1 -20 -11    2.40    0.50
   1 -20 -10   -0.10    0.50
   1 -20 -10    0.30    0.40
   1 -20 -10   -0.10    0.60
   1 -20 -10    0.10    0.40
   1 -20 -10    0.30    0.40
   1 -20 -10    0.50    0.40
   1 -20 -10    0.10    0.40
   1 -20  -9   -0.10    0.40
   1 -20  -9    0.30    0.40
   1 -20  -9    0.00    0.60
   1 -20  -9    0.10    0.50
   1 -20  -9    0.20    0.60
   1 -20  -9    0.00    0.30
   1 -20  -9    0.30    0.40
   1 -20  -9    0.20    0.40
   1 -20  -8    0.80    0.60
   1 -20  -8    1.00    0.50
   1 -20  -8    0.60    0.30
   1 -20  -8    1.00    0.50
   1 -20  -8    0.20    0.40
   1 -20  -8    0.50    0.60
   1 -20  -8    0.80    0.30
   1 -20  -8    1.30    0.50
   1 -20  -8    0.80    0.40
   1 -20  -8    0.50    0.40
   1 -20  -8    0.70    0.60
   1 -20  -7    6.20    0.70
   1 -20  -7    6.80    0.80
   1 -20  -7    6.40    0.80
   1 -20  -7    6.70    0.80
   1 -20  -7    5.50    0.60
   1 -20  -7    6.90    0.60
   1 -20  -7    6.00    0.70
   1 -20  -7    6.30    0.80
   1 -20  -7    6.60    0.70
   1 -20  -7    5.90    0.60
   1 -20  -6    1.10    0.50
   1 -20  -6    0.90    0.50
   1 -20  -6    0.90    0.60
   1 -20  -6    0.40    0.30
   1 -20  -6    1.20    0.60
   1 -20  -6    0.70    0.60
   1 -20  -6   -0.80    0.60
   1 -20  -6    0.60    0.50
   1 -20  -6    0.60    0.40
   1 -20  -6    1.00    0.60
   1 -20  -5    0.20    0.50
   1 -20  -5    0.00    0.50
   1 -20  -5    0.30    0.40
   1 -20  -5    0.20    0.40
   1 -20  -5    0.10    0.50
   1 -20  -5   -0.10    0.40
   1 -20  -5    0.20    0.50
   1 -20  -5    0.20    0.40
   1 -20  -5    0.10    0.50
   1 -20  -4   18.40    1.00
   1 -20  -4   19.10    1.10
   1 -20  -4   18.10    1.00
   1 -20  -4   19.40    1.20
   1 -20  -4   18.50    1.10
   1 -20  -4   18.50    1.20
   1 -20  -4   20.10    1.20
   1 -20  -4   19.70    1.10
   1 -20  -4   19.70    1.10
   1 -20  -3    8.20    0.80
   1 -20  -3    8.50    0.80
   1 -20  -3    7.80    0.70
   1 -20  -3    8.10    0.80
   1 -20  -3    7.50    0.80
   1 -20  -3    7.10    0.70
   1 -20  -3    7.70    0.70
   1 -20  -3    7.70    0.90
   1 -20  -3    8.70    0.80
   1 -20  -2   13.60    0.90
   1 -20  -2   12.60    0.90
   1 -20  -2   13.40    1.00
   1 -20  -2   13.00    1.00
   1 -20  -2   12.00    0.80
   1 -20  -2   13.00    0.90
   1 -20  -2   13.30    0.90
   1 -20  -2   12.90    0.80
   1 -20  -1   11.00    0.90
   1 -20  -1   10.10    0.90
   1 -20  -1    9.30    0.90
   1 -20  -1   10.10    0.70
   1 -20  -1    9.30    0.80
   1 -20  -1    9.90    0.80
   1 -20  -1   10.30    0.90
   1 -20  -1    9.00    0.60
   1 -20   0   12.10    0.90
   1 -20   0    9.20    0.60
   1 -20   0    9.40    0.70
   1 -20   0   10.40    0.70
   1 -20   0    9.90    0.90
   1 -20   0   11.20    0.90
   1 -20   0   10.20    0.70
   1 -20   1    9.10    0.60
   1 -20   1   11.60    0.90
   1 -20   1    9.50    0.90
   1 -20   1   10.60    0.90
   1 -20   1   10.50    0.70
   1 -20   1   10.30    0.70
   1 -20   1    9.80    0.60
   1 -20   2   17.80    0.80
   1 -20   2   19.90    1.10
   1 -20   2   20.50    1.10
   1 -20   2   19.90    0.90
   1 -20   2   18.60    0.80
   1 -20   2   20.30    1.10
   1 -20   3    9.50    0.80
   1 -20   3    8.60    0.80
   1 -20   3    9.30    0.80
   1 -20   3    9.20    0.60
   1 -20   4    1.40    0.40
   1 -20   4    1.90    0.50
   1 -20   4    2.10    0.40
   1 -20   4    2.20    0.50
   1 -20   5    0.10    0.30
   1 -20   5    0.10    0.30
   1 -20   5   -0.10    0.30
   1 -20   5    0.10    0.30
   1 -20   6    0.00    0.30
   1 -20   6    0.20    0.30
   1 -20   6    0.20    0.30
   1 -20   6    0.00    0.30
   1 -19 -24   -0.10    0.30
   1 -19 -24   -0.10    0.30
   1 -19 -23    0.00    0.30
   1 -19 -23    0.30    0.30
   1 -19 -22    0.40    0.40
   1 -19 -22    0.20    0.40
   1 -19 -22    0.10    0.40
   1 -19 -21    6.20    0.70
   1 -19 -21    5.70    0.50
   1 -19 -21    5.70    0.40
   1 -19 -21    6.10    0.60
   1 -19 -21    7.60    0.70
   1 -19 -20    2.60    0.60
   1 -19 -20    2.20    0.40
   1 -19 -20    1.90    0.30
   1 -19 -20    3.00    0.60
   1 -19 -20    2.50    0.60
   1 -19 -19    0.00    0.50
   1 -19 -19    0.20    0.50
   1 -19 -19    0.70    0.50
   1 -19 -19    0.50    0.30
   1 -19 -19    0.10    0.30
   1 -19 -18    1.80    0.60
   1 -19 -18    1.50    0.40
   1 -19 -18    1.30    0.40
   1 -19 -18    1.40    0.60
   1 -19 -18    1.10    0.40
   1 -19 -18    1.80    0.40
   1 -19 -18    1.40    0.60
   1 -19 -18    1.60    0.30
   1 -19 -17    0.10    0.30
   1 -19 -17    0.20    0.40
   1 -19 -17   -0.40    0.40
   1 -19 -17    0.10    0.50
   1 -19 -17    0.00    0.50
   1 -19 -17    0.30    0.50
   1 -19 -17   -0.10    0.30
   1 -19 -17   -0.40    0.40
   1 -19 -16    7.10    0.70
   1 -19 -16    8.30    0.80
   1 -19 -16    6.70    0.60
   1 -19 -16    6.80    0.80
   1 -19 -16    6.70    0.70
   1 -19 -16    7.90    0.90
   1 -19 -16    6.40    0.70
   1 -19 -16    7.40    0.70
   1 -19 -15    0.20    0.40
   1 -19 -15    0.10    0.60
   1 -19 -15   -0.40    0.50
   1 -19 -15    0.30    0.40
   1 -19 -15    0.00    0.30
   1 -19 -15    0.20    0.40
   1 -19 -15   -0.10    0.40
   1 -19 -15    0.90    0.50
   1 -19 -14   13.20    0.70
   1 -19 -14   15.40    1.10
   1 -19 -14   16.60    1.10
   1 -19 -14   15.10    1.00
   1 -19 -14   17.00    1.20
   1 -19 -14    9.90    0.90
   1 -19 -14   12.80    0.80
   1 -19 -14   13.30    0.90
   1 -19 -14   12.60    0.90
   1 -19 -14   13.00    1.00
   1 -19 -13    1.10    0.50
   1 -19 -13    1.20    0.70
   1 -19 -13    0.90    0.60
   1 -19 -13    0.50    0.40
   1 -19 -13    0.70    0.40
   1 -19 -13    0.60    0.60
   1 -19 -13    0.20    0.30
   1 -19 -13    0.30    0.50
   1 -19 -13    0.50    0.40
   1 -19 -13    0.50    0.40
   1 -19 -12    3.00    0.50
   1 -19 -12    3.80    0.90
   1 -19 -12    2.90    0.50
   1 -19 -12    2.80    0.60
   1 -19 -12    3.40    0.60
   1 -19 -12    2.80    0.50
   1 -19 -12    3.60    0.70
   1 -19 -12    3.50    0.60
   1 -19 -12    4.10    0.70
   1 -19 -12    2.60    0.50
   1 -19 -12    4.30    0.70
   1 -19 -11    2.10    0.50
   1 -19 -11    2.10    0.50
   1 -19 -11    1.70    1.10
   1 -19 -11    2.10    0.60
  -1  19  11    2.90    1.20
   1 -19 -11    2.20    0.60
   1 -19 -11    2.20    0.50
   1 -19 -11    1.10    0.80
   1 -19 -11    1.80    0.60
   1 -19 -11    1.70    0.40
   1 -19 -11    1.50    0.40
   1 -19 -11    1.50    0.60
   1 -19 -11    2.00    0.70
   1 -19 -10    1.70    0.90
   1 -19 -10    1.80    0.50
   1 -19 -10    1.70    0.60
   1 -19 -10    1.50    0.60
   1 -19 -10    1.50    0.50
  -1  19  10    1.50    1.10
   1 -19 -10    1.40    0.40
   1 -19 -10    1.50    1.00
   1 -19 -10    1.80    0.60
   1 -19 -10    1.90    0.50
   1 -19 -10    2.20    0.70
   1 -19  -9   -0.10    0.50
   1 -19  -9    0.10    0.50
   1 -19  -9   -0.10    0.30
   1 -19  -9   -0.10    0.40
   1 -19  -9    0.00    0.90
   1 -19  -9    0.50    0.50
   1 -19  -9   -0.50    0.50
   1 -19  -9   -0.60    0.90
   1 -19  -9    0.10    0.50
   1 -19  -9    0.70    0.30
  -1  19   9   -0.20    0.90
   1 -19  -9    0.40    0.40
   1 -19  -9   -0.10    0.50
   1 -19  -8    5.70    1.40
   1 -19  -8    6.70    0.70
   1 -19  -8    6.90    0.90
   1 -19  -8    8.10    0.80
   1 -19  -8    6.30    0.70
   1 -19  -8    6.70    0.70
   1 -19  -8    7.60    0.70
   1 -19  -8    6.70    0.80
   1 -19  -8    7.80    1.60
   1 -19  -8    6.80    0.60
   1 -19  -8    7.20    0.80
  -1  19   8    6.80    1.50
   1 -19  -8    8.10    0.90
   1 -19  -7    0.50    0.50
  -1  19   7    0.00    0.80
   1 -19  -7    0.20    0.30
   1 -19  -7    1.70    0.90
   1 -19  -7    0.50    0.50
   1 -19  -7    0.40    0.50
   1 -19  -7    0.30    0.50
   1 -19  -7    0.00    0.50
   1 -19  -7   -0.50    0.90
   1 -19  -7    0.40    0.30
   1 -19  -7    0.00    0.50
   1 -19  -7    0.30    0.50
   1 -19  -7    0.20    0.40
   1 -19  -6   -0.40    0.40
   1 -19  -6   -0.10    0.80
   1 -19  -6    0.30    0.30
   1 -19  -6    0.00    0.40
   1 -19  -6    0.40    0.80
   1 -19  -6    0.00    0.50
   1 -19  -6    0.10    0.50
   1 -19  -6   -0.30    0.50
   1 -19  -6    0.60    0.50
   1 -19  -6    0.20    0.50
   1 -19  -6   -0.10    0.50
  -1  19   6    0.70    0.90
   1 -19  -6   -0.40    0.60
   1 -19  -6    0.20    0.50
   1 -19  -5    0.30    0.80
   1 -19  -5   -0.10    0.50
   1 -19  -5    0.00    0.40
   1 -19  -5   -0.10    0.50
   1 -19  -5    0.10    0.40
   1 -19  -5   -0.60    0.70
  -1  19   5    0.10    0.80
   1 -19  -5    0.60    0.60
   1 -19  -5    0.50    0.60
   1 -19  -5    0.20    0.60
   1 -19  -5   -0.30    0.50
   1 -19  -5    0.30    0.40
   1 -19  -5   -0.20    0.50
   1 -19  -4    3.20    0.70
   1 -19  -4    2.80    0.50
   1 -19  -4    2.30    0.60
   1 -19  -4    3.30    0.60
   1 -19  -4    2.30    0.60
   1 -19  -4    1.00    0.70
   1 -19  -4    2.40    0.70
   1 -19  -4    2.60    0.60
   1 -19  -4    3.00    0.70
   1 -19  -4    2.80    0.60
   1 -19  -3    0.10    0.50
   1 -19  -3    0.70    0.60
   1 -19  -3    0.10    0.60
   1 -19  -3    0.30    0.50
   1 -19  -3    0.00    0.40
   1 -19  -3    0.00    0.50
   1 -19  -3    0.30    0.60
   1 -19  -3    0.30    0.50
   1 -19  -2    0.30    0.50
   1 -19  -2   -0.20    0.50
   1 -19  -2    0.30    0.50
   1 -19  -2   -1.20    1.60
   1 -19  -2    0.80    0.50
   1 -19  -2    0.30    0.50
   1 -19  -2    0.40    0.60
   1 -19  -2   -0.20    0.60
   1 -19  -2    0.30    0.30
   1 -19  -2    0.20    0.40
   1 -19  -1    1.70    0.70
   1 -19  -1    2.40    0.60
   1 -19  -1    2.50    0.50
   1 -19  -1    1.80    0.40
   1 -19  -1    2.70    0.70
   1 -19  -1    2.80    0.60
   1 -19  -1    2.90    0.60
   1 -19  -1    0.60    0.70
   1 -19  -1    2.70    0.60
   1 -19   0    2.70    0.50
   1 -19   0    2.90    0.50
   1 -19   0    2.10    0.50
   1 -19   0    2.70    0.70
   1 -19   0    3.10    0.70
   1 -19   0    3.00    0.50
   1 -19   0    2.40    0.60
   1 -19   0    2.30    0.60
   1 -19   1    5.30    0.60
   1 -19   1    4.80    0.70
   1 -19   1    4.80    0.50
   1 -19   1    4.80    0.60
   1 -19   1    5.80    0.70
   1 -19   1    5.20    0.80
   1 -19   1    5.80    1.50
   1 -19   1    5.10    0.60
   1 -19   2    8.70    0.80
   1 -19   2    8.10    0.60
   1 -19   2    7.50    0.60
   1 -19   2    9.60    0.90
   1 -19   2    8.70    0.90
   1 -19   2    6.80    0.50
   1 -19   2    7.50    0.70
   1 -19   3   14.90    1.00
   1 -19   3   14.90    0.70
   1 -19   3   14.20    0.90
   1 -19   3   14.80    1.00
   1 -19   3   16.20    1.00
   1 -19   3   14.90    0.70
   1 -19   4   18.60    1.10
   1 -19   4   17.40    1.10
   1 -19   4   17.30    1.00
   1 -19   4   18.10    1.10
   1 -19   5    2.80    0.50
   1 -19   5    3.20    0.50
   1 -19   5    3.30    0.60
   1 -19   5    3.30    0.60
   1 -19   6   16.50    0.90
   1 -19   6   17.00    0.90
   1 -19   6   16.60    0.90
   1 -19   6   16.10    0.90
   1 -19   7    0.10    0.30
   1 -19   7    0.10    0.30
   1 -19   7   -0.30    0.30
   1 -19   7    0.20    0.30
   1 -19   8    2.40    0.40
   1 -19   8    2.60    0.40
   1 -19   8    2.40    0.40
   1 -19   8    3.10    0.40
   1 -18 -25   -0.30    0.30
   1 -18 -25    0.20    0.30
   1 -18 -24    0.50    0.40
   1 -18 -24    0.00    0.30
   1 -18 -24    0.70    0.30
   1 -18 -23    4.10    0.60
   1 -18 -23    2.80    0.40
   1 -18 -23    3.50    0.50
   1 -18 -23    3.40    0.50
   1 -18 -22    1.30    0.50
   1 -18 -22    1.20    0.30
   1 -18 -22    1.90    0.50
   1 -18 -22    1.90    0.50
   1 -18 -22    1.00    0.40
   1 -18 -21    1.70    0.50
   1 -18 -21    1.90    0.50
   1 -18 -21    2.00    0.50
   1 -18 -21    1.20    0.30
   1 -18 -21    1.40    0.40
   1 -18 -20    0.40    0.50
   1 -18 -20    0.30    0.30
   1 -18 -20    0.20    0.40
   1 -18 -20    0.20    0.50
   1 -18 -20   -0.10    0.50
   1 -18 -19    3.00    0.60
   1 -18 -19    1.70    0.60
   1 -18 -19    2.00    0.30
   1 -18 -19    2.10    0.40
   1 -18 -19    2.40    0.40
   1 -18 -19    2.10    0.60
   1 -18 -19    2.00    0.50
   1 -18 -18    1.20    0.40
   1 -18 -18    1.20    0.60
   1 -18 -18    1.00    0.30
   1 -18 -18    0.40    0.40
   1 -18 -18    1.00    0.60
   1 -18 -18    1.00    0.40
   1 -18 -18    0.90    0.40
   1 -18 -18    0.60    0.50
   1 -18 -17    0.70    0.40
   1 -18 -17    0.70    0.40
   1 -18 -17    1.00    0.50
   1 -18 -17    0.80    0.60
   1 -18 -17    1.20    0.60
   1 -18 -17    1.40    0.60
   1 -18 -17    0.60    0.40
   1 -18 -17    1.30    0.60
   1 -18 -17    0.70    0.40
   1 -18 -16    3.20    0.50
   1 -18 -16    3.50    0.70
   1 -18 -16    3.00    0.50
   1 -18 -16    2.70    0.50
   1 -18 -16    2.70    0.50
   1 -18 -16    3.40    0.80
   1 -18 -16    2.70    0.70
   1 -18 -16    3.20    0.70
   1 -18 -16    3.00    0.50
   1 -18 -15    5.50    0.70
   1 -18 -15    6.10    0.70
   1 -18 -15    5.70    0.80
   1 -18 -15    6.40    0.70
   1 -18 -15    5.50    1.20
   1 -18 -15    5.00    1.20
   1 -18 -15    6.10    0.60
   1 -18 -15    7.00    0.70
   1 -18 -15    6.30    0.80
   1 -18 -15    7.10    0.80
   1 -18 -15    6.10    0.80
  -1  18  15    7.70    1.60
   1 -18 -14   21.10    1.30
   1 -18 -14   17.80    1.00
   1 -18 -14   17.40    1.10
   1 -18 -14   17.60    1.00
   1 -18 -14   16.70    1.10
  -1  18  14   16.30    2.20
   1 -18 -14   19.00    1.20
   1 -18 -14   18.70    1.30
   1 -18 -14   13.90    1.90
   1 -18 -14   15.40    1.00
   1 -18 -14   16.90    1.20
   1 -18 -14   16.20    0.90
   1 -18 -14   14.90    1.90
   1 -18 -13   15.60    1.00
   1 -18 -13   15.40    1.10
   1 -18 -13   14.00    1.90
   1 -18 -13   13.60    0.90
   1 -18 -13   15.80    1.00
  -1  18  13   16.80    2.20
   1 -18 -13   16.70    1.10
   1 -18 -13   15.50    1.20
   1 -18 -13   14.30    1.10
   1 -18 -13   13.50    0.90
   1 -18 -13   13.40    0.80
   1 -18 -13   14.90    2.00
   1 -18 -13   16.00    1.10
   1 -18 -12    7.40    1.60
   1 -18 -12   10.00    0.70
   1 -18 -12   10.10    0.90
   1 -18 -12    9.10    0.90
   1 -18 -12    9.30    0.90
   1 -18 -12    8.70    0.90
   1 -18 -12    9.20    0.80
   1 -18 -12   10.00    1.00
   1 -18 -12   10.40    1.00
   1 -18 -12    8.70    1.60
   1 -18 -12    9.20    0.80
   1 -18 -12    9.20    0.90
  -1  18  12    7.40    1.60
   1 -18 -12    9.40    0.70
   1 -18 -11    1.10    0.40
   1 -18 -11    1.50    0.50
  -1  18  11    1.30    1.10
   1 -18 -11    1.60    1.00
   1 -18 -11    1.30    0.40
   1 -18 -11    2.20    0.70
   1 -18 -11    1.50    0.50
   1 -18 -11    1.00    0.40
   1 -18 -11    1.20    0.60
   1 -18 -11    1.50    0.60
   1 -18 -11    1.80    0.60
   1 -18 -11    1.80    0.60
   1 -18 -11    2.80    1.20
   1 -18 -11    2.30    0.70
   1 -18 -10    7.90    0.70
   1 -18 -10    8.10    0.80
   1 -18 -10    7.30    0.80
   1 -18 -10    8.00    0.80
   1 -18 -10    8.30    1.70
   1 -18 -10    8.10    0.80
   1 -18 -10    8.70    0.90
   1 -18 -10    7.00    0.60
  -1  18  10    7.20    1.70
   1 -18 -10    7.50    0.80
   1 -18 -10    9.10    0.90
   1 -18 -10    7.50    0.70
   1 -18 -10    7.90    0.90
   1 -18 -10    7.60    0.70
   1 -18 -10    5.70    1.50
   1 -18  -9   17.70    1.20
   1 -18  -9   16.10    1.00
   1 -18  -9   15.50    2.20
   1 -18  -9   16.10    1.10
   1 -18  -9   18.80    1.20
   1 -18  -9   16.50    2.20
   1 -18  -9   16.40    1.00
   1 -18  -9   18.40    0.90
   1 -18  -9   15.80    1.00
   1 -18  -9   17.50    1.10
   1 -18  -9   17.50    0.90
   1 -18  -9   16.40    1.20
   1 -18  -9   17.00    1.00
  -1  18   9   19.20    2.50
   1 -18  -9   18.90    1.20
   1 -18  -8    7.10    0.80
   1 -18  -8    6.40    0.80
  -1  18   8    6.10    1.50
   1 -18  -8    6.70    0.60
   1 -18  -8    6.80    0.80
   1 -18  -8    7.20    0.80
   1 -18  -8    8.00    0.80
   1 -18  -8    6.50    0.80
   1 -18  -8    7.40    0.80
   1 -18  -8    7.30    0.90
   1 -18  -8    6.30    0.60
   1 -18  -8    7.40    1.80
   1 -18  -8    7.40    0.90
   1 -18  -8    5.60    1.40
   1 -18  -7   11.50    1.90
   1 -18  -7   13.40    1.00
   1 -18  -7   13.10    0.90
   1 -18  -7   13.20    2.00
   1 -18  -7   13.50    0.80
   1 -18  -7   13.00    1.00
   1 -18  -7   13.80    1.00
   1 -18  -7   11.40    1.00
   1 -18  -7   12.50    0.90
   1 -18  -7   12.60    1.00
  -1  18   7   12.80    2.10
   1 -18  -7   12.10    2.00
   1 -18  -7   13.80    1.10
   1 -18  -7   13.30    0.90
   1 -18  -7   14.00    1.10
   1 -18  -6    2.10    1.10
   1 -18  -6    2.30    1.10
   1 -18  -6    2.40    0.50
   1 -18  -6    2.70    0.70
   1 -18  -6    2.30    0.50
   1 -18  -6    2.60    0.60
   1 -18  -6    2.80    0.70
   1 -18  -6    2.20    0.60
   1 -18  -6    2.30    0.60
   1 -18  -6    1.20    0.50
   1 -18  -6    1.90    0.40
   1 -18  -6   -0.60    1.40
   1 -18  -6    1.80    0.70
  -1  18   6    3.30    1.40
   1 -18  -5    0.50    0.90
   1 -18  -5    0.00    0.30
   1 -18  -5    0.10    0.40
   1 -18  -5    0.30    0.50
   1 -18  -5   -3.00    1.20
   1 -18  -5    0.00    0.80
   1 -18  -5    0.50    0.50
  -1  18   5    0.10    0.90
   1 -18  -5    0.10    0.50
   1 -18  -5   -0.10    0.50
   1 -18  -5   -0.10    0.40
   1 -18  -5   -0.10    0.50
   1 -18  -5   -0.10    0.50
   1 -18  -4    1.00    0.60
  -1  18   4    2.40    1.20
   1 -18  -4    1.60    0.50
   1 -18  -4    1.50    0.60
   1 -18  -4    1.70    0.50
   1 -18  -4    1.60    0.90
   1 -18  -4    0.90    0.80
   1 -18  -4    1.50    0.60
   1 -18  -4    1.40    0.60
   1 -18  -4    1.40    0.60
   1 -18  -4    1.20    0.50
   1 -18  -4   -1.10    0.90
   1 -18  -4    1.80    0.60
   1 -18  -3   -0.60    0.60
   1 -18  -3    0.30    0.50
   1 -18  -3    0.40    0.30
   1 -18  -3    0.20    0.60
   1 -18  -3    0.10    0.50
   1 -18  -3   -0.70    0.60
   1 -18  -3   -2.40    0.80
   1 -18  -3   -0.10    0.50
   1 -18  -3    0.00    0.50
   1 -18  -3    0.50    0.80
   1 -18  -3    0.30    0.40
   1 -18  -3    0.10    0.90
   1 -18  -3   -0.10    0.50
   1 -18  -2    1.00    0.60
   1 -18  -2    1.00    0.50
   1 -18  -2    0.80    0.50
   1 -18  -2   -0.80    0.60
   1 -18  -2    0.70    0.50
   1 -18  -2    1.00    0.70
   1 -18  -2    0.40    0.80
   1 -18  -2   -1.00    1.00
   1 -18  -2    0.60    0.50
   1 -18  -2    1.40    0.50
   1 -18  -2    0.70    0.40
   1 -18  -2   -0.10    0.80
   1 -18  -2    0.70    0.50
   1 -18  -1    1.10    0.40
   1 -18  -1    0.90    0.70
   1 -18  -1    1.50    0.50
   1 -18  -1    2.20    0.50
   1 -18  -1    1.70    0.60
   1 -18  -1    0.80    0.50
   1 -18  -1    1.00    0.70
   1 -18  -1    1.30    0.80
   1 -18  -1    1.70    0.60
   1 -18  -1    1.00    0.90
   1 -18  -1    1.10    0.60
   1 -18   0    5.30    0.60
   1 -18   0    6.70    0.80
   1 -18   0    5.10    1.20
   1 -18   0    6.90    0.70
   1 -18   0    6.40    0.90
   1 -18   0    5.40    0.60
   1 -18   0    5.80    0.50
   1 -18   0    7.60    0.70
   1 -18   0    6.60    0.80
   1 -18   0    5.80    0.90
   1 -18   0    6.60    0.70
   1 -18   1    0.40    0.40
   1 -18   1    0.20    0.50
   1 -18   1    0.60    0.60
   1 -18   1    0.20    0.60
   1 -18   1    0.30    0.30
   1 -18   1    0.50    0.40
   1 -18   1    0.20    0.40
   1 -18   1    0.80    0.60
   1 -18   1    0.20    0.40
   1 -18   2    2.50    0.70
   1 -18   2    1.70    0.40
   1 -18   2    2.30    0.70
   1 -18   2    2.20    0.60
   1 -18   2    2.70    0.70
   1 -18   2    2.10    0.50
   1 -18   2    2.60    0.50
   1 -18   2    2.40    0.50
   1 -18   2    2.40    0.40
   1 -18   3   -0.60    0.50
   1 -18   3    0.30    0.30
   1 -18   3    0.10    0.30
   1 -18   3   -0.40    0.40
   1 -18   3    0.30    0.30
   1 -18   3   -0.10    0.60
   1 -18   3   -0.10    0.30
   1 -18   3    0.40    0.60
   1 -18   4    3.10    0.70
   1 -18   4    3.00    0.40
   1 -18   4    2.50    0.60
   1 -18   4    3.10    0.50
   1 -18   4    2.40    0.70
   1 -18   4    2.90    0.40
   1 -18   4    3.30    0.60
   1 -18   5    0.00    0.30
   1 -18   5    0.00    0.50
   1 -18   5    0.10    0.50
   1 -18   5    0.30    0.50
   1 -18   5    0.20    0.50
   1 -18   6   11.50    0.90
   1 -18   6   11.00    0.70
   1 -18   6   12.30    0.90
   1 -18   6   12.40    0.90
   1 -18   6   12.60    0.90
   1 -18   7    2.00    0.50
   1 -18   7    2.10    0.50
   1 -18   7    1.60    0.50
   1 -18   7    1.40    0.50
   1 -18   8    0.50    0.40
   1 -18   8    0.40    0.40
   1 -18   8    0.40    0.40
   1 -18   8    0.70    0.40
   1 -18   9    2.60    0.40
   1 -18   9    2.00    0.40
   1 -18   9    2.10    0.40
   1 -18   9    1.80    0.40
   1 -18  10    0.40    0.30
   1 -18  10    0.30    0.20
   1 -18  10    0.10    0.30
   1 -17 -26    2.40    0.40
   1 -17 -26    2.60    0.40
   1 -17 -25   10.00    0.70
   1 -17 -25   10.80    0.70
   1 -17 -24   -0.20    0.40
   1 -17 -24    0.20    0.40
   1 -17 -24    0.20    0.20
   1 -17 -24    1.00    0.40
   1 -17 -23    0.30    0.40
   1 -17 -23    0.20    0.50
   1 -17 -23    0.10    0.40
   1 -17 -23    0.00    0.30
   1 -17 -22   13.00    0.70
   1 -17 -22   14.30    1.00
   1 -17 -22   13.90    0.90
   1 -17 -22   15.00    1.00
   1 -17 -21    0.50    0.50
   1 -17 -21    1.20    0.60
   1 -17 -21    1.10    0.40
   1 -17 -21    0.80    0.50
   1 -17 -20    0.60    0.50
   1 -17 -20    1.10    0.40
   1 -17 -20    1.00    0.50
   1 -17 -20    1.80    0.60
   1 -17 -19    0.60    0.50
   1 -17 -19    0.90    0.60
   1 -17 -19    0.60    0.60
   1 -17 -19    1.20    0.40
   1 -17 -18   16.20    1.00
   1 -17 -18   12.00    0.70
   1 -17 -18   16.30    1.10
   1 -17 -18   14.20    1.10
   1 -17 -18   13.00    0.80
   1 -17 -18   12.70    0.80
   1 -17 -18   14.30    0.90
   1 -17 -18   15.80    1.10
   1 -17 -17    5.10    0.60
   1 -17 -17    4.90    0.60
   1 -17 -17    5.10    0.60
   1 -17 -17    5.70    0.80
   1 -17 -17    5.40    0.60
   1 -17 -17    5.60    0.70
  -1  17  17    3.90    1.30
   1 -17 -17    5.80    0.80
   1 -17 -17    5.90    0.80
   1 -17 -16    5.00    0.70
   1 -17 -16    5.10    0.60
   1 -17 -16    4.10    0.60
   1 -17 -16    5.10    0.80
   1 -17 -16    4.40    0.70
   1 -17 -16    5.40    0.80
   1 -17 -16    4.50    0.60
   1 -17 -16    3.40    1.00
  -1  17  16    4.00    1.30
   1 -17 -16    4.60    0.60
   1 -17 -16    4.70    1.00
   1 -17 -15    1.00    0.60
   1 -17 -15    0.40    0.80
   1 -17 -15    0.80    0.40
   1 -17 -15    0.20    0.50
   1 -17 -15    0.20    0.40
   1 -17 -15    0.30    0.40
   1 -17 -15    0.80    0.60
   1 -17 -15    0.30    0.50
   1 -17 -15    2.20    0.90
   1 -17 -15    0.60    0.40
   1 -17 -15    0.70    0.60
  -1  17  15    0.30    0.80
   1 -17 -14    1.00    0.40
   1 -17 -14    0.70    0.50
   1 -17 -14    1.10    0.50
   1 -17 -14    1.00    0.60
  -1  17  14    0.60    0.90
   1 -17 -14    1.00    0.40
   1 -17 -14    0.60    0.60
   1 -17 -14    0.40    0.80
   1 -17 -14    0.80    0.50
   1 -17 -14    0.90    0.70
   1 -17 -14    0.70    0.50
   1 -17 -14    1.20    0.50
   1 -17 -14    0.70    0.50
   1 -17 -13    1.20    0.80
   1 -17 -13    0.80    0.50
   1 -17 -13    1.00    0.60
   1 -17 -13    1.70    0.90
   1 -17 -13    1.20    0.60
   1 -17 -13    1.10    0.60
   1 -17 -13    1.50    0.60
  -1  17  13   -0.50    0.90
   1 -17 -13    1.30    0.50
   1 -17 -13    1.00    0.50
   1 -17 -13    1.30    0.50
   1 -17 -13    1.30    0.50
   1 -17 -13    0.30    0.40
  -1  17  12    2.70    1.20
   1 -17 -12    1.60    0.60
   1 -17 -12    1.30    0.90
   1 -17 -12    2.00    0.60
   1 -17 -12    2.00    0.50
   1 -17 -12    2.00    0.60
   1 -17 -12    1.70    0.50
   1 -17 -12    1.40    0.70
   1 -17 -12    1.70    0.50
   1 -17 -12    2.40    0.60
   1 -17 -12    1.70    0.40
   1 -17 -12    1.80    0.60
   1 -17 -12    1.40    0.50
   1 -17 -12    2.50    1.10
   1 -17 -11    9.80    0.80
   1 -17 -11   10.20    0.90
   1 -17 -11   10.90    1.00
   1 -17 -11   11.50    0.80
   1 -17 -11    9.60    0.80
   1 -17 -11    9.40    0.80
   1 -17 -11    9.90    1.00
  -1  17  11    9.70    1.80
   1 -17 -11   10.60    0.90
   1 -17 -11    9.60    0.90
   1 -17 -11   11.40    2.00
   1 -17 -11   11.70    1.00
   1 -17 -11   10.90    1.00
   1 -17 -11    8.50    1.70
   1 -17 -10    0.40    0.40
   1 -17 -10    0.80    0.50
   1 -17 -10   -0.10    0.50
   1 -17 -10   -0.10    0.40
   1 -17 -10    0.30    0.30
   1 -17 -10   -0.20    0.40
   1 -17 -10    0.10    0.50
  -1  17  10    0.10    1.00
   1 -17 -10    0.20    0.60
   1 -17 -10   -0.20    0.50
   1 -17 -10   -0.10    0.50
   1 -17 -10    0.20    0.40
   1 -17 -10   -0.10    0.50
   1 -17 -10    0.70    1.00
   1 -17 -10   -0.90    1.00
   1 -17  -9    4.40    0.60
   1 -17  -9    4.80    0.60
   1 -17  -9    4.60    0.50
   1 -17  -9    4.60    0.60
   1 -17  -9    3.30    0.60
   1 -17  -9    4.70    0.70
   1 -17  -9    3.30    0.70
   1 -17  -9    4.00    0.60
   1 -17  -9    4.10    0.70
   1 -17  -9    4.50    0.70
   1 -17  -9    3.90    0.70
  -1  17   9    4.00    1.30
   1 -17  -9    3.20    0.70
   1 -17  -9    3.80    1.40
   1 -17  -9    4.30    0.50
   1 -17  -9    4.70    1.40
   1 -17  -8   13.70    1.00
   1 -17  -8   13.10    0.90
   1 -17  -8   13.30    1.00
   1 -17  -8   12.60    0.90
   1 -17  -8   13.00    0.90
   1 -17  -8   13.30    0.80
   1 -17  -8   13.00    1.00
  -1  17   8   11.90    2.00
   1 -17  -8   14.60    1.10
   1 -17  -8   14.40    1.10
   1 -17  -8   13.50    0.90
   1 -17  -8   12.40    1.80
   1 -17  -8   13.50    1.10
   1 -17  -8   11.70    1.90
   1 -17  -8   14.10    1.00
   1 -17  -8   12.50    2.00
   1 -17  -8   15.00    1.10
   1 -17  -8   13.10    1.10
   1 -17  -7    7.00    0.70
   1 -17  -7    8.30    0.90
   1 -17  -7    6.30    1.60
   1 -17  -7    7.80    0.70
   1 -17  -7    3.40    1.30
   1 -17  -7    7.80    0.80
   1 -17  -7    7.30    0.80
   1 -17  -7    6.50    1.60
   1 -17  -7    6.60    0.80
   1 -17  -7    6.90    0.70
  -1  17   7    7.50    1.80
   1 -17  -7    6.80    0.80
   1 -17  -7    8.00    0.90
   1 -17  -7    8.20    0.80
   1 -17  -7    7.30    0.70
   1 -17  -7    7.60    0.80
   1 -17  -7    7.50    0.90
   1 -17  -6   18.90    1.10
   1 -17  -6   18.80    1.20
   1 -17  -6   19.60    1.20
   1 -17  -6   17.40    1.10
   1 -17  -6   19.90    1.30
   1 -17  -6   19.60    1.10
   1 -17  -6   17.30    2.30
  -1  17   6   18.40    2.50
   1 -17  -6   16.00    2.20
   1 -17  -6   18.30    1.10
   1 -17  -6   15.20    1.10
   1 -17  -6   18.80    1.10
   1 -17  -6   19.90    1.20
   1 -17  -6   20.70    1.20
   1 -17  -6   20.90    1.20
  -1  17   5    4.90    1.40
   1 -17  -5    5.80    0.80
   1 -17  -5    5.90    1.50
   1 -17  -5    5.60    0.70
   1 -17  -5    5.00    0.70
   1 -17  -5    5.30    0.70
   1 -17  -5    3.50    0.60
   1 -17  -5    4.80    1.50
   1 -17  -5    5.10    0.70
   1 -17  -5    7.90    0.70
   1 -17  -5    5.20    0.70
   1 -17  -5    6.00    0.80
   1 -17  -5    5.30    0.70
   1 -17  -5    5.00    0.80
   1 -17  -4   13.10    0.90
   1 -17  -4   13.10    1.00
   1 -17  -4   11.70    0.90
   1 -17  -4   11.20    1.00
   1 -17  -4   13.60    1.10
   1 -17  -4   12.50    0.90
   1 -17  -4   11.10    1.90
   1 -17  -4   13.80    1.00
   1 -17  -4   12.40    2.00
   1 -17  -4   10.50    0.80
   1 -17  -4   10.90    1.00
   1 -17  -4   11.80    0.80
   1 -17  -3    0.10    0.50
   1 -17  -3    0.10    0.50
   1 -17  -3    0.20    0.50
   1 -17  -3    0.00    0.60
   1 -17  -3    0.90    0.60
   1 -17  -3   -0.10    0.50
   1 -17  -3   -0.20    0.90
   1 -17  -3    0.50    0.30
   1 -17  -3    1.00    0.50
   1 -17  -3    0.30    0.50
   1 -17  -3    0.70    0.90
   1 -17  -3    0.70    0.50
   1 -17  -3    0.20    0.40
   1 -17  -2    0.70    1.00
   1 -17  -2    0.70    0.40
   1 -17  -2    1.00    0.40
   1 -17  -2    0.30    0.50
   1 -17  -2    0.70    0.50
   1 -17  -2    1.20    1.00
   1 -17  -2    0.40    0.60
   1 -17  -2    1.20    0.50
   1 -17  -2    0.50    0.60
   1 -17  -2    1.20    0.60
   1 -17  -2    1.00    0.60
   1 -17  -2    0.80    0.50
   1 -17  -2    0.90    0.50
   1 -17  -1    1.10    0.50
   1 -17  -1    0.90    0.60
   1 -17  -1    0.70    0.80
   1 -17  -1    1.20    0.40
   1 -17  -1    1.40    0.60
   1 -17  -1    1.00    0.60
   1 -17  -1    1.30    0.40
   1 -17  -1    0.90    0.50
   1 -17  -1    0.80    0.50
   1 -17  -1    1.10    0.50
   1 -17  -1    1.00    0.60
   1 -17  -1    1.20    1.10
   1 -17  -1   -0.70    0.90
   1 -17  -1    1.50    0.50
   1 -17   0    5.70    0.70
   1 -17   0    4.90    0.70
   1 -17   0    4.70    0.60
   1 -17   0    4.80    0.50
   1 -17   0    5.30    0.80
   1 -17   0    5.30    0.60
   1 -17   0    5.60    1.30
   1 -17   0    5.10    0.70
   1 -17   0    4.10    1.20
   1 -17   0    5.60    0.70
   1 -17   0    4.90    0.80
   1 -17   0    1.70    1.40
   1 -17   0    6.10    0.80
   1 -17   1   16.80    2.00
   1 -17   1   19.50    1.30
   1 -17   1   21.70    1.10
   1 -17   1   19.80    1.30
   1 -17   1   21.50    1.10
   1 -17   1   19.20    1.10
   1 -17   1   17.00    2.00
   1 -17   1   21.60    1.30
   1 -17   1   21.10    1.10
   1 -17   1   19.20    1.00
   1 -17   1   21.10    1.20
   1 -17   1   21.00    1.10
   1 -17   2   10.50    0.80
   1 -17   2   10.00    0.80
   1 -17   2   11.10    1.00
   1 -17   2   10.40    1.60
   1 -17   2   10.50    0.80
   1 -17   2   10.90    1.00
   1 -17   2   10.90    1.00
   1 -17   2   10.70    1.00
   1 -17   2   11.10    0.80
   1 -17   2   11.50    0.90
   1 -17   2    6.70    0.90
   1 -17   2    8.00    1.40
   1 -17   3   13.30    1.10
   1 -17   3   14.10    0.90
   1 -17   3   13.10    1.10
   1 -17   3   12.50    0.80
   1 -17   3   14.80    0.90
   1 -17   3   15.10    1.10
   1 -17   3   14.60    1.10
   1 -17   3   13.90    0.80
   1 -17   3   12.60    1.00
   1 -17   4   12.80    0.70
   1 -17   4   14.00    1.00
   1 -17   4   13.90    0.90
   1 -17   4   14.40    0.80
   1 -17   4   15.70    1.20
   1 -17   4   14.10    1.10
   1 -17   4   14.00    0.80
   1 -17   4   14.20    1.10
   1 -17   5    6.10    0.70
   1 -17   5    7.50    0.80
   1 -17   5    6.70    0.80
   1 -17   5    7.40    0.80
   1 -17   5    6.90    0.70
   1 -17   6    0.70    0.50
   1 -17   6    1.50    0.60
   1 -17   6    1.00    0.40
   1 -17   6    0.70    0.50
   1 -17   6    0.80    0.50
   1 -17   7    5.40    0.70
   1 -17   7    6.00    0.70
   1 -17   7    4.80    0.60
   1 -17   7    4.90    0.70
   1 -17   7    5.10    0.70
   1 -17   8    1.70    0.50
   1 -17   8    2.30    0.50
   1 -17   8    1.90    0.50
   1 -17   8    2.00    0.50
   1 -17   8    1.80    0.50
   1 -17   9    4.50    0.60
   1 -17   9    5.20    0.70
   1 -17   9    5.80    0.60
   1 -17   9    4.30    0.50
   1 -17  10    0.60    0.30
   1 -17  10    0.10    0.30
   1 -17  10    1.10    0.40
   1 -17  10    0.70    0.50
   1 -17  11    3.10    0.40
   1 -17  11    3.70    0.50
   1 -17  11    3.40    0.40
   1 -17  12    3.90    0.40
   1 -17  12    3.30    0.40
   1 -17  12    3.80    0.50
  -1  16  27    4.40    0.30
   1 -16 -27    5.10    0.40
  -1  16  26   -0.20    0.20
   1 -16 -26   -0.30    0.30
   1 -16 -26    0.00    0.30
   1 -16 -25    0.90    0.20
  -1  16  25    0.80    0.30
   1 -16 -25    0.50    0.40
   1 -16 -25    1.10    0.40
   1 -16 -24    0.40    0.30
   1 -16 -24   -0.10    0.40
  -1  16  24    0.00    0.30
   1 -16 -24    0.60    0.50
   1 -16 -24   -0.10    0.30
  -1  16  23    1.60    0.30
   1 -16 -23    2.60    0.60
   1 -16 -23    2.20    0.60
   1 -16 -23    2.30    0.50
   1 -16 -23    2.00    0.40
   1 -16 -22   14.50    1.10
   1 -16 -22   14.10    0.90
   1 -16 -22   12.30    0.80
  -1  16  22   11.80    0.70
   1 -16 -22   14.10    1.00
   1 -16 -21    4.00    0.70
   1 -16 -21    3.50    0.50
   1 -16 -21    3.70    0.60
  -1  16  21    3.70    0.40
   1 -16 -21    3.80    0.70
   1 -16 -20   19.10    1.00
   1 -16 -20   23.00    1.30
   1 -16 -20   22.40    1.30
   1 -16 -20   20.60    1.20
   1 -16 -19    0.30    0.50
   1 -16 -19    0.50    0.50
   1 -16 -19    0.00    0.40
  -1  16  19    0.30    1.00
   1 -16 -19    1.10    0.40
   1 -16 -19    0.40    0.60
   1 -16 -18    0.30    0.30
   1 -16 -18    0.80    0.60
   1 -16 -18    0.30    0.50
   1 -16 -18    0.00    0.30
   1 -16 -18    0.10    0.40
   1 -16 -18    0.20    0.50
   1 -16 -18    0.40    0.50
   1 -16 -18    0.10    0.40
  -1  16  18    0.10    1.00
   1 -16 -18    0.60    0.30
   1 -16 -17    4.00    0.70
   1 -16 -17    3.50    0.60
   1 -16 -17    4.60    0.70
   1 -16 -17    4.20    0.70
   1 -16 -17    3.60    0.50
   1 -16 -17    3.60    0.70
  -1  16  17    3.60    1.20
   1 -16 -17    4.00    0.50
   1 -16 -17    3.70    0.70
   1 -16 -17    3.60    0.50
  -1  16  16    0.70    0.90
   1 -16 -16    1.00    0.40
   1 -16 -16    1.70    0.80
   1 -16 -16    2.10    0.50
   1 -16 -16    2.50    0.70
   1 -16 -16    2.80    1.00
   1 -16 -16    1.20    0.40
   1 -16 -16    1.70    0.40
   1 -16 -16    2.10    0.60
   1 -16 -16    1.90    0.60
   1 -16 -16    1.40    0.60
   1 -16 -16    2.10    0.60
   1 -16 -15    7.30    0.70
  -1  16  15    7.20    1.80
   1 -16 -15    7.50    0.90
   1 -16 -15    7.40    0.80
   1 -16 -15    8.00    0.80
   1 -16 -15    7.50    1.40
   1 -16 -15    7.20    0.70
   1 -16 -15    7.80    0.80
   1 -16 -15    7.10    0.70
   1 -16 -15    6.30    1.30
   1 -16 -15    7.30    0.70
   1 -16 -14    7.60    0.80
   1 -16 -14    7.20    0.70
   1 -16 -14    7.00    0.70
   1 -16 -14    6.70    0.60
   1 -16 -14    4.80    1.30
   1 -16 -14    6.60    0.80
   1 -16 -14    7.30    0.80
   1 -16 -14    8.20    0.90
   1 -16 -14    7.20    0.80
   1 -16 -14    6.80    1.40
   1 -16 -14    6.80    0.70
  -1  16  14    7.80    1.70
   1 -16 -13    0.00    0.40
   1 -16 -13    0.10    0.40
  -1  16  13    0.70    1.00
   1 -16 -13    0.30    0.30
   1 -16 -13   -0.50    0.80
   1 -16 -13    0.20    0.50
   1 -16 -13    0.10    0.50
   1 -16 -13    0.40    0.50
   1 -16 -13    0.40    0.50
   1 -16 -13    0.20    0.50
   1 -16 -13    0.30    0.80
   1 -16 -13    0.00    0.50
   1 -16 -12    3.10    0.60
   1 -16 -12    3.40    0.60
   1 -16 -12    3.30    0.60
   1 -16 -12    2.70    0.60
   1 -16 -12    3.70    1.20
   1 -16 -12    2.90    0.50
   1 -16 -12    3.50    0.50
   1 -16 -12    3.20    0.60
   1 -16 -12    3.10    0.60
   1 -16 -12    3.40    0.70
  -1  16  12    3.40    1.30
   1 -16 -12    3.70    0.70
   1 -16 -12    3.40    1.20
   1 -16 -12    2.80    0.60
   1 -16 -11    0.60    0.50
   1 -16 -11    0.40    0.40
   1 -16 -11    3.20    0.70
  -1  16  11    1.40    1.10
   1 -16 -11    0.90    0.60
   1 -16 -11    0.60    0.50
   1 -16 -11    0.60    0.50
   1 -16 -11    0.70    0.40
   1 -16 -11    1.20    0.90
   1 -16 -11    0.60    0.50
   1 -16 -11    1.00    0.60
   1 -16 -11    0.80    0.90
   1 -16 -11    0.10    0.30
   1 -16 -11    0.60    0.50
   1 -16 -11    0.80    0.50
   1 -16 -10    2.70    1.20
   1 -16 -10    1.80    0.60
   1 -16 -10    2.30    0.50
   1 -16 -10    1.90    0.50
   1 -16 -10    2.00    0.60
   1 -16 -10    2.30    1.40
   1 -16 -10    2.10    0.50
   1 -16 -10    2.50    1.20
   1 -16 -10    2.40    0.60
   1 -16 -10    2.80    0.50
   1 -16 -10    2.40    0.60
   1 -16 -10    3.50    0.70
   1 -16 -10    2.30    0.40
   1 -16 -10    2.50    0.50
   1 -16 -10    2.40    0.60
   1 -16 -10    2.30    0.50
  -1  16  10    2.80    1.30
   1 -16  -9    2.00    0.50
   1 -16  -9    1.90    1.20
   1 -16  -9    2.10    0.50
   1 -16  -9    1.60    0.50
   1 -16  -9    1.50    0.60
   1 -16  -9   -0.90    1.40
  -1  16   9    2.50    1.30
   1 -16  -9    1.40    0.60
   1 -16  -9    1.80    0.50
   1 -16  -9    2.00    0.40
   1 -16  -9    0.50    1.80
   1 -16  -9    1.80    0.50
   1 -16  -9    2.10    0.60
   1 -16  -9    2.10    0.60
   1 -16  -9    2.00    0.60
   1 -16  -9    1.80    0.50
   1 -16  -9    0.50    0.90
   1 -16  -9    1.60    0.60
   1 -16  -9    1.90    0.40
   1 -16  -8    2.90    1.20
   1 -16  -8    3.20    0.60
   1 -16  -8    2.90    0.50
   1 -16  -8    3.30    0.60
   1 -16  -8    3.70    0.60
   1 -16  -8    3.10    0.60
   1 -16  -8   -0.40    1.30
   1 -16  -8    3.20    0.60
   1 -16  -8   -0.70    1.20
   1 -16  -8    3.70    0.70
  -1  16   8    3.20    1.40
   1 -16  -8    3.70    0.50
   1 -16  -8    3.60    0.60
   1 -16  -8    4.70    0.70
   1 -16  -8    4.20    1.40
   1 -16  -8    3.80    0.70
   1 -16  -8    3.40    0.60
   1 -16  -8    3.10    0.50
   1 -16  -8    3.10    0.50
   1 -16  -7    2.80    0.70
   1 -16  -7    2.70    0.60
   1 -16  -7    2.10    0.50
   1 -16  -7    3.20    1.30
   1 -16  -7    2.80    0.60
   1 -16  -7    3.20    0.60
   1 -16  -7    2.60    0.50
   1 -16  -7    2.80    0.50
   1 -16  -7    2.60    0.60
   1 -16  -7    1.80    0.60
   1 -16  -7    2.30    0.50
   1 -16  -7    2.60    1.20
   1 -16  -7   -0.10    1.00
   1 -16  -7    2.60    0.70
   1 -16  -7    2.10    0.40
   1 -16  -7   -1.70    1.30
   1 -16  -7    2.10    0.50
  -1  16   7    2.40    1.20
   1 -16  -7   -2.50    1.60
   1 -16  -6    4.20    0.80
   1 -16  -6    0.00    1.30
   1 -16  -6    3.10    0.70
   1 -16  -6    4.30    0.80
   1 -16  -6    4.40    0.70
   1 -16  -6    1.00    0.70
   1 -16  -6    3.70    0.70
   1 -16  -6    3.80    1.50
   1 -16  -6    3.50    0.60
   1 -16  -6   -2.90    1.40
   1 -16  -6    2.90    0.50
   1 -16  -6    2.20    1.30
   1 -16  -6    2.90    0.60
   1 -16  -6    2.80    0.60
  -1  16   6    3.80    1.50
   1 -16  -6    3.80    0.70
   1 -16  -6    3.50    0.60
   1 -16  -6    5.30    0.70
   1 -16  -6    3.70    0.60
   1 -16  -5   -1.70    1.30
   1 -16  -5    5.70    0.70
   1 -16  -5    6.60    1.60
   1 -16  -5    5.30    0.70
   1 -16  -5    4.10    0.60
   1 -16  -5    4.40    0.70
   1 -16  -5    0.20    1.20
   1 -16  -5    5.00    0.70
   1 -16  -5    5.20    0.60
   1 -16  -5    4.80    0.70
   1 -16  -5    6.60    0.80
   1 -16  -5    6.00    1.50
   1 -16  -5    4.90    0.60
   1 -16  -5    5.30    0.70
   1 -16  -5    5.90    0.80
   1 -16  -5    5.10    0.60
   1 -16  -4    2.70    0.60
   1 -16  -4    2.50    0.50
   1 -16  -4    1.00    1.10
   1 -16  -4    2.20    0.60
   1 -16  -4    2.10    1.10
   1 -16  -4    2.60    0.70
   1 -16  -4    2.70    0.60
   1 -16  -4    2.70    0.60
   1 -16  -4    2.40    0.40
   1 -16  -4    2.50    0.60
   1 -16  -4    2.30    0.70
   1 -16  -4    2.30    0.50
   1 -16  -4    2.80    0.60
   1 -16  -4    2.30    0.50
   1 -16  -3    2.90    0.60
   1 -16  -3    3.40    1.60
   1 -16  -3    4.70    0.70
   1 -16  -3    3.90    0.50
   1 -16  -3    3.70    0.60
   1 -16  -3    3.20    0.60
   1 -16  -3    3.60    1.40
   1 -16  -3    3.70    0.60
   1 -16  -3    2.10    1.00
   1 -16  -3    3.60    0.70
   1 -16  -3    3.80    0.70
   1 -16  -3    3.50    0.60
   1 -16  -3    4.40    0.60
   1 -16  -3    4.00    0.70
   1 -16  -3    0.40    1.60
   1 -16  -3    3.00    0.50
   1 -16  -3    3.60    0.50
   1 -16  -2    0.90    0.90
   1 -16  -2    2.10    0.60
   1 -16  -2    2.00    0.60
   1 -16  -2    1.60    0.40
   1 -16  -2    1.60    0.60
   1 -16  -2    1.60    0.60
   1 -16  -2    2.50    0.60
   1 -16  -2    1.50    0.50
   1 -16  -2    1.90    0.50
   1 -16  -2    1.60    0.60
   1 -16  -2    2.10    0.60
   1 -16  -2    1.50    0.40
   1 -16  -2    1.90    0.50
   1 -16  -2    2.30    0.60
   1 -16  -2    0.40    0.90
   1 -16  -1   -0.30    0.50
   1 -16  -1    0.00    0.60
   1 -16  -1   -0.10    0.30
   1 -16  -1    0.60    0.90
   1 -16  -1   -0.50    0.60
   1 -16  -1    0.00    0.40
   1 -16  -1    0.20    0.40
   1 -16  -1    0.10    0.40
   1 -16  -1    0.50    0.50
   1 -16  -1   -0.10    0.50
   1 -16  -1   -0.40    0.90
   1 -16  -1    0.30    0.50
   1 -16  -1    0.10    0.50
   1 -16  -1    0.20    0.50
   1 -16   0   41.60    3.30
   1 -16   0   42.50    1.70
   1 -16   0   45.50    1.80
   1 -16   0   46.30    1.90
   1 -16   0   43.70    1.60
   1 -16   0   40.80    1.40
   1 -16   0   43.80    1.80
   1 -16   0   45.90    1.80
   1 -16   0   39.20    1.60
   1 -16   0   43.00    1.80
   1 -16   0   49.60    1.80
   1 -16   0   40.20    3.30
   1 -16   0   51.89    1.80
   1 -16   0   37.50    1.40
   1 -16   1   -0.10    0.40
   1 -16   1    0.30    0.60
   1 -16   1    0.30    0.40
   1 -16   1    0.40    0.50
   1 -16   1    0.30    0.40
   1 -16   1    0.50    0.90
   1 -16   1    0.20    0.60
   1 -16   1    0.00    0.50
   1 -16   1    0.10    0.40
   1 -16   1    0.60    0.50
   1 -16   1   -0.60    0.50
   1 -16   1    0.20    0.70
   1 -16   2    0.70    0.80
   1 -16   2   -0.10    0.60
   1 -16   2    0.70    0.50
   1 -16   2    0.00    0.40
   1 -16   2    0.30    0.40
   1 -16   2   -0.80    0.60
   1 -16   2    1.00    0.60
   1 -16   2    1.60    0.90
   1 -16   2    0.50    0.50
   1 -16   2    0.30    0.50
   1 -16   2    0.10    0.40
   1 -16   2    0.30    0.50
   1 -16   3   39.10    1.50
   1 -16   3   39.30    2.70
   1 -16   3   40.40    1.70
   1 -16   3   42.50    1.80
   1 -16   3   37.90    2.80
   1 -16   3   39.10    1.60
   1 -16   3   41.00    1.50
   1 -16   3   39.90    1.80
   1 -16   3   42.00    1.50
   1 -16   3   42.00    1.70
   1 -16   3   40.80    1.80
   1 -16   3   37.80    1.50
   1 -16   4   53.69    1.70
   1 -16   4   54.79    1.70
   1 -16   4   58.79    2.00
   1 -16   4   56.69    2.10
   1 -16   4   57.59    1.90
   1 -16   4   54.49    1.70
   1 -16   4   57.19    2.10
   1 -16   4   58.39    2.40
   1 -16   4   58.19    2.10
   1 -16   5   20.90    1.30
   1 -16   5   19.50    1.10
   1 -16   5   22.20    1.30
   1 -16   5   20.50    1.30
   1 -16   5   20.40    0.90
   1 -16   5   19.50    1.20
   1 -16   5   20.70    0.90
   1 -16   6   15.50    1.10
   1 -16   6   13.90    1.10
   1 -16   6   14.90    1.10
   1 -16   6   14.70    1.00
   1 -16   6   15.40    1.10
   1 -16   7   11.30    0.80
   1 -16   7   11.80    1.00
   1 -16   7   12.30    1.00
   1 -16   7   13.00    1.00
   1 -16   7   11.00    0.90
   1 -16   8    1.90    0.60
   1 -16   8    2.10    0.60
   1 -16   8    2.20    0.60
   1 -16   8    2.40    0.60
   1 -16   8    2.20    0.60
   1 -16   9    6.60    0.80
   1 -16   9    6.60    0.70
   1 -16   9    6.20    0.70
   1 -16   9    6.40    0.70
   1 -16   9    6.50    0.70
   1 -16  10   13.40    0.90
   1 -16  10   15.80    0.90
   1 -16  10   15.60    1.10
   1 -16  10   13.80    0.80
   1 -16  10   14.30    0.90
   1 -16  11    6.20    0.60
   1 -16  11    7.10    0.60
   1 -16  11    7.20    0.60
   1 -16  11    7.50    0.80
   1 -16  12    0.00    0.20
   1 -16  12    0.60    0.40
   1 -16  12    0.40    0.30
   1 -16  12   -0.60    0.40
   1 -16  13    1.60    0.30
   1 -16  13    1.30    0.40
   1 -15 -27    0.80    0.40
   1 -15 -27    0.40    0.30
  -1  15  27    1.10    0.30
  -1  15  26    1.30    0.30
   1 -15 -26    1.60    0.30
   1 -15 -26    1.70    0.40
   1 -15 -25   -0.10    0.50
   1 -15 -25    1.20    0.30
  -1  15  25    0.10    0.30
   1 -15 -25    0.20    0.40
   1 -15 -25    0.30    0.30
   1 -15 -24   19.00    1.10
   1 -15 -24   15.90    0.80
   1 -15 -24   15.70    0.80
  -1  15  24   16.00    0.80
   1 -15 -24   17.40    1.00
   1 -15 -23    5.30    0.60
  -1  15  23    3.90    0.50
   1 -15 -23    5.40    0.80
   1 -15 -23    5.50    0.70
   1 -15 -23    4.20    0.50
  -1  15  22   -0.10    0.30
   1 -15 -22    0.10    0.40
   1 -15 -22   -0.20    0.40
   1 -15 -22    0.20    0.50
   1 -15 -22   -0.40    0.60
   1 -15 -21    0.40    0.40
  -1  15  21    0.30    0.30
   1 -15 -21    0.20    0.50
   1 -15 -21    0.10    0.50
   1 -15 -21    1.10    0.50
   1 -15 -20    2.30    0.60
  -1  15  20    2.20    1.20
   1 -15 -20    1.20    0.60
   1 -15 -20    2.10    0.50
  -1  15  20    1.20    0.40
   1 -15 -20    1.80    0.60
   1 -15 -19   38.40    1.50
   1 -15 -19   40.90    1.70
   1 -15 -19   39.00    1.80
  -1  15  19   38.30    1.30
  -1  15  19   41.10    3.60
   1 -15 -19   39.10    1.50
   1 -15 -19   40.40    1.80
  -1  15  18    2.60    1.20
   1 -15 -18    3.50    0.70
   1 -15 -18    3.90    0.60
   1 -15 -18    3.50    0.60
   1 -15 -18    3.30    0.70
   1 -15 -18    3.40    0.70
   1 -15 -17    2.40    0.50
   1 -15 -17    2.80    0.70
  -1  15  17    2.00    1.20
   1 -15 -17    2.50    0.70
   1 -15 -17    2.40    0.40
   1 -15 -17    2.30    0.60
   1 -15 -17    2.50    0.50
   1 -15 -17    2.60    0.60
   1 -15 -17    2.20    0.40
   1 -15 -16    0.40    0.50
   1 -15 -16    0.80    0.50
   1 -15 -16    0.20    0.40
  -1  15  16   -0.10    1.00
   1 -15 -16    0.20    0.60
   1 -15 -16    0.60    0.40
   1 -15 -16    0.90    0.80
   1 -15 -16    0.60    0.40
   1 -15 -16    0.50    0.50
   1 -15 -16    0.50    0.50
   1 -15 -16    0.40    0.40
   1 -15 -15    3.60    0.50
   1 -15 -15    4.50    0.70
   1 -15 -15    4.20    1.30
   1 -15 -15    3.40    0.60
   1 -15 -15    3.90    0.70
  -1  15  15    4.30    1.50
   1 -15 -15    4.70    0.70
   1 -15 -15    3.80    0.60
   1 -15 -15    5.00    0.70
   1 -15 -15    3.20    1.10
   1 -15 -15    3.80    0.60
   1 -15 -14    0.40    0.50
   1 -15 -14    0.40    0.80
   1 -15 -14    0.20    0.40
   1 -15 -14    0.50    0.50
   1 -15 -14   -0.20    0.40
   1 -15 -14    0.10    0.40
   1 -15 -14    0.00    0.40
   1 -15 -14    0.20    0.50
   1 -15 -14    0.30    0.50
   1 -15 -14    1.40    0.40
   1 -15 -14    0.80    0.80
  -1  15  14    0.40    1.00
   1 -15 -13   11.30    1.80
  -1  15  13   13.60    2.20
   1 -15 -13   12.10    0.90
   1 -15 -13   13.60    1.00
   1 -15 -13   12.10    0.90
   1 -15 -13   13.60    1.00
   1 -15 -13   12.20    0.90
   1 -15 -13   11.90    1.00
   1 -15 -13   13.00    1.90
   1 -15 -13   11.90    0.90
   1 -15 -13   10.70    0.70
   1 -15 -13   11.60    0.90
   1 -15 -13   12.60    1.00
   1 -15 -13   11.90    0.90
   1 -15 -12   -0.10    0.40
   1 -15 -12   -0.10    0.80
   1 -15 -12   -0.10    0.50
   1 -15 -12   -0.20    0.50
   1 -15 -12    0.20    0.40
   1 -15 -12    0.10    0.50
   1 -15 -12    0.00    0.50
   1 -15 -12   -0.20    0.50
   1 -15 -12    0.40    0.50
  -1  15  12   -0.30    1.20
   1 -15 -12    0.10    0.40
   1 -15 -12   -0.20    0.40
   1 -15 -12   -0.70    1.00
   1 -15 -11    0.70    0.40
   1 -15 -11    0.30    0.50
   1 -15 -11    0.20    0.40
   1 -15 -11    0.50    0.50
   1 -15 -11    0.30    0.40
   1 -15 -11    0.20    0.40
   1 -15 -11    0.90    0.50
   1 -15 -11    0.80    0.50
   1 -15 -11    0.70    0.40
   1 -15 -11    1.70    0.40
   1 -15 -11    0.70    0.50
  -1  15  11    0.40    0.90
   1 -15 -11    0.60    0.90
   1 -15 -11    1.50    1.00
   1 -15 -10   13.80    0.70
   1 -15 -10   13.80    0.90
   1 -15 -10   11.20    1.00
   1 -15 -10   14.50    1.00
   1 -15 -10   13.00    0.80
   1 -15 -10   14.20    1.00
   1 -15 -10   13.80    0.90
   1 -15 -10   14.20    1.00
   1 -15 -10   14.40    1.00
   1 -15 -10   13.10    0.90
   1 -15 -10   13.80    2.10
   1 -15 -10   13.40    0.90
   1 -15 -10   13.60    1.00
   1 -15 -10   13.40    2.00
   1 -15 -10   13.50    0.90
   1 -15 -10   11.80    1.50
  -1  15  10   14.60    2.20
   1 -15 -10   12.70    0.90
   1 -15  -9   -1.10    1.20
   1 -15  -9    1.00    0.40
   1 -15  -9    0.80    0.50
   1 -15  -9    0.70    0.40
   1 -15  -9    1.00    0.50
   1 -15  -9    0.80    0.50
  -1  15   9    0.90    1.00
   1 -15  -9    0.80    0.30
   1 -15  -9    0.80    0.50
   1 -15  -9    0.80    0.40
   1 -15  -9    0.50    0.90
   1 -15  -9    1.00    0.40
   1 -15  -9   -1.50    1.10
   1 -15  -9    1.00    0.50
   1 -15  -9    0.40    0.30
   1 -15  -9   -0.80    1.00
   1 -15  -9    0.90    1.00
   1 -15  -9    1.10    0.50
   1 -15  -9    0.70    0.40
   1 -15  -9    0.50    0.30
   1 -15  -8    5.30    0.60
   1 -15  -8    4.90    0.60
   1 -15  -8    4.70    0.60
   1 -15  -8    4.80    0.70
   1 -15  -8    4.80    0.70
   1 -15  -8    3.40    0.70
   1 -15  -8    2.90    0.90
  -1  15   8    7.00    1.70
   1 -15  -8    5.10    0.70
   1 -15  -8    5.30    0.60
   1 -15  -8    5.60    0.70
   1 -15  -8    4.80    0.70
   1 -15  -8    5.30    0.60
   1 -15  -8    4.80    1.40
   1 -15  -8    6.00    0.60
   1 -15  -8    2.20    0.90
   1 -15  -8    5.30    0.50
   1 -15  -8    4.20    0.60
   1 -15  -8    5.40    1.50
   1 -15  -8    4.50    0.70
   1 -15  -7    1.70    0.50
   1 -15  -7    0.40    0.60
   1 -15  -7    1.40    0.60
   1 -15  -7    2.00    0.60
   1 -15  -7    0.40    1.00
   1 -15  -7    1.70    0.50
   1 -15  -7    1.80    0.50
   1 -15  -7    1.80    0.50
   1 -15  -7    2.10    0.50
   1 -15  -7    2.00    0.50
   1 -15  -7    1.00    0.80
   1 -15  -7    1.20    0.90
   1 -15  -7    1.80    0.40
   1 -15  -7    1.30    0.40
  -1  15   7    1.70    1.00
   1 -15  -7    1.80    0.50
   1 -15  -7    1.50    1.10
   1 -15  -7    1.50    0.50
   1 -15  -7    1.50    0.50
   1 -15  -6    3.20    0.50
   1 -15  -6    3.60    0.60
   1 -15  -6    3.50    0.70
   1 -15  -6    2.40    0.50
   1 -15  -6    3.20    0.60
   1 -15  -6    3.00    0.50
   1 -15  -6    1.50    0.80
   1 -15  -6    3.20    0.60
   1 -15  -6    4.10    0.60
   1 -15  -6    2.70    0.60
   1 -15  -6    3.00    0.60
   1 -15  -6    2.80    1.30
   1 -15  -6    3.00    1.20
   1 -15  -6    2.80    0.50
   1 -15  -6    3.70    0.60
   1 -15  -6    3.70    0.60
   1 -15  -6    1.90    0.80
   1 -15  -6    3.40    0.60
   1 -15  -5    4.30    0.60
   1 -15  -5    3.10    0.50
   1 -15  -5    2.20    0.80
   1 -15  -5    4.10    0.60
   1 -15  -5    3.50    0.70
   1 -15  -5    3.20    0.60
   1 -15  -5    3.20    0.70
   1 -15  -5    3.20    0.50
   1 -15  -5    3.80    0.60
   1 -15  -5    2.80    1.20
   1 -15  -5    4.10    0.60
   1 -15  -5    2.30    1.20
   1 -15  -5    3.90    0.60
   1 -15  -5    3.40    0.60
   1 -15  -5    3.70    0.50
   1 -15  -5    2.30    0.80
   1 -15  -5    3.60    0.60
   1 -15  -5    3.20    0.50
   1 -15  -4    0.30    0.50
   1 -15  -4    0.80    0.50
   1 -15  -4    0.40    0.50
   1 -15  -4    0.60    0.40
   1 -15  -4    1.10    0.50
   1 -15  -4    0.40    0.30
   1 -15  -4    0.50    0.40
   1 -15  -4    0.80    0.90
   1 -15  -4    0.40    0.50
   1 -15  -4    0.70    0.50
   1 -15  -4    0.30    0.40
   1 -15  -4    0.20    0.40
   1 -15  -4   -1.50    0.90
   1 -15  -4   -0.90    0.90
   1 -15  -4    0.80    1.00
   1 -15  -4    1.30    0.50
   1 -15  -3    1.30    0.60
   1 -15  -3    1.30    0.50
   1 -15  -3    1.20    0.40
   1 -15  -3    1.20    0.50
   1 -15  -3    1.20    0.40
   1 -15  -3    1.30    0.50
   1 -15  -3   -0.90    0.90
   1 -15  -3    1.20    1.00
   1 -15  -3    1.30    0.50
   1 -15  -3    1.60    1.00
   1 -15  -3    1.70    0.60
   1 -15  -3   -1.00    1.10
   1 -15  -3    1.20    0.50
   1 -15  -3    1.30    0.40
   1 -15  -3    1.10    0.40
   1 -15  -3    1.50    0.60
   1 -15  -3    1.50    0.30
   1 -15  -2   -0.20    0.40
   1 -15  -2   -1.60    1.10
   1 -15  -2    0.20    0.50
   1 -15  -2    0.10    0.50
   1 -15  -2    0.50    0.90
   1 -15  -2   -0.10    0.40
   1 -15  -2    0.30    0.30
   1 -15  -2    0.30    0.50
   1 -15  -2   -0.70    1.00
   1 -15  -2    0.10    0.40
   1 -15  -2    0.30    0.40
   1 -15  -2   -0.10    0.40
   1 -15  -2    0.10    0.50
   1 -15  -2    0.00    0.40
   1 -15  -2    0.10    0.40
   1 -15  -2   -2.10    1.20
   1 -15  -2    0.20    0.50
   1 -15  -2    0.00    0.50
   1 -15  -1    7.10    0.80
   1 -15  -1    6.10    0.70
   1 -15  -1    6.60    0.60
   1 -15  -1    6.80    0.70
   1 -15  -1    6.80    0.60
   1 -15  -1    4.30    1.20
   1 -15  -1    7.10    0.70
   1 -15  -1    6.60    0.70
   1 -15  -1    6.80    0.80
   1 -15  -1    6.40    1.50
   1 -15  -1    6.70    0.80
   1 -15  -1    5.50    1.50
   1 -15  -1    6.70    0.70
   1 -15  -1    5.00    1.00
   1 -15  -1    7.00    0.80
   1 -15  -1    6.40    0.70
   1 -15  -1    7.10    0.70
   1 -15   0   43.10    1.70
   1 -15   0   44.30    1.60
   1 -15   0   41.40    1.60
   1 -15   0   41.30    1.70
   1 -15   0   43.10    3.40
   1 -15   0   40.80    1.40
   1 -15   0   45.20    1.70
   1 -15   0   41.50    1.70
   1 -15   0   42.70    1.70
   1 -15   0   44.00    1.60
   1 -15   0   40.60    1.50
   1 -15   0   36.00    1.70
   1 -15   0   44.00    1.70
   1 -15   0   39.10    3.20
   1 -15   0   40.80    1.40
   1 -15   0   44.10    1.70
   1 -15   1   -0.70    0.80
   1 -15   1    0.00    0.50
   1 -15   1    0.30    0.50
   1 -15   1    0.60    0.80
   1 -15   1    0.30    0.40
   1 -15   1    0.50    0.50
   1 -15   1    0.50    0.40
   1 -15   1    0.10    0.50
   1 -15   1    0.20    0.40
   1 -15   1    0.20    0.30
   1 -15   1    0.10    0.50
   1 -15   1    1.10    1.40
   1 -15   1    0.00    0.90
   1 -15   1    0.10    0.40
   1 -15   1    0.30    0.40
   1 -15   2   20.90    1.10
   1 -15   2   21.30    1.10
   1 -15   2   21.40    1.30
   1 -15   2   20.70    1.30
   1 -15   2   19.70    1.20
   1 -15   2   22.10    1.30
   1 -15   2   21.00    1.10
   1 -15   2   19.80    2.20
   1 -15   2   17.10    1.40
   1 -15   2   21.30    1.10
   1 -15   2   21.60    1.30
   1 -15   2   21.30    1.10
   1 -15   2   21.70    2.30
   1 -15   3    0.70    0.50
   1 -15   3    0.60    0.40
   1 -15   3    0.50    0.40
   1 -15   3    0.20    0.40
   1 -15   3   -0.80    0.70
   1 -15   3    0.60    0.40
   1 -15   3    0.60    0.60
   1 -15   3   -0.20    0.50
   1 -15   3    0.60    0.50
   1 -15   3    0.40    0.50
   1 -15   3   -0.30    0.80
   1 -15   3    0.80    0.90
   1 -15   4   24.30    1.30
   1 -15   4   24.50    1.10
   1 -15   4   22.20    2.10
   1 -15   4   24.10    1.10
   1 -15   4   25.50    1.40
   1 -15   4   25.10    1.40
   1 -15   4   23.70    1.10
   1 -15   4   25.10    1.20
   1 -15   4   24.00    1.40
   1 -15   4   26.60    1.40
   1 -15   4   25.40    1.40
   1 -15   4   23.40    2.20
   1 -15   5    0.00    0.30
   1 -15   5   -0.10    0.60
   1 -15   5    0.30    0.50
   1 -15   5   -0.10    0.50
   1 -15   5    0.20    0.50
   1 -15   5    0.00    0.30
   1 -15   5    0.30    0.50
   1 -15   5    0.20    0.30
   1 -15   6   10.40    0.90
   1 -15   6    9.20    0.90
   1 -15   6    9.20    0.90
   1 -15   6   10.30    1.00
   1 -15   6    9.20    0.80
   1 -15   7    2.30    0.60
   1 -15   7    2.30    0.50
   1 -15   7    2.20    0.60
   1 -15   7    2.40    0.60
   1 -15   7    2.30    0.60
   1 -15   7    1.90    0.60
   1 -15   8   12.80    1.00
   1 -15   8   12.90    1.00
   1 -15   8   13.50    1.00
   1 -15   8   13.40    1.00
   1 -15   8   14.00    1.10
   1 -15   8   14.20    1.00
   1 -15   9    0.10    0.50
   1 -15   9    0.50    0.50
   1 -15   9    0.90    0.50
   1 -15   9    0.40    0.50
   1 -15   9    0.70    0.60
   1 -15  10   32.60    1.40
   1 -15  10   34.70    1.60
   1 -15  10   29.60    1.30
   1 -15  10   32.70    1.40
   1 -15  10   32.50    1.50
   1 -15  11    2.50    0.50
   1 -15  11    2.50    0.60
   1 -15  11    2.10    0.50
   1 -15  11    2.50    0.50
   1 -15  11    2.80    0.70
   1 -15  11    2.60    0.40
   1 -15  12    0.00    0.30
   1 -15  12    1.20    0.40
   1 -15  12    0.10    0.40
   1 -15  12    0.30    0.30
   1 -15  12    0.50    0.50
   1 -15  13    1.10    0.40
   1 -15  13    0.10    0.40
   1 -15  13    0.40    0.30
   1 -15  13    0.20    0.40
   1 -15  14    6.40    0.50
   1 -15  14    6.30    0.50
   1 -15  14    6.80    0.60
   1 -15  15    3.10    0.50
   1 -15  15    3.70    0.30
   1 -14 -28    0.40    0.20
  -1  14  28    0.80    0.30
   1 -14 -27    3.30    0.40
  -1  14  27    3.40    0.40
   1 -14 -27    3.10    0.30
   1 -14 -26    0.40    0.40
  -1  14  26    0.00    0.30
   1 -14 -26    0.00    0.30
   1 -14 -26    0.00    0.30
  -1  14  25   -0.10    0.40
   1 -14 -25    0.10    0.30
   1 -14 -25    0.40    0.50
   1 -14 -25    0.50    0.40
   1 -14 -24   35.30    1.30
   1 -14 -24   38.30    1.50
   1 -14 -24   34.50    1.20
  -1  14  24   36.30    1.40
   1 -14 -23    8.10    0.90
   1 -14 -23    8.00    0.70
   1 -14 -23    7.30    0.60
   1 -14 -23    8.20    0.80
  -1  14  23    7.70    0.70
   1 -14 -22   12.20    0.90
   1 -14 -22   13.20    1.10
  -1  14  22   13.50    0.90
   1 -14 -22   13.90    1.00
   1 -14 -22   12.70    0.80
   1 -14 -21   13.20    1.10
  -1  14  21   12.50    0.80
   1 -14 -21   12.80    0.90
  -1  14  21   11.70    2.00
   1 -14 -21   13.20    1.00
   1 -14 -21   12.60    0.90
   1 -14 -20    1.20    0.60
  -1  14  20    1.30    0.40
   1 -14 -20    1.10    0.40
  -1  14  20    0.70    1.00
   1 -14 -20    1.50    0.50
   1 -14 -20    1.20    0.60
   1 -14 -20    1.60    0.40
   1 -14 -19   90.49    2.40
   1 -14 -19   90.89    2.50
  -1  14  19   90.39    2.40
   1 -14 -19   97.09    2.80
  -1  14  19   91.59    5.40
   1 -14 -19   96.39    2.70
   1 -14 -19   95.19    2.80
   1 -14 -18    5.20    0.80
   1 -14 -18    5.00    0.60
  -1  14  18    4.50    0.50
   1 -14 -18    3.50    0.70
  -1  14  18    4.80    1.60
   1 -14 -18    4.40    0.60
   1 -14 -18    4.20    0.70
   1 -14 -17    6.70    0.60
  -1  14  17    6.40    1.70
  -1  14  17    5.60    0.50
   1 -14 -17    2.80    0.60
   1 -14 -17    6.90    0.70
   1 -14 -17    4.00    0.70
   1 -14 -17    6.50    0.70
   1 -14 -17    7.00    0.80
   1 -14 -17    7.20    0.60
   1 -14 -17    6.00    0.50
  -1  14  16    2.90    1.40
   1 -14 -16    1.70    0.80
   1 -14 -16    2.20    0.50
   1 -14 -16    1.80    0.50
   1 -14 -16    2.30    0.40
   1 -14 -16    1.50    0.80
   1 -14 -16    2.10    0.60
   1 -14 -16    1.20    0.60
   1 -14 -16    1.80    0.40
   1 -14 -16    2.20    0.60
   1 -14 -16    1.50    0.50
  -1  14  15    5.40    1.50
   1 -14 -15    6.10    1.30
   1 -14 -15    6.10    0.70
   1 -14 -15    6.30    0.80
   1 -14 -15    5.80    1.30
   1 -14 -15    5.90    0.80
   1 -14 -15    5.50    0.60
   1 -14 -15    4.90    0.50
   1 -14 -15    5.40    0.60
   1 -14 -15    5.40    0.60
   1 -14 -15    5.90    0.60
  -1  14  14    2.90    1.20
   1 -14 -14    2.90    1.00
   1 -14 -14    3.90    0.60
   1 -14 -14    3.60    0.70
   1 -14 -14    3.30    0.50
   1 -14 -14    3.80    0.60
   1 -14 -14    3.00    0.50
   1 -14 -14    4.10    0.60
   1 -14 -14    3.20    0.50
   1 -14 -14    2.60    1.10
   1 -14 -14    4.60    0.70
   1 -14 -14    3.70    0.50
   1 -14 -13   36.60    1.50
   1 -14 -13   35.10    1.50
  -1  14  13   36.30    3.40
   1 -14 -13   34.20    1.50
   1 -14 -13   34.20    1.50
   1 -14 -13   35.80    1.50
   1 -14 -13   32.40    1.20
   1 -14 -13   36.00    3.00
   1 -14 -13   34.80    1.30
   1 -14 -13   35.60    2.80
   1 -14 -13   36.40    1.30
   1 -14 -13   35.00    1.50
   1 -14 -13   34.00    1.40
   1 -14 -12   11.20    0.90
   1 -14 -12    9.70    0.70
   1 -14 -12    9.50    1.60
   1 -14 -12    9.20    0.80
   1 -14 -12    9.40    1.70
   1 -14 -12    9.50    0.70
   1 -14 -12   10.20    0.80
   1 -14 -12    9.90    0.70
   1 -14 -12    9.90    0.80
  -1  14  12   11.10    2.10
   1 -14 -12    9.50    0.70
   1 -14 -12   10.90    0.80
   1 -14 -12    8.60    0.90
   1 -14 -12   10.10    0.80
   1 -14 -11    0.80    0.50
   1 -14 -11    0.40    0.40
   1 -14 -11    0.30    0.40
   1 -14 -11    0.70    0.40
   1 -14 -11   -0.50    1.10
   1 -14 -11    1.20    1.00
   1 -14 -11    0.30    0.40
  -1  14  11    0.40    1.00
   1 -14 -11    0.50    0.40
   1 -14 -11    0.40    0.40
   1 -14 -11    0.40    0.40
   1 -14 -11   -0.40    0.70
   1 -14 -11    0.80    0.40
   1 -14 -11    0.40    0.50
   1 -14 -11    0.20    0.90
   1 -14 -11    0.60    0.40
   1 -14 -10    3.30    0.50
   1 -14 -10    4.00    0.60
   1 -14 -10    2.30    0.80
  -1  14  10    3.50    1.30
   1 -14 -10    3.00    0.60
   1 -14 -10    3.60    0.60
   1 -14 -10    4.10    0.50
   1 -14 -10    4.40    0.60
   1 -14 -10    4.20    0.50
   1 -14 -10    1.50    1.00
   1 -14 -10    3.90    0.50
   1 -14 -10    3.60    0.60
   1 -14 -10    4.30    0.60
   1 -14 -10    4.80    0.60
   1 -14 -10    4.90    0.60
   1 -14 -10    5.00    0.60
   1 -14 -10    3.70    1.20
   1 -14  -9    0.20    0.30
   1 -14  -9   -0.20    0.40
  -1  14   9   -0.40    1.00
   1 -14  -9   -1.20    0.90
   1 -14  -9    0.10    0.30
   1 -14  -9    0.30    0.40
   1 -14  -9   -0.40    0.90
   1 -14  -9    0.30    0.40
   1 -14  -9   -0.60    0.60
   1 -14  -9   -1.80    1.00
   1 -14  -9    0.10    0.30
   1 -14  -9    0.30    0.90
   1 -14  -9    0.40    0.40
   1 -14  -9    0.30    0.30
   1 -14  -9    0.00    0.40
   1 -14  -9    0.00    0.40
   1 -14  -9    0.20    0.50
   1 -14  -9   -0.40    0.40
   1 -14  -8    5.00    1.30
   1 -14  -8    4.50    0.70
   1 -14  -8    4.90    0.60
   1 -14  -8    6.00    0.60
   1 -14  -8    5.30    0.60
   1 -14  -8    4.30    0.70
   1 -14  -8    5.10    0.50
  -1  14   8    5.70    1.50
   1 -14  -8    5.40    0.50
   1 -14  -8    5.50    0.60
   1 -14  -8    5.40    0.60
   1 -14  -8    3.80    0.60
   1 -14  -8    5.60    0.60
   1 -14  -8    5.20    0.60
   1 -14  -8    6.30    0.60
   1 -14  -8    5.00    0.60
   1 -14  -8    3.80    1.30
   1 -14  -8    5.50    0.60
   1 -14  -8    5.10    0.60
   1 -14  -8    5.60    0.70
   1 -14  -7    0.40    0.40
   1 -14  -7    0.00    0.40
   1 -14  -7    0.20    0.40
   1 -14  -7   -0.20    0.90
   1 -14  -7   -0.10    0.90
   1 -14  -7    0.60    0.40
   1 -14  -7    0.30    0.40
   1 -14  -7    0.20    0.40
   1 -14  -7    0.20    0.50
   1 -14  -7   -0.30    0.70
   1 -14  -7   -0.30    0.60
  -1  14   7   -1.50    1.20
   1 -14  -7    0.30    0.40
   1 -14  -7    0.40    0.40
   1 -14  -7   -0.30    0.50
   1 -14  -7    0.10    0.50
   1 -14  -7    0.30    0.40
   1 -14  -7    0.50    0.30
   1 -14  -7    0.20    0.30
   1 -14  -6    7.10    0.70
   1 -14  -6    8.10    0.70
   1 -14  -6    7.70    0.70
   1 -14  -6    6.00    0.60
   1 -14  -6    6.30    0.60
   1 -14  -6    7.30    0.70
   1 -14  -6    6.60    0.70
   1 -14  -6    6.90    0.70
   1 -14  -6    7.20    0.70
   1 -14  -6    5.60    1.40
   1 -14  -6    6.30    0.60
   1 -14  -6    8.30    0.70
   1 -14  -6    7.00    0.70
   1 -14  -6    6.00    1.40
   1 -14  -6    6.30    0.70
   1 -14  -6    6.60    0.70
   1 -14  -6    8.30    0.70
   1 -14  -6    6.90    0.70
   1 -14  -5   34.90    1.30
   1 -14  -5   32.80    1.30
   1 -14  -5   33.80    1.30
   1 -14  -5   31.30    1.20
   1 -14  -5   35.00    3.10
   1 -14  -5   31.90    1.30
   1 -14  -5   32.40    1.30
   1 -14  -5   35.50    3.00
   1 -14  -5   35.30    1.50
   1 -14  -5   33.40    1.30
   1 -14  -5   31.00    1.40
   1 -14  -5   33.90    1.50
   1 -14  -5   32.20    1.40
   1 -14  -5   33.40    1.30
   1 -14  -5   34.80    1.40
   1 -14  -5   35.00    1.40
   1 -14  -5   30.40    1.30
   1 -14  -5   33.00    1.30
   1 -14  -4    7.20    0.70
   1 -14  -4    7.20    0.70
   1 -14  -4    6.10    0.60
   1 -14  -4    6.70    0.70
   1 -14  -4    5.80    0.70
   1 -14  -4    5.10    0.70
   1 -14  -4    6.80    0.70
   1 -14  -4    5.80    0.80
   1 -14  -4    5.90    0.60
   1 -14  -4    5.70    1.50
   1 -14  -4    6.50    0.70
   1 -14  -4    6.20    0.60
   1 -14  -4    6.00    0.60
   1 -14  -4    6.80    0.70
   1 -14  -4    6.40    0.60
   1 -14  -4    6.70    1.50
   1 -14  -4    6.30    0.70
   1 -14  -4    5.70    0.60
   1 -14  -3   12.20    2.00
   1 -14  -3   11.20    0.80
   1 -14  -3   11.20    1.80
   1 -14  -3   11.10    0.90
   1 -14  -3   10.90    0.80
   1 -14  -3   12.40    0.80
   1 -14  -3   11.30    0.70
   1 -14  -3   12.30    0.80
   1 -14  -3   12.30    0.80
   1 -14  -3   11.80    0.80
   1 -14  -3   12.50    0.80
   1 -14  -3   12.10    0.90
   1 -14  -3   11.70    0.80
   1 -14  -3   11.60    0.80
   1 -14  -3   11.80    0.70
   1 -14  -3   11.70    0.90
   1 -14  -3   10.60    0.70
   1 -14  -3   11.00    0.90
   1 -14  -2   16.30    0.80
   1 -14  -2   17.80    2.10
   1 -14  -2   15.40    1.00
   1 -14  -2   16.60    1.00
   1 -14  -2   16.40    0.90
   1 -14  -2   16.30    1.00
   1 -14  -2   15.20    2.10
   1 -14  -2   16.70    1.00
   1 -14  -2   16.40    1.00
   1 -14  -2   17.10    1.00
   1 -14  -2   16.50    1.00
   1 -14  -2   16.20    0.80
   1 -14  -2   16.40    1.00
   1 -14  -2   16.20    0.80
   1 -14  -2   17.20    1.10
   1 -14  -2   16.90    1.00
   1 -14  -2   16.40    0.90
   1 -14  -1   -1.90    0.80
   1 -14  -1    0.20    0.40
   1 -14  -1    0.00    0.40
   1 -14  -1    0.00    0.30
   1 -14  -1    0.60    0.90
   1 -14  -1   -0.10    0.30
   1 -14  -1    0.10    0.40
   1 -14  -1   -0.10    0.30
   1 -14  -1   -1.00    0.70
   1 -14  -1    0.50    0.40
   1 -14  -1    0.00    0.40
   1 -14  -1    0.30    1.00
   1 -14  -1    0.50    0.40
   1 -14  -1    0.30    0.40
   1 -14  -1   -0.10    0.40
   1 -14  -1    0.30    0.50
   1 -14  -1    0.10    0.40
   1 -14  -1    0.40    0.50
   1 -14   0    0.40    0.50
   1 -14   0   -0.10    0.40
   1 -14   0    0.20    0.40
   1 -14   0    0.10    0.30
   1 -14   0   -0.20    0.30
   1 -14   0    0.10    0.40
   1 -14   0    0.00    0.50
   1 -14   0    0.30    0.40
   1 -14   0   -0.90    1.00
   1 -14   0    0.30    0.80
   1 -14   0   -0.10    0.50
   1 -14   0   -1.20    0.80
   1 -14   0    0.20    0.40
   1 -14   0    0.40    0.40
   1 -14   0    0.60    0.90
   1 -14   0    0.50    0.40
   1 -14   0   -0.10    0.40
   1 -14   1   25.00    1.20
   1 -14   1   23.70    1.10
   1 -14   1   24.00    1.20
   1 -14   1   23.70    1.40
   1 -14   1   25.40    2.50
   1 -14   1   20.80    1.10
   1 -14   1   24.60    1.30
   1 -14   1   27.00    1.30
   1 -14   1   26.20    1.20
   1 -14   1   23.30    1.10
   1 -14   1   23.50    1.30
   1 -14   1   26.40    1.20
   1 -14   1   25.30    2.50
   1 -14   1   26.80    1.30
   1 -14   1   26.30    1.30
   1 -14   1   24.00    1.00
   1 -14   1   26.10    1.20
   1 -14   2   24.50    1.00
   1 -14   2   25.20    1.30
   1 -14   2   25.00    1.20
   1 -14   2   26.20    1.20
   1 -14   2   25.40    1.20
   1 -14   2   22.20    1.30
  -1  14  -2   21.40    1.90
   1 -14   2   24.50    2.40
   1 -14   2   24.80    1.30
   1 -14   2   26.50    2.50
   1 -14   2   26.10    1.30
   1 -14   2   24.40    1.30
   1 -14   2   25.40    1.20
   1 -14   2   25.60    1.20
   1 -14   2   26.40    1.20
   1 -14   2   20.20    1.30
   1 -14   2   24.50    1.20
   1 -14   2   25.10    1.20
   1 -14   3    1.10    0.40
   1 -14   3    2.30    0.60
   1 -14   3    2.50    0.50
   1 -14   3    2.00    0.40
   1 -14   3    1.60    0.50
   1 -14   3    2.00    0.50
  -1  14  -3    2.20    0.80
   1 -14   3    2.20    0.60
   1 -14   3    2.40    0.50
   1 -14   3    2.90    1.00
   1 -14   3    1.80    0.50
   1 -14   3    1.80    0.40
   1 -14   3    2.10    0.60
   1 -14   3    1.30    0.90
  -1  14  -4    0.50    0.70
   1 -14   4    0.40    0.60
   1 -14   4    0.20    0.50
   1 -14   4    0.30    0.70
   1 -14   4   -1.10    0.80
   1 -14   4    0.40    0.60
   1 -14   4    0.10    0.40
   1 -14   4    0.70    0.50
   1 -14   4    0.50    0.40
   1 -14   4    0.10    0.30
   1 -14   4    0.30    0.50
   1 -14   4    0.50    0.50
   1 -14   4    0.40    0.40
   1 -14   4   -0.20    1.00
   1 -14   5    1.20    0.50
  -1  14  -5    1.50    0.80
   1 -14   5    1.00    0.50
   1 -14   5    1.30    0.50
   1 -14   5    0.90    0.60
   1 -14   5    1.50    0.80
   1 -14   5    1.20    0.40
   1 -14   5    1.50    0.40
   1 -14   5    1.40    0.50
   1 -14   5    1.80    0.60
   1 -14   5    1.50    0.50
   1 -14   5    1.30    0.70
   1 -14   5    1.30    0.40
   1 -14   6    1.70    0.50
   1 -14   6    1.60    0.60
  -1  14  -6    1.50    0.70
   1 -14   6    2.20    0.60
   1 -14   6    2.10    0.60
   1 -14   6    2.00    0.50
   1 -14   6    1.70    0.60
   1 -14   7   11.00    1.00
   1 -14   7   11.70    1.00
   1 -14   7   11.00    1.00
   1 -14   7   10.90    0.90
   1 -14   7   12.40    1.00
  -1  14  -7   10.00    1.50
   1 -14   7   11.30    1.00
   1 -14   8   12.10    1.10
   1 -14   8   11.90    1.00
   1 -14   8   13.20    1.00
  -1  14  -8    9.70    1.50
   1 -14   8   12.70    1.00
   1 -14   8   13.20    1.00
   1 -14   8   12.90    1.00
   1 -14   9    0.40    0.50
   1 -14   9    1.00    0.50
   1 -14   9    0.90    0.60
  -1  14  -9    0.60    0.70
   1 -14   9    0.40    0.50
   1 -14   9    0.70    0.50
   1 -14   9    0.50    0.50
   1 -14  10    1.30    0.50
   1 -14  10    1.60    0.60
   1 -14  10    1.70    0.50
   1 -14  10    2.20    0.60
   1 -14  10    2.00    0.70
   1 -14  10    1.90    0.50
   1 -14  11    4.10    0.70
   1 -14  11    3.00    0.70
   1 -14  11    3.20    0.50
   1 -14  11    3.10    0.50
   1 -14  11    3.90    0.70
   1 -14  11    3.40    0.60
   1 -14  12   14.10    0.80
   1 -14  12   15.40    1.10
   1 -14  12   15.80    1.10
   1 -14  12   15.50    0.90
   1 -14  12   17.90    1.10
   1 -14  12   14.60    0.80
   1 -14  13    0.30    0.30
   1 -14  13    0.00    0.40
   1 -14  13    0.40    0.40
   1 -14  13    0.00    0.50
   1 -14  13    0.20    0.50
   1 -14  14    2.80    0.40
   1 -14  14    3.00    0.60
   1 -14  14    2.10    0.40
   1 -14  14    3.20    0.60
   1 -14  15    1.50    0.40
   1 -14  15    1.00    0.40
   1 -14  15    1.00    0.30
   1 -14  16    4.40    0.50
   1 -14  16    4.10    0.40
  -1  13  28    0.30    0.30
   1 -13 -28    0.20    0.20
   1 -13 -27    1.10    0.40
   1 -13 -27    0.70    0.30
   1 -13 -27    1.00    0.30
  -1  13  27    1.00    0.40
   1 -13 -26    0.50    0.40
   1 -13 -26    0.20    0.30
   1 -13 -26    0.30    0.30
  -1  13  26    0.20    0.40
  -1  13  25    0.50    0.40
   1 -13 -25    0.30    0.40
   1 -13 -25    0.60    0.50
   1 -13 -25    0.20    0.30
   1 -13 -24    3.20    0.40
  -1  13  24    3.40    0.60
   1 -13 -24    3.70    0.70
   1 -13 -24    4.40    0.60
   1 -13 -24    3.60    0.50
  -1  13  23   -0.10    0.40
   1 -13 -23    0.10    0.50
   1 -13 -23   -0.20    0.60
   1 -13 -23    0.20    0.30
   1 -13 -23   -0.10    0.40
   1 -13 -22   12.40    0.80
  -1  13  22   10.60    1.80
  -1  13  22   11.40    0.90
   1 -13 -22   13.90    1.00
   1 -13 -22   12.50    0.90
   1 -13 -22   13.90    1.10
   1 -13 -21    0.50    0.40
   1 -13 -21    1.30    0.60
  -1  13  21    0.40    0.40
   1 -13 -21    0.50    0.50
   1 -13 -21    0.80    0.40
  -1  13  21    1.60    1.20
   1 -13 -20   22.10    1.00
   1 -13 -20   22.60    1.20
   1 -13 -20   22.80    1.40
  -1  13  20   22.20    1.10
  -1  13  20   18.20    2.40
   1 -13 -20   22.70    1.30
   1 -13 -20   22.10    1.10
   1 -13 -19    2.50    0.70
   1 -13 -19    2.00    0.50
  -1  13  19    2.30    0.50
   1 -13 -19    2.40    0.60
   1 -13 -19    2.00    0.50
  -1  13  19    2.00    1.20
   1 -13 -19    2.00    0.40
   1 -13 -18   15.30    1.00
   1 -13 -18   15.10    0.90
  -1  13  18   15.70    2.50
   1 -13 -18   14.70    0.90
   1 -13 -18   15.10    1.10
   1 -13 -18   12.70    1.10
   1 -13 -17   12.10    1.00
   1 -13 -17   10.50    0.70
   1 -13 -17   11.40    0.80
  -1  13  17   11.50    2.10
   1 -13 -17   11.50    0.80
   1 -13 -17   12.70    0.90
   1 -13 -17   10.20    0.90
   1 -13 -16    1.30    0.40
   1 -13 -16    1.70    0.50
   1 -13 -16    1.60    0.60
  -1  13  16    2.00    1.20
   1 -13 -16    1.20    0.80
   1 -13 -16    1.40    0.40
   1 -13 -16    1.90    0.60
  -1  13  16    1.40    0.40
   1 -13 -16    2.30    0.50
   1 -13 -16    1.70    0.40
   1 -13 -16    1.50    0.80
   1 -13 -16    1.50    0.50
   1 -13 -15   -0.20    0.70
   1 -13 -15   -0.10    0.30
   1 -13 -15    0.00    0.30
   1 -13 -15    0.50    0.40
   1 -13 -15    0.10    0.50
   1 -13 -15   -0.10    0.30
  -1  13  15    1.00    1.30
   1 -13 -15    0.20    0.50
   1 -13 -15    0.10    0.40
   1 -13 -15    0.10    0.50
   1 -13 -15   -0.40    0.80
   1 -13 -15    0.00    0.30
  -1  13  15    0.20    0.30
   1 -13 -14    8.60    0.80
   1 -13 -14    7.80    1.40
   1 -13 -14    8.80    0.70
  -1  13  14    9.00    1.80
   1 -13 -14    8.50    0.70
   1 -13 -14    8.20    1.40
   1 -13 -14    8.60    0.60
   1 -13 -14    8.00    0.60
   1 -13 -14    9.00    0.70
   1 -13 -14    8.70    0.70
   1 -13 -14    8.10    0.80
   1 -13 -14    8.80    0.80
   1 -13 -13   30.10    1.30
  -1  13  13   28.80    3.00
   1 -13 -13   29.00    1.30
   1 -13 -13   31.20    2.50
   1 -13 -13   27.20    1.00
   1 -13 -13   29.30    1.30
   1 -13 -13   28.80    1.30
   1 -13 -13   31.30    2.70
   1 -13 -13   27.40    1.20
   1 -13 -13   29.50    1.10
   1 -13 -13   30.00    1.30
   1 -13 -13   29.30    1.30
   1 -13 -13   28.90    1.10
   1 -13 -13   28.60    1.30
  -1  13  12    0.80    1.00
   1 -13 -12    1.20    0.90
   1 -13 -12    0.70    0.40
   1 -13 -12   -0.30    0.70
   1 -13 -12    0.10    0.30
   1 -13 -12    1.10    0.90
   1 -13 -12    0.10    0.40
   1 -13 -12    0.80    0.40
   1 -13 -12    0.20    0.40
   1 -13 -12    0.40    0.40
   1 -13 -12    0.40    0.40
   1 -13 -12    0.30    0.30
   1 -13 -12    0.30    0.30
   1 -13 -12    0.30    0.40
   1 -13 -11   13.20    1.00
   1 -13 -11   17.20    2.10
   1 -13 -11   17.40    1.00
   1 -13 -11   16.30    0.80
   1 -13 -11   15.50    1.90
   1 -13 -11   17.50    1.00
   1 -13 -11   14.90    0.90
  -1  13  11   18.10    2.30
   1 -13 -11   16.10    0.90
   1 -13 -11   16.30    0.90
   1 -13 -11   15.70    1.00
   1 -13 -11   16.40    0.90
   1 -13 -11   16.30    0.90
   1 -13 -11   17.50    1.00
   1 -13 -11   16.80    0.90
   1 -13 -10    1.40    0.50
  -1  13  10    1.60    1.10
   1 -13 -10    1.20    0.40
   1 -13 -10    1.40    0.40
   1 -13 -10    1.30    0.40
   1 -13 -10    1.70    1.00
   1 -13 -10    1.00    1.10
   1 -13 -10    1.50    0.40
   1 -13 -10    1.50    0.30
   1 -13 -10    1.00    0.40
   1 -13 -10    1.00    0.50
   1 -13 -10    1.50    0.40
   1 -13 -10    1.10    0.40
   1 -13 -10    1.60    0.50
   1 -13 -10    3.20    1.30
   1 -13 -10    0.90    0.60
   1 -13 -10    1.80    0.50
   1 -13  -9   -0.80    0.50
   1 -13  -9    0.30    0.30
   1 -13  -9    0.40    0.40
   1 -13  -9    0.90    0.30
   1 -13  -9    0.40    0.40
   1 -13  -9    0.20    0.40
   1 -13  -9   -0.50    0.90
   1 -13  -9   -0.10    0.40
   1 -13  -9   -0.60    0.90
   1 -13  -9    0.00    0.40
   1 -13  -9    0.30    0.20
   1 -13  -9    0.30    0.30
  -1  13   9    0.40    0.90
   1 -13  -9    0.30    0.40
   1 -13  -9    0.20    0.30
   1 -13  -9   -0.10    0.30
   1 -13  -9    0.10    0.80
   1 -13  -9    0.10    0.40
   1 -13  -9   -0.10    0.30
   1 -13  -8    4.30    0.60
   1 -13  -8    4.20    0.60
   1 -13  -8    3.50    0.40
   1 -13  -8    3.90    0.50
   1 -13  -8    3.30    0.50
  -1  13   8    3.00    1.20
   1 -13  -8    4.50    1.30
   1 -13  -8    3.60    0.60
   1 -13  -8    4.10    0.60
   1 -13  -8    2.80    0.50
   1 -13  -8    3.30    0.60
   1 -13  -8    3.80    0.50
   1 -13  -8    3.10    0.50
   1 -13  -8    4.40    1.30
   1 -13  -8    2.00    0.50
   1 -13  -8    3.10    0.50
   1 -13  -8    3.70    0.50
   1 -13  -8    3.50    0.40
   1 -13  -7    1.00    0.40
   1 -13  -7    0.90    0.40
   1 -13  -7    0.60    0.40
   1 -13  -7    1.20    0.40
   1 -13  -7    1.50    0.40
   1 -13  -7    0.80    0.30
   1 -13  -7    0.80    0.40
   1 -13  -7    0.50    0.30
  -1  13   7    0.50    1.00
   1 -13  -7    0.40    0.30
   1 -13  -7    0.50    0.30
   1 -13  -7    0.80    0.50
   1 -13  -7    1.10    0.40
   1 -13  -7    0.90    0.40
   1 -13  -7   -0.10    0.40
   1 -13  -7    1.30    1.00
   1 -13  -7    0.40    0.80
   1 -13  -7    1.00    0.40
   1 -13  -7    1.30    0.40
   1 -13  -6    4.00    0.50
   1 -13  -6    3.10    0.60
   1 -13  -6    3.20    0.50
   1 -13  -6    3.10    0.40
   1 -13  -6    3.10    0.50
   1 -13  -6    3.30    0.50
   1 -13  -6    3.10    0.40
   1 -13  -6    3.20    0.40
   1 -13  -6    3.60    1.20
   1 -13  -6    3.70    0.50
   1 -13  -6    3.70    0.60
   1 -13  -6    3.90    0.50
   1 -13  -6    3.60    1.20
   1 -13  -6    3.50    0.50
   1 -13  -6    3.40    0.50
   1 -13  -6    3.70    0.50
   1 -13  -6    3.40    0.50
   1 -13  -6    3.60    0.50
   1 -13  -5    0.60    0.30
   1 -13  -5    0.00    0.50
   1 -13  -5    0.30    0.30
   1 -13  -5    0.30    0.30
   1 -13  -5    0.50    0.40
   1 -13  -5    0.80    0.50
   1 -13  -5    0.00    0.30
   1 -13  -5    0.20    0.30
   1 -13  -5    0.80    0.90
   1 -13  -5    0.40    0.30
   1 -13  -5    0.90    0.40
   1 -13  -5    0.50    0.90
   1 -13  -5    0.60    0.30
   1 -13  -5    0.50    0.50
   1 -13  -5    0.30    0.30
   1 -13  -5    0.50    0.40
   1 -13  -5    0.10    0.30
   1 -13  -5    1.10    0.40
   1 -13  -4   47.00    1.60
   1 -13  -4   48.30    1.50
   1 -13  -4   44.90    1.50
   1 -13  -4   44.70    1.50
   1 -13  -4   45.10    1.40
   1 -13  -4   46.00    1.50
   1 -13  -4   46.60    1.60
   1 -13  -4   46.20    1.50
   1 -13  -4   48.50    1.40
   1 -13  -4   43.40    3.10
   1 -13  -4   46.60    1.50
   1 -13  -4   46.10    1.40
   1 -13  -4   46.50    1.70
   1 -13  -4   43.30    3.30
   1 -13  -4   47.90    1.60
   1 -13  -4   45.90    1.50
   1 -13  -4   43.30    1.50
   1 -13  -4   45.60    1.50
   1 -13  -3    1.90    0.40
   1 -13  -3    1.90    0.40
   1 -13  -3    2.20    0.50
   1 -13  -3    1.90    1.10
   1 -13  -3    1.70    0.40
   1 -13  -3    2.10    0.40
   1 -13  -3    1.80    0.40
   1 -13  -3    2.20    0.30
   1 -13  -3    2.10    0.40
   1 -13  -3    1.70    0.50
   1 -13  -3    2.20    0.50
   1 -13  -3    2.00    0.50
   1 -13  -3    1.30    0.40
   1 -13  -3    2.10    0.50
   1 -13  -3    1.50    0.30
   1 -13  -3    1.80    0.40
   1 -13  -3    1.90    0.40
   1 -13  -3    0.70    0.90
   1 -13  -3    2.40    0.50
   1 -13  -2   32.10    1.30
   1 -13  -2   32.20    1.10
   1 -13  -2   30.80    1.10
   1 -13  -2   30.80    1.20
   1 -13  -2   30.70    2.80
   1 -13  -2   32.00    1.30
   1 -13  -2   31.00    1.30
   1 -13  -2   31.40    1.40
   1 -13  -2   30.30    1.30
   1 -13  -2   30.50    2.70
   1 -13  -2   31.20    1.10
   1 -13  -2   33.00    1.30
   1 -13  -2   31.20    1.30
   1 -13  -2   31.30    1.30
   1 -13  -2   32.80    1.30
   1 -13  -2   32.70    1.20
   1 -13  -2   31.20    1.20
   1 -13  -2   33.60    1.30
   1 -13  -1   22.30    1.10
   1 -13  -1   25.20    2.50
   1 -13  -1   20.30    1.10
   1 -13  -1   23.00    1.00
   1 -13  -1   22.80    1.10
   1 -13  -1   25.30    1.20
   1 -13  -1   21.40    1.10
   1 -13  -1   21.10    0.90
   1 -13  -1   22.30    1.00
   1 -13  -1   20.80    0.90
   1 -13  -1   22.80    1.10
   1 -13  -1   22.10    1.10
   1 -13  -1   22.50    1.10
   1 -13  -1   21.70    2.30
   1 -13  -1   25.40    1.20
  -1  13   1   23.60    1.70
   1 -13  -1   21.50    0.90
   1 -13   0   13.00    0.80
   1 -13   0   13.30    0.80
   1 -13   0   13.90    0.90
   1 -13   0   11.70    0.80
   1 -13   0   12.00    0.80
   1 -13   0   12.50    0.80
   1 -13   0   11.00    0.70
   1 -13   0   14.20    0.90
   1 -13   0   11.20    0.80
   1 -13   0   10.70    1.70
   1 -13   0   10.80    0.80
   1 -13   0   11.20    0.80
  -1  13   0   11.20    1.30
   1 -13   0   11.40    1.70
   1 -13   0   13.70    0.80
   1 -13   0   11.10    0.80
   1 -13   0   12.90    0.70
   1 -13   1   33.10    1.30
   1 -13   1   34.70    1.30
   1 -13   1   29.40    1.30
   1 -13   1   32.50    1.30
   1 -13   1   35.80    1.40
   1 -13   1   31.60    1.40
   1 -13   1   34.60    1.40
   1 -13   1   32.50    1.10
  -1  13  -1   33.40    2.20
   1 -13   1   29.60    1.40
   1 -13   1   31.40    1.30
   1 -13   1   37.20    1.40
   1 -13   1   32.70    1.30
   1 -13   1   32.30    1.30
   1 -13   1   31.10    1.20
   1 -13   1   34.60    1.30
   1 -13   1   34.70    2.90
   1 -13   1   33.70    2.80
   1 -13   1   31.00    1.30
   1 -13   2  103.39    5.00
   1 -13   2  108.29    2.70
   1 -13   2  109.49    2.60
  -1  13  -2  105.49    4.30
   1 -13   2  109.89    2.40
   1 -13   2  110.99    2.80
   1 -13   2  103.29    2.50
   1 -13   2  109.89    2.70
   1 -13   2  113.89    2.80
   1 -13   2  110.09    2.70
   1 -13   2  106.89    2.80
   1 -13   2  104.69    4.90
   1 -13   2  107.19    2.70
   1 -13   2  112.39    2.90
   1 -13   2  108.49    2.60
   1 -13   2  104.79    2.60
   1 -13   2  106.49    2.60
   1 -13   2  111.39    2.60
   1 -13   2  109.69    2.70
   1 -13   3   15.70    0.90
   1 -13   3   15.60    1.00
   1 -13   3   14.50    0.90
   1 -13   3   14.90    0.80
  -1  13  -3   15.60    1.70
   1 -13   3   14.70    1.00
   1 -13   3   16.00    1.90
   1 -13   3   13.20    1.00
   1 -13   3   14.20    1.00
   1 -13   3   15.90    0.90
   1 -13   3   15.20    1.00
   1 -13   3   15.40    0.90
   1 -13   3   15.40    0.90
   1 -13   3   15.30    1.00
   1 -13   3   14.80    0.80
   1 -13   3   15.20    1.90
   1 -13   3   11.90    0.90
   1 -13   4   64.49    3.70
   1 -13   4   74.39    2.70
   1 -13   4   75.49    2.30
   1 -13   4   93.09    2.30
   1 -13   4   76.69    2.30
   1 -13   4   73.79    2.20
   1 -13   4   65.49    3.80
   1 -13   4   71.19    2.20
   1 -13   4   69.29    2.00
   1 -13   4   79.99    2.30
  -1  13  -4   56.79    3.40
   1 -13   4   70.29    1.90
   1 -13   4   71.89    2.20
   1 -13   4   68.69    1.90
   1 -13   4   77.69    2.10
   1 -13   4   68.79    2.00
   1 -13   5    0.40    0.40
   1 -13   5    0.40    0.50
   1 -13   5    1.10    0.40
   1 -13   5    1.30    0.40
   1 -13   5    0.90    0.50
  -1  13  -5   -0.60    0.80
   1 -13   5    0.70    0.50
   1 -13   5   -0.20    0.80
   1 -13   5    0.70    0.50
   1 -13   5    0.70    0.50
   1 -13   5   -0.30    0.70
   1 -13   5   -1.10    0.90
   1 -13   5    0.40    0.50
   1 -13   5    0.80    0.30
   1 -13   6   23.50    1.20
  -1  13  -6   23.10    2.30
   1 -13   6   24.10    1.30
   1 -13   6   23.70    1.30
   1 -13   6   25.10    1.00
   1 -13   6   22.30    1.70
   1 -13   6   26.20    1.30
   1 -13   6   24.90    1.30
   1 -13   6   25.00    1.30
   1 -13   7   29.20    1.40
   1 -13   7   30.10    1.40
   1 -13   7   30.90    1.40
  -1  13  -7   30.60    2.60
   1 -13   7   31.70    1.50
   1 -13   7   30.30    1.50
   1 -13   7   29.20    1.40
   1 -13   8   60.49    2.10
   1 -13   8   60.19    2.10
   1 -13   8   61.59    2.20
   1 -13   8   64.69    2.10
   1 -13   8   61.69    2.10
   1 -13   8   59.89    2.10
  -1  13  -8   54.89    3.60
   1 -13   9    6.40    0.80
   1 -13   9    6.60    0.70
   1 -13   9    6.40    0.80
   1 -13   9    6.10    0.80
   1 -13   9    6.10    0.80
  -1  13  -9    6.40    1.40
   1 -13   9    6.60    0.70
   1 -13  10    8.40    0.90
   1 -13  10    8.80    0.80
   1 -13  10    8.80    0.80
  -1  13 -10    7.30    1.40
   1 -13  10    8.70    0.90
   1 -13  10    8.70    0.80
   1 -13  10    9.00    0.90
   1 -13  11   12.70    1.00
   1 -13  11   10.30    0.80
   1 -13  11   12.60    0.90
   1 -13  11   11.50    1.00
   1 -13  11   10.90    0.80
   1 -13  11   11.20    1.00
  -1  13 -11   11.30    1.60
   1 -13  12    0.20    0.50
   1 -13  12    0.50    0.40
   1 -13  12    0.30    0.40
   1 -13  12    0.30    0.40
   1 -13  12    0.80    0.60
   1 -13  12    0.10    0.50
   1 -13  13    4.40    0.60
   1 -13  13    3.80    0.70
   1 -13  13    3.40    0.50
   1 -13  13    4.50    0.70
   1 -13  13    3.70    0.50
   1 -13  13    4.20    0.70
   1 -13  14    5.40    0.60
   1 -13  14    6.40    0.70
   1 -13  14    5.90    0.70
   1 -13  15    1.80    0.30
   1 -13  15    1.50    0.40
   1 -13  15    2.30    0.60
   1 -13  15    2.00    0.60
   1 -13  16    2.30    0.50
   1 -13  16    2.20    0.40
   1 -13  16    2.00    0.50
   1 -13  17    6.20    0.60
   1 -13  17    6.60    0.50
   1 -13  18    2.50    0.30
   1 -13  18    1.90    0.40
  -1  12  29    0.10    0.30
   1 -12 -28    0.00    0.20
  -1  12  28    0.30    0.30
   1 -12 -27    3.60    0.50
   1 -12 -27    2.60    0.40
   1 -12 -27    2.60    0.40
  -1  12  27    3.30    0.50
   1 -12 -26    1.50    0.30
   1 -12 -26    1.60    0.50
   1 -12 -26    1.10    0.40
   1 -12 -26    1.50    0.30
  -1  12  26    1.60    0.50
   1 -12 -26    1.50    0.40
  -1  12  25    2.90    0.60
   1 -12 -25    2.30    0.60
   1 -12 -25    2.50    0.50
   1 -12 -25    2.20    0.40
   1 -12 -25    2.10    0.40
   1 -12 -25    2.50    0.40
  -1  12  24    4.00    0.60
   1 -12 -24    3.10    0.40
   1 -12 -24    4.00    0.50
   1 -12 -24    3.80    0.60
   1 -12 -24    3.60    0.70
   1 -12 -24    3.80    0.60
  -1  12  23    3.00    1.30
   1 -12 -23    2.10    0.60
   1 -12 -23    2.20    0.50
   1 -12 -23    1.70    0.40
  -1  12  23    1.80    0.50
   1 -12 -23    1.60    0.50
   1 -12 -23    2.00    0.40
   1 -12 -23    1.60    0.40
   1 -12 -22    3.90    0.50
  -1  12  22    2.30    1.20
   1 -12 -22    3.90    0.60
   1 -12 -22    3.60    0.60
   1 -12 -22    3.10    0.50
   1 -12 -22    3.10    0.70
   1 -12 -22    2.70    0.40
   1 -12 -21   -0.30    0.30
   1 -12 -21    0.50    0.50
   1 -12 -21    0.30    0.30
   1 -12 -21    0.20    0.40
   1 -12 -21   -0.10    0.60
   1 -12 -21    0.00    0.40
  -1  12  21   -0.20    1.00
   1 -12 -20   57.99    1.80
  -1  12  20   63.69    4.50
   1 -12 -20   63.19    2.10
   1 -12 -20   62.89    2.20
   1 -12 -20   63.49    2.00
   1 -12 -20   59.59    1.90
   1 -12 -20   58.69    1.70
   1 -12 -19    1.20    0.40
   1 -12 -19    1.30    0.50
  -1  12  19    1.00    1.20
   1 -12 -19    0.60    0.50
   1 -12 -19    1.30    0.30
   1 -12 -19    1.30    0.60
   1 -12 -19    1.20    0.40
   1 -12 -18   17.40    1.00
   1 -12 -18   18.10    1.00
  -1  12  18   19.20    2.60
   1 -12 -18   17.50    0.90
   1 -12 -18   18.60    1.10
   1 -12 -18   18.20    1.20
   1 -12 -17    1.30    0.50
   1 -12 -17    0.70    0.40
   1 -12 -17    1.30    0.40
   1 -12 -17    1.30    0.50
   1 -12 -17    1.80    0.50
  -1  12  17    1.40    1.30
  -1  12  16   29.60    3.00
   1 -12 -16   30.30    1.30
   1 -12 -16   31.40    1.50
   1 -12 -16   31.60    1.20
   1 -12 -16   29.30    2.20
   1 -12 -16   32.30    1.20
   1 -12 -16   31.40    1.40
   1 -12 -16   33.00    2.40
   1 -12 -16   32.00    1.40
   1 -12 -15   16.50    1.00
   1 -12 -15   15.90    1.00
   1 -12 -15   16.50    1.70
   1 -12 -15   16.70    0.90
   1 -12 -15   17.00    0.80
   1 -12 -15   17.30    1.80
   1 -12 -15   17.40    0.80
   1 -12 -15   17.10    0.90
   1 -12 -15   17.40    1.00
  -1  12  15   17.60    2.40
   1 -12 -15   16.40    0.90
   1 -12 -15   16.60    0.90
   1 -12 -14   30.80    2.50
   1 -12 -14   29.00    1.30
   1 -12 -14   25.50    2.20
   1 -12 -14   27.80    1.00
   1 -12 -14   27.70    1.30
   1 -12 -14   27.50    1.20
  -1  12  14   30.10    3.00
   1 -12 -14   30.60    1.00
   1 -12 -14   27.60    1.10
   1 -12 -14   28.90    1.30
   1 -12 -14   28.00    1.00
   1 -12 -14   28.20    1.20
   1 -12 -14   27.40    1.10
   1 -12 -13    0.90    0.70
   1 -12 -13    0.60    0.40
   1 -12 -13    0.60    0.80
   1 -12 -13    0.80    0.40
   1 -12 -13    0.80    0.40
   1 -12 -13    0.90    0.40
  -1  12  13    0.10    0.90
   1 -12 -13   -0.10    0.50
   1 -12 -13    0.80    0.40
   1 -12 -13    0.70    0.30
   1 -12 -13    1.10    0.50
   1 -12 -13    0.80    0.40
   1 -12 -13    0.40    0.30
   1 -12 -12    4.90    0.50
   1 -12 -12    5.20    0.60
   1 -12 -12    5.80    0.60
   1 -12 -12    5.00    1.10
   1 -12 -12    5.20    0.60
   1 -12 -12    4.80    0.50
   1 -12 -12    5.90    0.60
  -1  12  12    4.90    1.40
   1 -12 -12    5.90    0.50
   1 -12 -12    5.40    0.60
   1 -12 -12    5.00    1.30
   1 -12 -12    5.70    0.50
   1 -12 -12    5.80    0.60
   1 -12 -11    0.30    0.40
   1 -12 -11    0.40    0.30
   1 -12 -11    0.20    0.30
   1 -12 -11    0.80    0.40
   1 -12 -11    0.20    0.40
   1 -12 -11    0.70    0.90
  -1  12  11   -0.30    1.00
   1 -12 -11   -1.00    0.60
   1 -12 -11    0.60    0.40
   1 -12 -11    0.70    0.90
   1 -12 -11    0.30    0.30
   1 -12 -11    0.40    0.40
   1 -12 -11    0.00    0.30
   1 -12 -11   -0.10    0.30
   1 -12 -10    1.40    0.80
   1 -12 -10    0.10    0.30
  -1  12  10    0.20    1.10
   1 -12 -10    0.90    0.40
   1 -12 -10    0.10    0.40
   1 -12 -10   -0.10    0.50
   1 -12 -10    0.50    0.40
   1 -12 -10    0.60    0.30
   1 -12 -10    0.50    0.40
   1 -12 -10    0.60    0.30
   1 -12 -10    0.30    0.30
   1 -12 -10    0.40    0.30
   1 -12 -10    0.40    0.80
   1 -12 -10   -0.20    0.30
   1 -12  -9   13.40    0.90
   1 -12  -9   13.80    0.80
   1 -12  -9   13.00    1.80
   1 -12  -9   15.20    1.90
   1 -12  -9   14.50    0.90
   1 -12  -9   14.40    0.80
  -1  12   9   13.60    2.00
   1 -12  -9   14.30    0.80
   1 -12  -9   14.20    0.80
   1 -12  -9   14.20    0.80
   1 -12  -9   14.50    0.80
   1 -12  -9   14.10    0.90
   1 -12  -9   13.50    0.90
   1 -12  -9   15.00    0.70
   1 -12  -9   13.50    0.80
   1 -12  -8    8.10    0.60
   1 -12  -8    7.80    0.60
   1 -12  -8    8.20    0.70
   1 -12  -8    7.70    0.60
   1 -12  -8    7.70    0.60
   1 -12  -8    8.00    0.60
   1 -12  -8    9.60    1.60
   1 -12  -8    8.50    0.70
   1 -12  -8    7.90    0.60
   1 -12  -8    7.30    0.60
   1 -12  -8    8.20    0.60
  -1  12   8    9.30    1.70
   1 -12  -8    7.20    0.60
   1 -12  -8    8.40    1.40
   1 -12  -8    8.10    0.60
   1 -12  -7    0.80    0.30
   1 -12  -7    1.50    1.10
   1 -12  -7    1.40    0.30
   1 -12  -7    1.90    1.00
   1 -12  -7    1.30    0.40
   1 -12  -7    1.00    0.40
   1 -12  -7    1.00    0.30
   1 -12  -7    1.50    0.40
   1 -12  -7    0.70    0.40
   1 -12  -7    0.70    0.30
   1 -12  -7    0.90    0.30
   1 -12  -7    1.40    0.40
   1 -12  -7    1.10    0.40
   1 -12  -7    0.70    0.30
   1 -12  -7    0.80    0.30
   1 -12  -7    1.20    0.40
   1 -12  -6    1.60    0.40
   1 -12  -6    1.60    0.40
   1 -12  -6    1.10    0.40
   1 -12  -6    1.70    0.40
   1 -12  -6    1.50    0.40
   1 -12  -6    1.60    0.40
   1 -12  -6    1.80    0.40
   1 -12  -6    1.50    0.40
   1 -12  -6    1.50    0.40
   1 -12  -6    1.20    0.30
   1 -12  -6    2.20    1.10
   1 -12  -6    1.40    0.30
   1 -12  -6    1.30    0.30
   1 -12  -6    1.90    0.40
   1 -12  -6    1.40    1.00
   1 -12  -6    1.40    0.30
   1 -12  -6    1.60    0.40
   1 -12  -5    1.30    0.90
   1 -12  -5    1.80    0.40
   1 -12  -5    1.60    0.30
   1 -12  -5    1.40    0.40
   1 -12  -5    1.60    0.30
   1 -12  -5    1.80    0.40
   1 -12  -5    1.50    0.40
   1 -12  -5    2.00    0.40
   1 -12  -5    1.50    0.50
   1 -12  -5    1.50    0.40
   1 -12  -5    1.50    0.40
   1 -12  -5    1.60    0.30
   1 -12  -5    1.40    0.40
   1 -12  -5    1.50    1.10
   1 -12  -5    1.50    0.40
   1 -12  -5    1.80    0.50
   1 -12  -5    1.70    0.40
   1 -12  -4    8.40    0.60
   1 -12  -4    8.70    0.60
   1 -12  -4    9.20    0.70
   1 -12  -4    8.40    0.60
   1 -12  -4    8.80    0.60
   1 -12  -4    9.90    1.60
   1 -12  -4    8.70    0.60
   1 -12  -4    8.80    0.60
   1 -12  -4    8.60    0.60
   1 -12  -4    8.60    1.60
   1 -12  -4    8.90    0.60
   1 -12  -4    9.40    0.60
   1 -12  -4    9.50    0.70
   1 -12  -4    8.80    0.70
   1 -12  -4    9.00    0.60
   1 -12  -4    9.20    0.60
   1 -12  -3    0.10    0.30
   1 -12  -3    0.10    0.30
   1 -12  -3    0.10    0.30
   1 -12  -3    0.00    0.40
   1 -12  -3    0.00    0.30
   1 -12  -3    0.00    0.40
  -1  12   3    0.40    0.40
   1 -12  -3   -0.30    0.30
   1 -12  -3   -0.10    0.40
   1 -12  -3   -0.10    0.30
   1 -12  -3    0.70    1.00
   1 -12  -3    0.20    0.40
   1 -12  -3    0.10    0.30
   1 -12  -3    0.00    0.30
   1 -12  -3   -0.90    1.00
   1 -12  -3   -0.20    0.30
   1 -12  -3    0.10    0.40
   1 -12  -2    2.70    0.40
   1 -12  -2    2.60    0.40
   1 -12  -2    3.30    0.50
   1 -12  -2    2.50    0.40
   1 -12  -2    3.10    0.50
  -1  12   2    3.90    0.70
   1 -12  -2    2.90    0.40
   1 -12  -2    2.60    0.50
   1 -12  -2    3.20    0.40
   1 -12  -2    2.50    0.40
   1 -12  -2    2.40    1.00
   1 -12  -2    2.90    0.50
   1 -12  -2    3.50    1.20
   1 -12  -2    2.90    0.50
   1 -12  -2    2.40    0.40
   1 -12  -2    2.70    0.40
   1 -12  -2    2.80    0.50
   1 -12  -1    1.20    0.40
   1 -12  -1    1.50    0.40
   1 -12  -1    1.60    1.00
   1 -12  -1    1.70    0.40
   1 -12  -1    1.40    0.40
   1 -12  -1    1.70    0.40
   1 -12  -1    2.30    0.40
   1 -12  -1    1.70    0.40
   1 -12  -1    1.40    0.40
   1 -12  -1    1.90    0.30
   1 -12  -1    1.80    0.40
  -1  12   1    1.60    0.60
   1 -12  -1    2.00    0.40
   1 -12  -1    1.30    0.90
   1 -12  -1    1.30    0.40
   1 -12  -1    1.40    0.50
   1 -12   0    1.90    0.40
   1 -12   0    1.70    0.40
   1 -12   0    1.00    0.80
   1 -12   0    1.20    0.40
   1 -12   0    0.90    0.40
   1 -12   0    1.20    0.40
   1 -12   0    0.80    1.00
   1 -12   0    1.30    0.30
   1 -12   0    1.70    0.40
   1 -12   0    1.30    0.40
   1 -12   0    1.70    0.30
   1 -12   0    1.80    0.30
  -1  12   0    1.50    0.70
   1 -12   0    2.20    0.40
   1 -12   0    1.30    0.40
   1 -12   0    1.50    0.40
   1 -12   0    1.20    0.40
   1 -12   0    1.60    0.50
   1 -12   1   26.40    1.10
   1 -12   1   26.40    1.10
   1 -12   1   25.90    1.10
   1 -12   1   25.20    1.00
   1 -12   1   25.60    0.90
  -1  12  -1   27.00    2.00
   1 -12   1   24.70    1.10
   1 -12   1   24.90    1.10
   1 -12   1   25.60    1.10
   1 -12   1   26.00    1.10
   1 -12   1   26.50    1.10
   1 -12   1   26.20    1.10
   1 -12   1   25.40    1.10
   1 -12   1   25.80    1.10
   1 -12   1   23.90    2.30
   1 -12   1   26.40    1.10
   1 -12   1   24.10    1.00
   1 -12   1   25.40    1.00
   1 -12   1   24.40    2.40
   1 -12   2   13.80    1.80
   1 -12   2   13.90    0.70
   1 -12   2   13.80    0.80
   1 -12   2   13.90    0.80
   1 -12   2   13.20    0.80
   1 -12   2   13.80    0.80
   1 -12   2   13.70    0.80
   1 -12   2   13.10    0.80
   1 -12   2   13.30    0.80
   1 -12   2   13.70    0.80
  -1  12  -2   13.80    1.60
   1 -12   2   12.90    0.80
   1 -12   2   14.40    0.90
   1 -12   2   13.30    1.80
   1 -12   2   13.40    0.80
   1 -12   2   14.50    0.90
   1 -12   2   13.60    0.80
   1 -12   2   14.70    0.80
   1 -12   2   14.50    0.90
   1 -12   3   11.30    0.70
   1 -12   3   11.30    0.70
   1 -12   3   11.40    0.80
   1 -12   3   10.60    0.80
   1 -12   3   10.40    1.50
   1 -12   3   10.60    0.80
   1 -12   3   10.10    0.70
   1 -12   3   11.80    0.70
   1 -12   3   12.40    0.80
   1 -12   3   11.00    1.60
   1 -12   3   11.20    0.70
  -1  12  -3   11.30    1.50
   1 -12   3   12.10    0.80
   1 -12   3   11.10    0.80
   1 -12   3   11.70    0.80
   1 -12   3   11.20    0.80
   1 -12   3   12.40    0.80
   1 -12   3   11.70    0.70
   1 -12   4    1.20    0.40
   1 -12   4    0.90    0.40
   1 -12   4    1.10    0.50
   1 -12   4    1.60    0.50
   1 -12   4    1.30    0.40
   1 -12   4    0.50    0.40
   1 -12   4    1.60    0.40
   1 -12   4    0.90    0.40
   1 -12   4    1.30    0.30
   1 -12   4    0.90    0.30
   1 -12   4    0.30    0.70
   1 -12   4    0.20    0.90
   1 -12   4    0.20    0.60
  -1  12  -4    0.80    0.70
   1 -12   4    1.00    0.40
   1 -12   4    1.10    0.40
   1 -12   4    1.10    0.80
   1 -12   5    0.60    0.40
   1 -12   5    0.50    0.30
  -1  12  -5    0.60    0.70
   1 -12   5    0.30    0.40
   1 -12   5    0.00    0.60
   1 -12   5    0.70    0.40
   1 -12   5    0.40    0.60
   1 -12   5    0.70    0.50
   1 -12   5   -0.50    0.60
   1 -12   5    0.40    0.30
   1 -12   5    0.30    0.30
   1 -12   5    0.50    0.40
   1 -12   5    0.90    0.50
   1 -12   5    0.20    0.40
   1 -12   5    0.40    0.30
   1 -12   6   12.00    0.90
  -1  12  -6    9.70    1.60
   1 -12   6   11.30    0.90
   1 -12   6   10.70    1.40
   1 -12   6   11.10    0.90
   1 -12   6   11.30    0.70
   1 -12   6   11.80    0.90
   1 -12   6   10.10    1.10
   1 -12   6   10.30    1.30
   1 -12   6   11.00    0.90
   1 -12   6   11.40    0.90
   1 -12   6   11.60    0.90
   1 -12   7    0.30    0.50
   1 -12   7    0.10    0.40
   1 -12   7    0.10    0.50
   1 -12   7    0.40    0.40
   1 -12   7    0.20    0.40
   1 -12   7    0.70    0.40
  -1  12  -7    0.60    0.80
   1 -12   8   36.80    1.50
  -1  12  -8   36.60    3.00
   1 -12   8   37.20    1.50
   1 -12   8   36.80    1.60
   1 -12   8   38.40    1.60
   1 -12   8   36.60    1.60
   1 -12   8   37.60    1.60
   1 -12   9   10.80    1.00
   1 -12   9   11.00    1.00
   1 -12   9   12.90    1.00
   1 -12   9   11.80    0.90
   1 -12   9   12.30    0.90
   1 -12   9   11.20    1.00
  -1  12  -9   13.20    1.90
   1 -12  10    5.40    0.80
   1 -12  10    5.70    0.70
   1 -12  10    5.10    0.70
   1 -12  10    6.10    0.70
   1 -12  10    5.40    0.70
   1 -12  10    5.20    0.80
  -1  12 -10    5.60    1.40
  -1  12 -11    1.10    1.10
   1 -12  11    1.80    0.60
   1 -12  11    1.50    0.60
   1 -12  11    1.70    0.50
   1 -12  11    1.40    0.50
   1 -12  11    1.20    0.40
   1 -12  11    1.70    0.60
   1 -12  12    6.20    0.60
   1 -12  12    6.40    0.80
   1 -12  12    5.80    0.60
   1 -12  12    6.90    0.70
   1 -12  12    6.60    0.90
   1 -12  12    6.60    0.80
  -1  12 -12    5.90    1.40
   1 -12  13   13.20    1.10
  -1  12 -13   10.70    1.70
   1 -12  13   11.50    1.00
   1 -12  13   11.50    0.70
   1 -12  13   12.70    1.00
   1 -12  13   12.70    0.90
   1 -12  13   11.80    0.70
   1 -12  14    0.50    0.50
   1 -12  14    0.20    0.50
   1 -12  14    0.10    0.40
   1 -12  14    0.20    0.60
   1 -12  15   15.70    1.10
   1 -12  15   15.60    1.10
   1 -12  15   15.90    0.80
   1 -12  16    0.80    0.50
   1 -12  16    0.90    0.30
   1 -12  16    0.60    0.50
   1 -12  17    7.70    0.70
   1 -12  17    7.20    0.70
   1 -12  17    5.90    0.60
   1 -12  18    1.40    0.40
   1 -12  18    1.30    0.40
   1 -12  18    2.00    0.40
   1 -12  19   15.10    0.70
   1 -12  19   11.90    0.70
  -1  11  29   -0.10    0.30
   1 -11 -28    5.90    0.60
   1 -11 -28    6.20    0.50
   1 -11 -28    5.50    0.50
  -1  11  28    7.00    0.60
   1 -11 -28    5.50    0.40
   1 -11 -27    1.50    0.50
   1 -11 -27    1.50    0.40
   1 -11 -27    1.40    0.40
  -1  11  27    1.70    0.50
   1 -11 -27    1.30    0.40
   1 -11 -26    1.70    0.40
  -1  11  26    0.80    0.50
   1 -11 -26    0.70    0.40
   1 -11 -26    1.10    0.50
   1 -11 -26    1.10    0.30
   1 -11 -26    1.00    0.30
   1 -11 -25    1.60    0.40
   1 -11 -25    1.50    0.40
   1 -11 -25    1.40    0.40
   1 -11 -25    1.20    0.50
   1 -11 -25    1.90    0.40
  -1  11  25    1.50    0.60
   1 -11 -24    1.90    0.50
  -1  11  24    1.10    0.50
   1 -11 -24    1.60    0.60
   1 -11 -24    1.90    0.50
   1 -11 -24    1.50    0.50
   1 -11 -23    7.80    0.90
   1 -11 -23    7.80    0.70
  -1  11  23    5.30    1.50
   1 -11 -23    8.00    0.70
   1 -11 -23    7.90    0.70
   1 -11 -22    4.70    0.70
  -1  11  22    5.30    1.50
   1 -11 -22    5.00    0.70
   1 -11 -22    4.10    0.50
   1 -11 -22    5.80    0.70
   1 -11 -22    5.20    0.60
   1 -11 -21    9.20    0.80
   1 -11 -21    9.50    0.80
   1 -11 -21    9.20    0.70
   1 -11 -21    8.90    0.70
  -1  11  21    9.50    2.00
   1 -11 -21   10.50    1.00
   1 -11 -20   -0.40    0.40
  -1  11  20    0.30    1.10
   1 -11 -20   -0.10    0.50
   1 -11 -20    0.30    0.40
   1 -11 -20    1.10    0.40
   1 -11 -20   -0.10    0.40
   1 -11 -19    1.20    0.50
   1 -11 -19    1.90    0.50
   1 -11 -19    1.80    0.40
   1 -11 -19    1.50    0.60
  -1  11  19    2.00    1.30
   1 -11 -19    1.30    0.40
   1 -11 -18   12.50    0.70
   1 -11 -18   13.00    0.90
   1 -11 -18   13.40    1.00
   1 -11 -18   12.40    0.90
   1 -11 -18   12.60    1.00
   1 -11 -18   12.70    0.80
  -1  11  18   14.30    2.30
   1 -11 -17   12.80    0.80
   1 -11 -17   13.10    0.90
   1 -11 -17   11.90    0.70
   1 -11 -17   13.90    1.00
   1 -11 -17   12.70    0.80
  -1  11  17   15.50    2.30
   1 -11 -17   12.20    0.80
   1 -11 -16   10.30    1.30
   1 -11 -16    9.70    1.20
   1 -11 -16    9.40    0.80
   1 -11 -16   10.70    0.70
  -1  11  16   14.10    2.20
   1 -11 -16   10.30    0.80
   1 -11 -16   10.50    0.90
   1 -11 -16   10.70    0.80
   1 -11 -15    7.60    0.60
   1 -11 -15    7.30    0.60
  -1  11  15    7.70    1.60
   1 -11 -15    7.80    0.70
   1 -11 -15    7.80    1.20
   1 -11 -15    7.30    0.70
   1 -11 -15    7.90    0.70
   1 -11 -15    7.50    0.60
   1 -11 -15    7.00    1.20
   1 -11 -15    7.80    0.70
   1 -11 -15    7.70    0.60
   1 -11 -14   12.40    0.70
   1 -11 -14   13.50    0.80
   1 -11 -14   11.20    0.60
   1 -11 -14   11.20    1.50
   1 -11 -14   13.20    0.90
  -1  11  14   12.40    2.00
   1 -11 -14   12.60    0.80
   1 -11 -14   12.80    0.90
   1 -11 -14   11.50    0.70
   1 -11 -14   14.00    1.60
   1 -11 -14   11.60    0.70
   1 -11 -14   12.20    0.60
   1 -11 -14   12.50    0.80
  -1  11  13   16.30    2.30
   1 -11 -13   15.90    0.80
   1 -11 -13   17.60    1.90
   1 -11 -13   14.80    0.90
   1 -11 -13   15.10    0.80
   1 -11 -13   17.50    0.90
   1 -11 -13   14.40    0.90
   1 -11 -13   15.00    0.70
   1 -11 -13   16.60    1.70
   1 -11 -13   15.00    0.80
   1 -11 -13   15.60    0.90
   1 -11 -13   16.90    0.90
   1 -11 -13   15.40    0.70
   1 -11 -13   15.70    0.70
   1 -11 -12    3.20    0.40
   1 -11 -12    2.90    0.50
   1 -11 -12    2.40    0.40
   1 -11 -12    3.10    0.50
  -1  11  12    3.10    1.20
   1 -11 -12    3.60    0.50
   1 -11 -12    3.30    0.40
   1 -11 -12    2.80    0.90
   1 -11 -12    2.30    0.40
   1 -11 -12    2.40    0.40
   1 -11 -12    3.00    0.40
   1 -11 -12    3.10    1.00
   1 -11 -12    2.40    0.40
   1 -11 -11    2.60    0.40
   1 -11 -11    2.30    0.40
   1 -11 -11    2.80    1.10
   1 -11 -11    2.90    0.50
   1 -11 -11    2.00    0.40
  -1  11  11    3.00    1.20
   1 -11 -11    1.80    0.40
   1 -11 -11    2.10    0.90
   1 -11 -11    2.20    0.40
   1 -11 -11    1.40    0.40
   1 -11 -11    2.00    0.30
   1 -11 -11    1.70    0.30
   1 -11 -11    2.50    0.40
   1 -11 -11    2.10    0.40
   1 -11 -10    1.60    0.40
   1 -11 -10    1.40    0.40
   1 -11 -10    1.60    0.90
   1 -11 -10    1.60    0.40
   1 -11 -10    2.10    0.40
   1 -11 -10    1.70    0.90
   1 -11 -10    2.40    0.40
   1 -11 -10    2.00    0.40
  -1  11  10    0.50    1.10
   1 -11 -10    1.40    0.40
   1 -11 -10    1.90    0.40
   1 -11 -10    2.00    0.40
   1 -11 -10    1.60    0.30
  -1  11   9    8.50    1.50
   1 -11  -9    9.20    1.40
   1 -11  -9    7.60    0.60
   1 -11  -9    6.60    0.60
   1 -11  -9    7.90    0.60
   1 -11  -9    7.40    0.50
   1 -11  -9    7.70    0.60
   1 -11  -9    7.60    1.40
   1 -11  -9    6.70    0.60
   1 -11  -9    5.80    0.50
   1 -11  -9    7.20    0.50
   1 -11  -8   20.30    1.00
   1 -11  -8   20.30    2.10
   1 -11  -8   22.90    1.00
   1 -11  -8   22.30    0.90
  -1  11   8   21.60    2.30
   1 -11  -8   19.60    1.00
   1 -11  -8   23.20    2.10
   1 -11  -8   24.90    1.00
  -1  11   7   57.39    3.50
   1 -11  -7   54.49    1.60
   1 -11  -7   54.19    1.70
   1 -11  -7   51.29    3.20
   1 -11  -7   56.39    3.40
   1 -11  -6   20.90    2.20
   1 -11  -6   16.00    1.90
   1 -11  -6   19.10    1.00
   1 -11  -6   19.60    1.00
   1 -11  -5   11.70    0.80
   1 -11  -5   11.00    1.70
   1 -11  -5   10.00    1.50
  -1  11   5   13.00    0.90
   1 -11  -5   11.40    0.80
   1 -11  -4    1.30    0.90
   1 -11  -4    1.40    0.40
   1 -11  -4    1.40    0.40
   1 -11  -4    1.80    1.00
  -1  11   4    1.30    0.40
   1 -11  -3    1.80    0.50
  -1  11   3    1.70    0.60
   1 -11  -3    1.10    1.00
   1 -11  -3    1.70    0.40
   1 -11  -3    1.10    0.90
  -1  11   2   -0.40    0.50
   1 -11  -2    0.30    0.40
   1 -11  -2    0.30    0.90
   1 -11  -2    0.00    0.70
   1 -11  -2    0.20    0.40
   1 -11  -1    9.40    1.50
   1 -11  -1   10.40    0.70
   1 -11  -1   10.80    0.70
   1 -11  -1   11.50    0.70
  -1  11   1    9.90    1.10
   1 -11  -1   11.70    0.60
   1 -11  -1   10.90    0.70
   1 -11  -1   10.30    1.50
   1 -11   0    5.30    1.20
   1 -11   0    6.30    0.60
   1 -11   0    5.40    0.50
   1 -11   0    5.90    0.50
   1 -11   0    5.40    1.20
   1 -11   0    6.40    0.50
   1 -11   0    5.30    0.50
  -1  11   0    4.90    0.90
   1 -11   0    5.30    0.60
   1 -11   0    5.70    0.60
   1 -11   0    5.90    0.50
   1 -11   1   20.60    1.00
   1 -11   1   19.10    1.90
   1 -11   1   19.10    0.90
   1 -11   1   20.80    0.90
   1 -11   1   20.00    0.90
   1 -11   1   19.90    2.10
   1 -11   1   19.80    0.80
   1 -11   1   20.70    1.00
   1 -11   1   19.70    0.90
   1 -11   1   20.60    0.80
   1 -11   1   20.60    1.00
   1 -11   1   20.00    0.90
  -1  11  -1   19.90    1.70
   1 -11   1   21.70    0.90
   1 -11   2    0.80    0.90
   1 -11   2    0.10    0.30
   1 -11   2    0.10    0.30
   1 -11   2    0.50    0.80
   1 -11   2   -0.20    0.30
   1 -11   2    0.30    0.20
   1 -11   2    0.10    0.30
   1 -11   2    0.50    0.30
   1 -11   2    0.20    0.30
   1 -11   2    0.00    0.30
   1 -11   2   -0.40    0.40
   1 -11   2   -0.10    0.30
   1 -11   2    0.00    0.30
   1 -11   2   -0.20    0.30
  -1  11  -2   -0.10    0.60
   1 -11   2    0.00    0.30
   1 -11   3    1.10    0.30
   1 -11   3    1.50    0.40
   1 -11   3    1.60    0.40
   1 -11   3    1.60    0.80
   1 -11   3    1.80    0.40
   1 -11   3    1.90    0.40
   1 -11   3    1.20    0.40
   1 -11   3    1.40    0.40
  -1  11  -3    1.40    0.70
   1 -11   3    2.00    0.90
   1 -11   3    1.40    0.30
   1 -11   3    1.80    0.40
   1 -11   3    1.40    0.30
   1 -11   3    1.70    0.40
   1 -11   3    1.60    0.40
   1 -11   3    1.30    0.40
   1 -11   3    1.30    0.40
   1 -11   4   10.10    0.70
  -1  11  -4   10.90    1.50
   1 -11   4    8.60    0.60
   1 -11   4   10.00    0.70
   1 -11   4    9.60    0.60
   1 -11   4   11.70    0.70
   1 -11   4    9.50    0.60
   1 -11   4   11.10    0.70
   1 -11   4   10.50    0.60
   1 -11   4   10.50    0.60
   1 -11   4   10.60    1.50
   1 -11   4    8.90    0.70
   1 -11   4   10.80    0.70
   1 -11   4   10.80    0.70
   1 -11   4   10.00    0.70
   1 -11   4    8.70    0.80
   1 -11   4    9.10    1.30
   1 -11   5    5.40    0.60
   1 -11   5    5.20    0.60
   1 -11   5    6.70    0.50
  -1  11  -5    6.50    1.30
   1 -11   5    5.30    0.50
   1 -11   5    5.50    1.10
   1 -11   5    5.00    0.40
   1 -11   5    6.90    1.20
   1 -11   5    5.10    0.60
   1 -11   5    6.30    0.50
   1 -11   5    5.90    1.10
   1 -11   5    5.60    0.60
   1 -11   5    5.20    0.60
   1 -11   5    5.70    0.60
   1 -11   5    5.90    0.50
  -1  11  -6    0.30    0.80
   1 -11   6    0.10    0.50
   1 -11   6    0.00    0.40
   1 -11   6    0.20    0.40
   1 -11   6    0.10    0.40
   1 -11   6    0.30    0.60
   1 -11   6    0.00    0.30
   1 -11   6    0.10    0.30
   1 -11   6   -0.20    0.40
   1 -11   6    0.00    0.40
   1 -11   6   -0.10    0.40
   1 -11   6   -0.40    0.70
   1 -11   7    5.90    1.00
   1 -11   7    7.00    0.70
  -1  11  -7    8.50    1.50
   1 -11   7    6.00    0.70
   1 -11   7    6.30    0.70
   1 -11   7    6.30    0.60
   1 -11   7    6.50    0.70
   1 -11   7    6.10    1.00
   1 -11   8   11.00    0.90
   1 -11   8   10.50    0.80
   1 -11   8   10.60    0.80
  -1  11  -8   11.10    1.80
   1 -11   8   10.80    0.80
   1 -11   8   10.20    0.90
   1 -11   9    2.10    0.50
   1 -11   9    1.50    0.50
   1 -11   9    1.70    0.50
   1 -11   9    2.20    0.50
  -1  11  -9    2.00    1.20
   1 -11   9    2.10    0.60
   1 -11  10   45.90    1.80
   1 -11  10   41.90    1.60
   1 -11  10   44.60    1.60
   1 -11  10   41.40    1.50
   1 -11  10   42.50    1.80
   1 -11  10   42.60    1.80
  -1  11 -10   41.60    3.30
   1 -11  11    3.10    0.60
   1 -11  11    4.00    0.70
   1 -11  11    4.70    0.70
   1 -11  11    2.90    0.50
  -1  11 -11    3.70    1.20
   1 -11  11    4.60    0.60
   1 -11  11    6.00    0.80
   1 -11  12    2.80    0.50
  -1  11 -12    1.40    0.90
   1 -11  12    2.40    0.50
   1 -11  12    2.20    0.50
   1 -11  12    2.20    0.70
   1 -11  12    1.90    0.60
   1 -11  12    2.40    0.70
   1 -11  13   13.80    1.10
   1 -11  13   14.80    0.80
   1 -11  13   14.50    1.10
   1 -11  13   13.40    0.80
  -1  11 -13   16.00    2.20
   1 -11  13   14.80    0.90
   1 -11  13   16.50    1.10
  -1  11 -14    0.40    0.80
   1 -11  14    0.50    0.40
   1 -11  14   -0.20    0.50
   1 -11  14    0.40    0.60
   1 -11  14    0.30    0.60
   1 -11  15    1.00    0.40
   1 -11  15    1.60    0.70
   1 -11  15    1.40    0.60
   1 -11  15    1.40    0.50
   1 -11  16    3.20    0.40
   1 -11  16    3.90    0.70
   1 -11  16    3.20    0.70
   1 -11  17   11.20    0.90
   1 -11  17   11.20    0.90
   1 -11  18    0.00    0.40
   1 -11  18    0.30    0.40
   1 -11  18    0.00    0.40
   1 -11  19    6.40    0.60
   1 -11  19    6.70    0.60
   1 -11  19    7.80    0.70
   1 -11  20    4.10    0.50
   1 -11  20    4.20    0.40
   1 -11  20    3.90    0.40
   1 -11  20    4.30    0.50
   1 -10 -29    7.20    0.50
  -1  10  29    8.10    0.60
   1 -10 -29    5.80    0.40
   1 -10 -29    7.20    0.50
  -1  10  28    8.20    0.70
   1 -10 -28    7.90    0.60
   1 -10 -28    7.30    0.50
   1 -10 -28    7.90    0.60
   1 -10 -28    7.90    0.60
   1 -10 -27    1.70    0.50
  -1  10  27    1.70    0.30
  -1  10  27    1.60    0.50
   1 -10 -27    1.50    0.40
   1 -10 -27    1.60    0.40
   1 -10 -27    1.40    0.40
   1 -10 -26    5.20    0.50
  -1  10  26    5.70    0.50
   1 -10 -26    6.10    0.60
   1 -10 -26    5.90    0.70
  -1  10  26    6.60    0.80
   1 -10 -26    5.70    0.60
   1 -10 -25    2.40    0.50
  -1  10  25    3.00    0.60
   1 -10 -25    2.00    0.50
  -1  10  25    2.20    0.40
   1 -10 -25    2.60    0.40
   1 -10 -25    2.00    0.50
  -1  10  24    2.20    0.40
   1 -10 -24    2.00    0.50
   1 -10 -24    2.60    0.60
   1 -10 -24    2.60    0.50
   1 -10 -24    2.40    0.50
   1 -10 -23    4.50    0.60
   1 -10 -23    3.90    0.70
   1 -10 -23    3.90    0.60
   1 -10 -23    4.20    0.60
  -1  10  23    3.80    0.50
  -1  10  22    0.90    0.90
   1 -10 -22    0.80    0.50
   1 -10 -22    0.50    0.40
   1 -10 -22    1.40    0.50
  -1  10  22    0.80    0.30
   1 -10 -22    0.60    0.50
  -1  10  21    8.20    1.80
   1 -10 -21   10.00    0.90
   1 -10 -21   12.40    0.90
   1 -10 -21   11.30    0.90
   1 -10 -21   10.40    0.70
   1 -10 -21   12.00    0.90
   1 -10 -20    0.20    0.40
   1 -10 -20    0.20    0.30
   1 -10 -20    0.00    0.40
   1 -10 -20   -0.10    0.50
  -1  10  20    0.30    1.10
   1 -10 -19    1.40    0.40
   1 -10 -19    1.70    0.40
   1 -10 -19    1.90    0.40
   1 -10 -19    1.80    0.60
  -1  10  19    1.80    1.10
  -1  10  18    2.70    1.20
   1 -10 -18    1.50    0.40
   1 -10 -18    2.00    0.50
   1 -10 -18    1.40    0.40
   1 -10 -18    1.40    0.50
   1 -10 -18    2.10    0.40
   1 -10 -17    9.10    0.80
   1 -10 -17    8.50    0.70
  -1  10  17    9.10    1.90
   1 -10 -17    9.00    0.80
   1 -10 -17    8.30    0.70
   1 -10 -17    8.80    0.60
   1 -10 -16    3.00    0.50
   1 -10 -16    2.80    0.40
  -1  10  16    2.10    1.20
   1 -10 -16    2.80    0.50
   1 -10 -16    2.90    0.50
   1 -10 -16    2.50    0.40
   1 -10 -16    2.30    0.40
   1 -10 -15   40.30    1.50
   1 -10 -15   39.10    1.50
   1 -10 -15   38.80    1.20
  -1  10  15   45.00    3.50
   1 -10 -15   39.20    1.40
   1 -10 -15   41.70    1.30
   1 -10 -15   41.40    2.40
   1 -10 -15   39.80    1.40
   1 -10 -15   42.10    1.20
   1 -10 -15   42.50    2.50
   1 -10 -15   42.10    1.20
   1 -10 -15   37.50    1.20
   1 -10 -14    0.40    0.60
   1 -10 -14    0.10    0.30
  -1  10  14    0.70    1.10
   1 -10 -14    0.00    0.30
   1 -10 -14    0.30    0.30
   1 -10 -14    0.40    0.30
   1 -10 -14    0.20    0.40
   1 -10 -14    0.20    0.30
   1 -10 -14    0.30    0.30
   1 -10 -14    0.60    0.60
   1 -10 -14    0.10    0.30
   1 -10 -13   15.00    0.70
  -1  10  13   16.30    2.20
   1 -10 -13   14.30    1.50
   1 -10 -13   15.50    0.70
   1 -10 -13   16.40    0.90
   1 -10 -13   15.60    0.70
   1 -10 -13   14.50    1.60
   1 -10 -13   15.90    0.90
   1 -10 -13   13.60    0.70
   1 -10 -13   15.20    0.80
   1 -10 -12   26.00    1.10
   1 -10 -12   27.00    1.00
   1 -10 -12   25.30    1.00
   1 -10 -12   25.20    1.00
   1 -10 -12   25.70    1.10
  -1  10  12   25.90    2.60
   1 -10 -12   24.50    2.00
   1 -10 -12   27.30    2.20
   1 -10 -12   25.90    1.10
  -1  10  11    1.40    1.10
   1 -10 -11    1.20    0.30
   1 -10 -11    2.10    0.90
   1 -10 -11    1.50    0.80
   1 -10 -11    1.30    0.40
   1 -10 -11    1.80    0.40
   1 -10 -11    1.40    0.40
   1 -10 -11    1.50    0.40
   1 -10 -10    4.50    0.50
  -1  10  10    4.80    1.30
   1 -10 -10    5.00    0.50
   1 -10 -10    5.20    1.20
   1 -10 -10    5.60    1.10
   1 -10  -9   17.30    0.90
   1 -10  -9   17.10    1.70
   1 -10  -9   17.30    1.90
   1 -10  -9   17.50    0.80
  -1  10   9   17.60    2.00
   1 -10  -8    3.50    0.50
   1 -10  -8    3.70    1.10
  -1  10   8    3.80    1.20
   1 -10  -8    3.70    0.40
   1 -10  -8    2.90    0.90
  -1  10   7   18.30    2.00
   1 -10  -7   16.40    1.70
   1 -10  -7   17.30    0.80
   1 -10  -7   18.70    0.90
   1 -10  -7   18.30    2.00
  -1  10   6    2.80    0.50
   1 -10  -6    3.50    0.50
   1 -10  -6    2.80    1.10
   1 -10  -6    3.40    0.50
   1 -10  -6    3.00    1.10
   1 -10  -5   29.40    2.40
   1 -10  -5   29.20    1.10
   1 -10  -5   29.20    2.20
  -1  10   5   30.50    1.40
   1 -10  -5   28.60    1.10
  -1  10   4    0.60    0.40
   1 -10  -4    1.30    0.40
   1 -10  -4    1.50    1.00
   1 -10  -4    0.70    0.40
   1 -10  -4    0.80    0.80
   1 -10  -3    3.60    0.50
   1 -10  -3    3.40    0.50
   1 -10  -3    3.00    1.20
  -1  10   3    3.60    0.60
   1 -10  -3    2.90    1.00
   1 -10  -2   52.69    1.50
  -1  10   2   50.69    2.30
   1 -10  -2   48.10    2.90
   1 -10  -2   52.69    1.50
   1 -10  -2   49.40    3.10
   1 -10  -1   35.80    1.20
   1 -10  -1   34.10    2.50
   1 -10  -1   33.90    1.20
   1 -10  -1   33.40    2.40
  -1  10   1   34.80    2.00
   1 -10   0    7.40    0.60
  -1  10   0    7.80    1.10
   1 -10   0    7.80    1.40
   1 -10   0    8.00    0.60
   1 -10   0    7.30    1.30
  -1  10  -1   13.50    1.40
   1 -10   1   12.90    0.70
   1 -10   1   12.70    1.60
   1 -10   1   13.00    0.70
   1 -10   1   12.00    1.50
   1 -10   2   35.40    2.60
   1 -10   2   37.40    1.20
   1 -10   2   36.00    1.20
   1 -10   2   35.50    2.40
  -1  10  -2   36.10    2.30
   1 -10   3    0.90    0.30
   1 -10   3    1.30    0.80
   1 -10   3    0.90    0.30
   1 -10   3    0.70    0.30
   1 -10   3    0.70    0.30
   1 -10   3    0.50    0.30
   1 -10   3    0.20    0.30
  -1  10  -3    0.30    0.60
   1 -10   3    0.50    0.30
   1 -10   3    0.40    0.70
   1 -10   3    0.40    0.30
   1 -10   4    0.10    0.30
   1 -10   4    0.50    0.60
   1 -10   4    0.90    0.70
   1 -10   4    0.30    0.30
  -1  10  -4    0.10    0.60
   1 -10   4    0.20    0.30
   1 -10   4    0.20    0.30
   1 -10   4    0.50    0.30
   1 -10   4    0.10    0.30
   1 -10   4    0.20    0.30
   1 -10   4   -0.30    0.50
   1 -10   4    0.10    0.30
   1 -10   5   43.10    2.60
   1 -10   5   42.10    1.40
  -1  10  -5   43.40    2.90
   1 -10   5   43.10    1.20
   1 -10   5   41.00    1.40
   1 -10   5   44.00    1.30
   1 -10   5   44.10    1.40
   1 -10   5   40.00    1.50
[truncated: 3,035,274 more chars]
