# Supplementary material for: Crystal structure of benzyl N′-[(1E,4E)-1,5-bis­(4-meth­oxy­phen­yl)penta-1,4-dien-3-yl­idene]hydrazine-1-carbodi­thio­ate
Source: Acta Crystallogr E Crystallogr Commun. 2019 Oct 3;75(Pt 11):1613–9. doi: 10.1107/S2056989019013458 (PMC6829705; doi:10.1107/S2056989019013458)
Supplement: Supplementary file 2 [file e-75-01613-Isup2.hkl]

#
# h,k,l, Fc-squared, Fo-squared, sigma(Fo-squared), status flag
#
data_I
_shelx_title ' exp_346  P-1'
_shelx_refln_list_code          4
_shelx_F_calc_maximum      776.08
_exptl_crystal_F_000      2000.00
_reflns_d_resolution_high  0.8371

loop_
 _space_group_symop_operation_xyz
 'x, y, z'
 '-x, -y, -z'

_cell_length_a    10.2010
_cell_length_b    20.0260
_cell_length_c    25.2349
_cell_angle_alpha  70.535
_cell_angle_beta   86.852
_cell_angle_gamma  82.147

_shelx_F_squared_multiplier     1.000

loop_
 _refln_index_h
 _refln_index_k
 _refln_index_l
 _refln_F_squared_calc
 _refln_F_squared_meas
 _refln_F_squared_sigma
 _refln_observed_status
   1   0   0        181.19        229.19        18.58 o
   2   0   0        123.33        122.31        15.93 o
   3   0   0      38374.71      35828.87       430.38 o
   4   0   0       4362.60       4240.21        95.61 o
   5   0   0        114.44        134.95        21.49 o
   6   0   0       1219.12       1322.43        50.96 o
   7   0   0        162.43        131.90        12.47 o
   8   0   0       1062.98        982.16        31.23 o
   9   0   0        187.80        174.08        13.85 o
  10   0   0        461.54        493.04        16.07 o
  11   0   0        807.99        715.46        21.38 o
  12   0   0          4.49          2.25         7.43 o
 -11   1   0        456.15        454.29        19.86 o
 -10   1   0        966.80        974.00        20.75 o
  -9   1   0       1239.60       1236.52        23.55 o
  -8   1   0         71.87         88.32        12.37 o
  -7   1   0       3630.38       3683.94        48.12 o
  -6   1   0        163.74        141.24        12.94 o
  -5   1   0         11.36         78.76        23.01 o
  -4   1   0      16726.26      17735.82       267.89 o
  -3   1   0       3829.00       3976.12       154.86 o
  -2   1   0         74.19        129.54        21.68 o
  -1   1   0        192.82        176.23        11.08 o
   1   1   0         58.43        120.37         8.11 o
   2   1   0        840.92        896.36        24.35 o
   3   1   0        276.50        341.40        20.87 o
   4   1   0       1623.75       1457.69        42.92 o
   5   1   0        238.07        185.70        26.05 o
   6   1   0       1097.55       1103.71        50.96 o
   7   1   0        201.15        184.17        13.11 o
   8   1   0        192.43        150.63        15.69 o
   9   1   0        576.18        605.28        18.59 o
  10   1   0         28.35         32.33        11.02 o
  11   1   0        442.23        459.43        15.84 o
  12   1   0          0.91          0.00         7.39 o
 -11   2   0        145.40        146.47        13.51 o
 -10   2   0        850.77        899.45        20.75 o
  -9   2   0          9.05          9.26        10.71 o
  -8   2   0         61.83         39.32        10.27 o
  -7   2   0        563.87        593.45        20.18 o
  -6   2   0       1129.27       1028.28        34.86 o
  -5   2   0       6794.82       7248.91       281.84 o
  -4   2   0       1799.22       1152.22        60.73 o
  -3   2   0       1202.58       1009.67        80.53 o
  -2   2   0        112.45        173.44        43.36 o
  -1   2   0         77.89         73.08        14.87 o
   0   2   0       1165.71        820.76        26.28 o
   1   2   0         87.01        138.59        14.31 o
   2   2   0       4401.71       4465.89        96.36 o
   3   2   0       9459.26       9332.61       141.83 o
   4   2   0       1236.65       1265.82        69.11 o
   5   2   0       1791.38       2163.63        55.44 o
   6   2   0          9.86         69.69        25.29 o
   7   2   0        641.13        716.68        17.47 o
   8   2   0       3095.73       3234.54        48.42 o
   9   2   0        439.33        439.39        18.12 o
  10   2   0        579.91        591.56        19.36 o
  11   2   0        359.15        343.98        14.42 o
  12   2   0         44.11         33.41         6.33 o
 -11   3   0         73.41         46.93        11.60 o
 -10   3   0        131.36        124.22        12.80 o
  -9   3   0         10.82          2.20        10.80 o
  -8   3   0         70.54         57.60        10.66 o
  -7   3   0        360.66        370.53        16.62 o
  -6   3   0       1096.48       1103.56        26.37 o
  -5   3   0       1950.65       2122.82        90.48 o
  -4   3   0       1775.80       1492.82       117.69 o
  -3   3   0       5094.29       5165.42       192.02 o
  -2   3   0        195.53        291.13        49.55 o
  -1   3   0        250.68        246.81        23.79 o
   0   3   0      11671.64      11550.34       145.73 o
   1   3   0        623.48        643.20        20.37 o
   2   3   0       5240.99       5112.10       111.50 o
   3   3   0      11732.91      11195.48       201.48 o
   4   3   0       9885.46       9524.95       242.36 o
   5   3   0        160.40        299.77        42.92 o
   6   3   0       1695.81       1651.75        43.35 o
   7   3   0        378.38        295.82        13.04 o
   8   3   0         42.36         39.35        10.05 o
   9   3   0          8.31         16.23         9.19 o
  10   3   0        642.38        695.98        20.26 o
  11   3   0          9.06         13.62         8.51 o
  12   3   0         27.54         18.91         8.70 o
 -11   4   0         46.65         37.83         8.65 o
 -10   4   0        701.12        750.84        22.43 o
  -9   4   0        127.86        121.18        11.27 o
  -8   4   0          3.99        -10.08        10.47 o
  -7   4   0         10.91         14.97         9.04 o
  -6   4   0        139.74        151.76        11.02 o
  -5   4   0         85.51        105.43        19.34 o
  -4   4   0       1902.63       2303.99        61.47 o
  -3   4   0        507.62        407.60        30.97 o
  -2   4   0         62.36         74.33        37.17 o
  -1   4   0       3494.84       3246.05        82.88 o
   0   4   0       6377.91       6375.66        96.56 o
   1   4   0         32.56         36.74        14.29 o
   2   4   0       1110.97       1225.77        40.26 o
   3   4   0       2357.33       2341.51        83.22 o
   4   4   0      12936.03      11485.23       153.41 o
   5   4   0        146.69        286.10        26.36 o
   6   4   0          7.01         17.22        11.14 o
   7   4   0          9.68         11.31         7.78 o
   8   4   0       3647.24       3767.29        40.82 o
   9   4   0        300.58        294.43        14.04 o
  10   4   0          0.15         -6.02        11.48 o
  11   4   0         72.66         41.33         8.93 o
  12   4   0        116.54        143.43         8.77 o
 -11   5   0          7.16          2.58         8.11 o
 -10   5   0        113.13        143.33        13.32 o
  -9   5   0        171.31        217.37        12.63 o
  -8   5   0        241.35        253.57        13.47 o
  -7   5   0        520.08        557.29        17.83 o
  -6   5   0         52.13         55.53         7.54 o
  -5   5   0        346.59        359.41        22.95 o
  -4   5   0       8710.71       9279.87       160.96 o
  -3   5   0        425.27        412.26        27.70 o
  -2   5   0        570.45        652.76        50.23 o
  -1   5   0        831.91        757.36        45.83 o
   0   5   0       5623.46       5634.51        85.05 o
   1   5   0        779.33        697.15        30.97 o
   2   5   0        102.59         83.24        18.13 o
   3   5   0         52.27         43.61        24.52 o
   4   5   0      14983.29      16017.61       261.44 o
   5   5   0        284.49        381.02        35.79 o
   6   5   0          4.40         19.51         7.75 o
   7   5   0        468.02        384.37        14.01 o
   8   5   0       2499.94       2668.89        33.90 o
   9   5   0        397.47        443.54        15.43 o
  10   5   0       1072.34       1047.13        31.61 o
  11   5   0        155.49        125.75        10.87 o
  12   5   0         29.13          4.65         9.29 o
 -11   6   0         27.11         19.91         7.43 o
 -10   6   0         22.12          8.81        11.60 o
  -9   6   0          0.56         17.05        10.09 o
  -8   6   0       2203.06       2326.63        32.65 o
  -7   6   0       1564.46       1570.31        31.80 o
  -6   6   0         81.25        101.46         9.58 o
  -5   6   0        657.65        611.67        19.42 o
  -4   6   0       8989.73       9232.28       161.72 o
  -3   6   0         72.97         39.17        16.33 o
  -2   6   0        786.94        928.38        33.40 o
  -1   6   0        142.25        122.11        25.50 o
   0   6   0      12814.99      12976.17       155.61 o
   1   6   0        231.49        193.24        23.07 o
   2   6   0         25.12         44.36        18.73 o
   3   6   0        959.79       1007.85        33.72 o
   4   6   0         51.84        107.29        15.92 o
   5   6   0         34.03         35.60        17.44 o
   6   6   0          8.38          7.37         7.63 o
   7   6   0       2499.83       2379.03        31.83 o
   8   6   0          8.43          1.64         8.75 o
   9   6   0       4215.02       4214.51        44.43 o
  10   6   0        697.09        724.49        20.76 o
  11   6   0          7.53          8.84         9.29 o
  12   6   0        139.20        167.30        11.34 o
 -11   7   0        373.01        339.18        13.85 o
 -10   7   0        102.69         71.26        11.17 o
  -9   7   0        211.92        200.13        12.96 o
  -8   7   0       4640.51       4761.17        51.75 o
  -7   7   0       1624.28       1639.72        27.30 o
  -6   7   0         55.65         61.54         8.24 o
  -5   7   0         18.00         30.21         7.33 o
  -4   7   0       1410.45       1280.69        47.96 o
  -3   7   0       2313.48       2232.78        57.13 o
  -2   7   0        624.83        624.92        23.82 o
  -1   7   0        182.54        209.36        13.05 o
   0   7   0      25379.08      24290.27       223.80 o
   1   7   0       1013.51        838.77        40.26 o
   2   7   0        642.89        707.53        21.10 o
   3   7   0       1645.39       1935.58        34.94 o
   4   7   0       4280.99       4159.05        78.57 o
   5   7   0       1297.48       1555.13        50.86 o
   6   7   0         53.11         45.08         8.05 o
   7   7   0        418.92        445.64        17.76 o
   8   7   0        232.05        305.88        13.79 o
   9   7   0       1932.70       2027.11        32.60 o
  10   7   0         54.95         39.36        10.26 o
  11   7   0        138.66        149.14         9.54 o
 -10   8   0        217.77        204.22        11.20 o
  -9   8   0       1033.19       1083.80        23.74 o
  -8   8   0        505.68        508.63        16.80 o
  -7   8   0       1462.70       1498.68        26.87 o
  -6   8   0       1939.77       1918.34        26.74 o
  -5   8   0       1625.88       1716.03        24.41 o
  -4   8   0       3422.13       3338.84        33.91 o
  -3   8   0        889.48        872.59        31.68 o
  -2   8   0       1416.77       1518.16        34.19 o
  -1   8   0        110.19        119.37        11.73 o
   0   8   0      11425.53      11278.65        89.65 o
   1   8   0        387.47        296.71        12.97 o
   2   8   0       1063.13       1139.96        29.03 o
   3   8   0       1514.99       1520.85        31.99 o
   4   8   0       6700.70       6663.47       107.67 o
   5   8   0       1132.78       1097.05        19.58 o
   6   8   0          3.76          4.00         6.36 o
   7   8   0        607.58        566.99        13.68 o
   8   8   0         12.57         16.96         8.52 o
   9   8   0        656.65        661.96        18.66 o
  10   8   0        139.71         95.66        11.34 o
  11   8   0        105.23        126.27        10.51 o
 -10   9   0        741.86        668.98        16.93 o
  -9   9   0        865.13        775.63        21.54 o
  -8   9   0        223.14        185.76        12.37 o
  -7   9   0        853.72        862.64        22.12 o
  -6   9   0        236.03        224.94        11.12 o
  -5   9   0        343.88        350.24        12.54 o
  -4   9   0          4.17         15.27         6.37 o
  -3   9   0          6.19         18.30        11.47 o
  -2   9   0       1342.70       1382.70        35.76 o
  -1   9   0       1168.51       1215.99        30.25 o
   0   9   0       3121.61       3195.81        48.53 o
   1   9   0        489.65        617.11        19.01 o
   2   9   0        227.19        281.96        18.28 o
   3   9   0        246.97        240.71        18.28 o
   4   9   0       2926.30       3124.80        71.21 o
   5   9   0         33.42         46.75         5.52 o
   6   9   0        427.00        384.95        10.17 o
   7   9   0        485.28        531.90        14.77 o
   8   9   0       3131.53       3339.83        47.90 o
   9   9   0        356.82        303.78        15.07 o
  10   9   0        603.10        552.83        17.36 o
  11   9   0         35.70         46.53         7.93 o
 -10  10   0          0.54         -7.23         7.59 o
  -9  10   0         76.92         69.97         9.67 o
  -8  10   0        430.26        458.83        16.33 o
  -7  10   0        188.40        180.43        12.39 o
  -6  10   0        199.92        189.90        10.79 o
  -5  10   0          0.73         -2.05         7.05 o
  -4  10   0         31.02         34.54         7.09 o
  -3  10   0          9.84         13.90         6.71 o
  -2  10   0        226.73        200.83        14.75 o
  -1  10   0        440.26        476.76        22.64 o
   0  10   0        548.83        777.14        25.06 o
   1  10   0         11.69         32.95        10.42 o
   2  10   0          1.62          3.73        11.68 o
   3  10   0       3168.05       3199.58        56.91 o
   4  10   0      13288.54      12902.47        62.35 o
   5  10   0         24.35         11.33         5.56 o
   6  10   0          0.75         -5.10         6.79 o
   7  10   0         18.12         28.87         8.17 o
   8  10   0         44.36        100.59        10.37 o
   9  10   0          1.59          3.30         9.97 o
  10  10   0        146.07        136.29        10.31 o
  11  10   0         22.90         25.07         8.58 o
  -9  11   0        100.89        144.18         9.58 o
  -8  11   0         37.16         40.64         9.23 o
  -7  11   0        421.05        406.18        15.97 o
  -6  11   0         34.07         47.08         9.16 o
  -5  11   0         16.78         24.23         8.32 o
  -4  11   0         26.77         21.95         8.01 o
  -3  11   0       1659.13       1479.26        19.26 o
  -2  11   0         42.57         59.46         5.79 o
  -1  11   0        300.15        356.42        11.13 o
   0  11   0       2053.80       1687.56        40.35 o
   1  11   0        793.18       1060.68        30.11 o
   2  11   0        130.52        118.14         7.98 o
   3  11   0        131.15        144.23         6.27 o
   4  11   0       8936.94       8772.72        45.29 o
   5  11   0         85.50         91.67         6.90 o
   6  11   0         60.95         80.07         8.92 o
   7  11   0         63.80         65.85         9.43 o
   8  11   0       2365.97       2281.12        30.44 o
   9  11   0        198.64        178.54        13.07 o
  10  11   0        233.16        267.25        12.35 o
  11  11   0         14.75          2.42         9.23 o
  -9  12   0          0.93         -1.47         5.20 o
  -8  12   0        104.56         86.21         8.27 o
  -7  12   0        135.74        106.05        10.44 o
  -6  12   0          0.98          4.35         8.62 o
  -5  12   0          7.10         14.31         9.47 o
  -4  12   0        838.30        974.64        18.96 o
  -3  12   0        994.79        826.37        15.34 o
  -2  12   0        574.95        511.62        11.08 o
  -1  12   0         88.09         95.66         5.89 o
   0  12   0       1884.75       1623.94        16.72 o
   1  12   0       1759.84       1562.54        18.69 o
   2  12   0          3.97          0.46         5.19 o
   3  12   0        385.42        441.46         8.76 o
   4  12   0        113.69         72.03         5.96 o
   5  12   0        271.79        335.35         9.80 o
   6  12   0        367.56        336.01        11.49 o
   7  12   0       3254.40       3383.61        38.34 o
   8  12   0       5220.51       5207.37        90.78 o
   9  12   0         41.52         18.80         8.91 o
  10  12   0        122.51        164.47        10.87 o
  11  12   0         35.25         23.54         8.31 o
  -8  13   0          7.78         12.63         8.02 o
  -7  13   0         40.41         33.21         9.67 o
  -6  13   0        474.46        487.61        15.73 o
  -5  13   0        589.15        572.92        16.47 o
  -4  13   0         61.55         74.74         9.15 o
  -3  13   0        519.86        608.28        14.92 o
  -2  13   0        501.65        415.94        10.86 o
  -1  13   0        797.15        761.52        16.47 o
   0  13   0       5578.14       5466.46        34.98 o
   1  13   0        133.49        119.00         6.92 o
   2  13   0         11.55         13.35         5.96 o
   3  13   0        437.19        410.05         9.03 o
   4  13   0        783.60        756.45        12.72 o
   5  13   0         39.39         64.67         7.97 o
   6  13   0          4.89         -9.36        16.50 o
   7  13   0          0.71          6.95         9.63 o
   8  13   0        293.27        297.14        16.52 o
   9  13   0         19.32         45.28        12.70 o
  10  13   0          3.06         -1.35         8.47 o
  -8  14   0         47.45         89.81         7.71 o
  -7  14   0         94.57        107.91         9.51 o
  -6  14   0        236.68        266.06        13.93 o
  -5  14   0         37.86         17.58         9.47 o
  -4  14   0        653.46        722.38        16.97 o
  -3  14   0        328.27        341.91        12.26 o
  -2  14   0        428.44        408.55        11.75 o
  -1  14   0          4.43          4.42         6.54 o
   0  14   0      12246.34      11557.23        61.25 o
   1  14   0        626.98        580.36        12.08 o
   2  14   0         59.83         40.62         6.19 o
   3  14   0        138.57        148.52         7.68 o
   4  14   0      12688.45      12832.75        75.59 o
   5  14   0        449.31        404.17        12.46 o
   6  14   0        231.25        223.38        11.94 o
   7  14   0        192.16        191.20        13.35 o
   8  14   0        210.00        180.27        14.92 o
   9  14   0       1004.14       1006.66        24.37 o
  10  14   0         27.86         34.33         7.36 o
  -7  15   0         28.12         36.39         6.73 o
  -6  15   0        766.06        839.76        19.30 o
  -5  15   0       1416.67       1540.05        26.48 o
  -4  15   0       2025.38       1986.90        29.35 o
  -3  15   0        608.25        616.54        16.15 o
  -2  15   0        193.57        205.73        10.60 o
  -1  15   0       2603.68       2609.42        28.99 o
   0  15   0       3628.03       3832.25        31.02 o
   1  15   0       1225.04       1307.51        18.31 o
   2  15   0         39.34         47.23         6.96 o
   3  15   0         84.15         91.91         8.08 o
   4  15   0       1914.81       2017.71        23.13 o
   5  15   0         17.18         10.73        10.37 o
   6  15   0        639.60        592.39        17.18 o
   7  15   0        170.09        192.14        15.25 o
   8  15   0         21.38         11.15        10.87 o
   9  15   0        380.77        406.77        18.30 o
  10  15   0         87.60         72.68         9.15 o
  -7  16   0         20.53         10.48         6.90 o
  -6  16   0        136.65        164.25         9.88 o
  -5  16   0        786.54        702.87        17.40 o
  -4  16   0         65.61         45.57         8.24 o
  -3  16   0         44.60         23.17         8.72 o
  -2  16   0        447.12        435.65        13.42 o
  -1  16   0       2540.71       2712.30        51.62 o
   0  16   0         83.70         86.98         9.42 o
   1  16   0          3.93         27.82         7.45 o
   2  16   0       4870.31       4812.19        36.48 o
   3  16   0        990.93        975.42        30.70 o
   4  16   0       1464.46       1428.37        20.27 o
   5  16   0        667.17        660.01        24.59 o
   6  16   0        221.52        239.38        18.79 o
   7  16   0         75.09        104.97        13.74 o
   8  16   0        662.10        696.62        20.42 o
   9  16   0         54.65         44.86         7.06 o
  -6  17   0        143.27        113.46         7.85 o
  -5  17   0          1.77          6.07         7.61 o
  -4  17   0          4.72         18.36         9.20 o
  -3  17   0          2.66          4.02         8.74 o
  -2  17   0       1338.03       1248.21        23.19 o
  -1  17   0        396.07        317.82        12.59 o
   0  17   0       3545.53       3554.87        39.07 o
   1  17   0         45.36         45.11         7.92 o
   2  17   0        533.40        506.67        13.42 o
   3  17   0        190.74        202.30        11.36 o
   4  17   0        146.01        125.49        10.55 o
   5  17   0          0.85         -4.01        11.47 o
   6  17   0        572.70        559.26        43.90 o
   7  17   0        104.78        108.00        13.51 o
   8  17   0          7.93         19.82         9.01 o
   9  17   0         40.95         29.85         7.43 o
  -6  18   0        155.74        140.03         9.15 o
  -5  18   0          3.02          4.20         6.84 o
  -4  18   0          1.01         19.00         9.33 o
  -3  18   0        139.51        193.65        11.82 o
  -2  18   0        303.51        278.09        12.57 o
  -1  18   0        413.99        387.07        13.22 o
   0  18   0       2044.04       2181.87        28.36 o
   1  18   0         86.06         66.99         9.13 o
   2  18   0       1681.84       1565.04        20.94 o
   3  18   0        110.81        123.00        10.99 o
   4  18   0       3353.46       3282.31        38.98 o
   5  18   0          5.62        -27.14        28.12 o
   6  18   0         72.17         69.92        13.13 o
   7  18   0         88.59         90.51        13.68 o
   8  18   0       1135.46       1183.87        24.29 o
  -5  19   0        182.47        164.43         9.63 o
  -4  19   0          1.08         16.20         7.51 o
  -3  19   0        584.37        618.73        17.01 o
  -2  19   0       1458.97       1463.42        34.01 o
  -1  19   0        113.30        166.20        12.23 o
   0  19   0        104.45        124.90        10.77 o
   1  19   0       2763.69       2617.96        44.51 o
   2  19   0        848.49        799.48        16.93 o
   3  19   0         32.20         -2.88         9.82 o
   4  19   0        904.78        970.53        29.11 o
   5  19   0        249.97        285.93        42.93 o
   6  19   0         16.50          8.69        10.87 o
   7  19   0         70.67         91.31         9.68 o
  -4  20   0        670.62        650.25        16.07 o
  -3  20   0        137.55        165.87        10.38 o
  -2  20   0        302.11        303.64        14.26 o
  -1  20   0        645.83        632.73        18.84 o
   0  20   0       2561.21       2718.24        48.97 o
   1  20   0         59.13         82.83        10.64 o
   2  20   0          8.12          8.35        10.54 o
   3  20   0        452.92        382.35        29.43 o
   4  20   0          3.05         -8.85         8.85 o
   5  20   0          4.08         22.78        11.79 o
   6  20   0          1.51          4.29        11.34 o
  -2  21   0          0.06         -0.48         6.73 o
  -1  21   0        168.82        140.24         9.33 o
   0  21   0        817.26       1014.40        20.20 o
   1  21   0        210.47        251.80        12.88 o
   2  21   0        115.43        107.68        18.92 o
   3  21   0        215.64        177.57        15.69 o
   4  21   0        116.11        -19.67        19.67 o
   5  21   0        169.01        135.50        15.93 o
  -1  22   0          0.27         -2.14         6.61 o
   0  22   0         74.34         56.16         9.95 o
   1  22   0         37.21         51.62        14.31 o
   2  22   0         23.43         38.60        11.34 o
   3  22   0        197.51        150.99        18.58 o
   4  22   0          3.25        -30.97        46.46 o
  -3 -22   1        150.80         13.93        56.33 o
  -2 -22   1         21.88         17.66        16.09 o
  -1 -22   1         25.90         -0.77         8.88 o
   0 -22   1         16.10         34.91        11.61 o
  -5 -21   1         60.83         55.75        14.87 o
  -4 -21   1         32.12        -38.92        41.29 o
  -3 -21   1         11.49        -21.15        22.56 o
  -2 -21   1         92.49        121.55        13.13 o
  -1 -21   1        387.75        340.63        28.17 o
   0 -21   1        633.30        607.31        16.96 o
   1 -21   1        106.93        108.61         9.24 o
   2 -21   1         15.40         46.78         6.73 o
  -6 -20   1        711.60        631.33        30.78 o
  -5 -20   1          1.86          1.24         9.85 o
  -4 -20   1        156.67        102.63        26.14 o
  -3 -20   1        133.23         63.10        28.82 o
  -2 -20   1        177.34        157.64        13.57 o
  -1 -20   1        107.99         79.08        10.14 o
   0 -20   1        374.79        427.15        15.58 o
   1 -20   1        555.53        625.77        16.96 o
   2 -20   1          1.19         22.73         9.23 o
   3 -20   1         18.80         32.74         7.47 o
  -7 -19   1         60.15         30.97         8.88 o
  -6 -19   1        857.75        710.03        25.18 o
  -5 -19   1          1.17          3.45        11.40 o
  -4 -19   1         18.10          0.07        17.55 o
  -3 -19   1         39.84         38.57        10.81 o
  -2 -19   1       2692.42       2543.24        28.44 o
  -1 -19   1        179.13        182.15        13.71 o
   0 -19   1         17.68          9.46         9.17 o
   1 -19   1        269.65        316.67        14.43 o
   2 -19   1       1140.13       1219.50        21.95 o
   3 -19   1          5.23          7.46         7.93 o
   4 -19   1         14.58          8.00         7.36 o
  -8 -18   1         49.83         23.13         9.85 o
  -7 -18   1        194.66        132.50        13.68 o
  -6 -18   1        718.87        619.90        21.32 o
  -5 -18   1         88.97         81.85        11.69 o
  -4 -18   1        116.88         97.14        31.51 o
  -3 -18   1        368.66        412.45        26.15 o
  -2 -18   1        478.17        418.17        19.87 o
  -1 -18   1       2785.82       2791.42        43.55 o
   0 -18   1       2644.33       2584.48        34.41 o
   1 -18   1         14.92         22.29         8.90 o
   2 -18   1         37.06         50.77         9.38 o
   3 -18   1        117.93        149.00        10.93 o
   4 -18   1         59.86         57.71         9.33 o
   5 -18   1         14.71         20.27         8.21 o
  -8 -17   1          1.11         14.80         9.15 o
  -7 -17   1         10.68         24.69        11.02 o
  -6 -17   1       2511.93       2554.82        63.78 o
  -5 -17   1        404.30        372.30        19.57 o
  -4 -17   1        705.07        678.07        21.80 o
  -3 -17   1        215.45        218.65        11.51 o
  -2 -17   1         58.96         57.03         8.71 o
  -1 -17   1        573.76        537.29        13.34 o
   0 -17   1       1354.37       1225.32        24.12 o
   1 -17   1       1153.49       1264.39        25.68 o
   2 -17   1        521.60        443.77        14.33 o
   3 -17   1          2.22         15.79         8.79 o
   4 -17   1        682.45        729.80        16.66 o
   5 -17   1          6.58          9.70         7.99 o
   6 -17   1        373.20        413.04        13.34 o
  -9 -16   1        100.97         88.53         9.68 o
  -8 -16   1         12.87         -0.62         9.01 o
  -7 -16   1        178.80        127.45        12.70 o
  -6 -16   1       3661.14       3714.06        40.73 o
  -5 -16   1       1333.34       1238.79        33.99 o
  -4 -16   1          4.05         -6.94        10.97 o
  -3 -16   1        167.34        144.61        10.81 o
  -2 -16   1       4163.96       4215.45        69.77 o
  -1 -16   1       3364.37       3271.93        39.62 o
   0 -16   1        198.63        197.28        13.66 o
   1 -16   1         21.15         10.31         8.77 o
   2 -16   1         11.33          7.98         8.39 o
   3 -16   1         47.21         80.00        10.11 o
   4 -16   1       1273.65       1309.72        22.32 o
   5 -16   1        126.53        144.91        10.31 o
   6 -16   1         39.75         28.12         7.23 o
   7 -16   1        154.43        159.78         9.15 o
  -9 -15   1          7.22         13.05         7.93 o
  -8 -15   1        325.95        276.75        14.42 o
  -7 -15   1          4.34         15.80        10.43 o
  -6 -15   1         24.91         38.23        15.42 o
  -5 -15   1          4.42        -16.04        16.04 o
  -4 -15   1        162.99        169.27         9.89 o
  -3 -15   1       2764.12       2848.88        34.09 o
  -2 -15   1       1308.70       1390.80        19.27 o
  -1 -15   1        376.33        375.35        11.81 o
   0 -15   1       3603.13       3785.21        31.97 o
   1 -15   1         18.99         14.02         7.55 o
   2 -15   1        378.07        391.91        12.75 o
   3 -15   1       1565.67       1416.99        23.64 o
   4 -15   1       2521.43       2566.72        40.11 o
   5 -15   1        148.28         99.08         9.46 o
   6 -15   1        160.00        232.47        11.24 o
   7 -15   1        150.42         97.00         6.84 o
 -10 -14   1         73.26         83.93         9.15 o
  -9 -14   1          0.80          7.22         8.85 o
  -8 -14   1         77.89         69.98        11.54 o
  -7 -14   1          4.01          1.23        10.87 o
  -6 -14   1        360.41        392.45        13.57 o
  -5 -14   1       1207.01       1167.83        18.81 o
  -4 -14   1       1595.34       1563.15        19.07 o
  -3 -14   1        852.22        825.96        14.26 o
  -2 -14   1       2459.18       2445.13        25.47 o
  -1 -14   1        952.27        946.42        16.03 o
   0 -14   1         72.92         69.63         6.71 o
   1 -14   1       1729.64       1533.96        20.16 o
   2 -14   1       5892.23       6169.18        50.78 o
   3 -14   1        817.94        789.51        17.13 o
   4 -14   1        683.23        731.65        16.93 o
   5 -14   1        408.27        316.53        12.67 o
   6 -14   1       1181.66       1271.10        24.53 o
   7 -14   1        311.66        277.62        12.06 o
   8 -14   1        378.74        375.83        18.01 o
 -10 -13   1         12.95         -3.96         7.79 o
  -9 -13   1        443.08        440.36        16.10 o
  -8 -13   1        182.36        186.53        13.96 o
  -7 -13   1         99.99         76.38        11.48 o
  -6 -13   1       8066.40       8095.13        98.76 o
  -5 -13   1       1056.54       1009.49        16.68 o
  -4 -13   1        254.12        258.15         9.17 o
  -3 -13   1        812.48        707.65        11.76 o
  -2 -13   1      14608.91      14058.13        70.93 o
  -1 -13   1        759.78        845.07        13.38 o
   0 -13   1        176.17        191.24         7.47 o
   1 -13   1       2333.59       2035.53        23.48 o
   2 -13   1        247.14        351.84        10.70 o
   3 -13   1       1660.74       1810.17        23.72 o
   4 -13   1        146.52        109.37         9.90 o
   5 -13   1        372.06        389.42        13.95 o
   6 -13   1         80.52        130.97        11.31 o
   7 -13   1        178.49        266.94        13.00 o
   8 -13   1        722.73        655.63        15.29 o
 -10 -12   1        182.43        195.02        11.54 o
  -9 -12   1        264.73        251.24        14.92 o
  -8 -12   1        387.57        359.37        14.65 o
  -7 -12   1          0.76         19.97        11.39 o
  -6 -12   1        870.06        791.34        16.85 o
  -5 -12   1        924.83        884.58        16.49 o
  -4 -12   1        143.80        157.73         7.54 o
  -3 -12   1         27.33         25.41         5.13 o
  -2 -12   1       9002.96       8325.22        44.36 o
  -1 -12   1       1043.40       1152.42        22.60 o
   0 -12   1         95.64         92.96         5.23 o
   1 -12   1       1814.24       1587.83        16.12 o
   2 -12   1       3340.61       2901.82        25.41 o
   3 -12   1          4.25          1.07         7.24 o
   4 -12   1        418.83        425.76        13.89 o
   5 -12   1          4.41         -1.91         9.40 o
   6 -12   1        154.75        195.40        11.41 o
   7 -12   1          1.28         17.50         9.23 o
   8 -12   1        216.67        220.52         9.84 o
   9 -12   1         24.90         34.84         6.03 o
 -11 -11   1         91.98         58.66         9.15 o
 -10 -11   1        113.26        124.20        10.28 o
  -9 -11   1         47.38         44.33        11.75 o
  -8 -11   1        189.84        218.70        12.04 o
  -7 -11   1        682.36        672.70        16.41 o
  -6 -11   1         56.06         69.43         8.45 o
  -5 -11   1          3.79         -6.16         6.16 o
  -4 -11   1         52.37         44.82         5.68 o
  -3 -11   1         22.09         30.67         4.84 o
  -2 -11   1        923.60        912.77        14.02 o
  -1 -11   1       1651.32       1552.88        19.59 o
   0 -11   1        442.83        469.68        13.37 o
   1 -11   1       1326.41       1256.71        16.33 o
   2 -11   1         78.27         58.21         5.93 o
   3 -11   1        614.49        528.99        12.60 o
   4 -11   1        303.28        332.70        12.49 o
   5 -11   1        135.13        167.07         9.62 o
   6 -11   1        121.50        140.58        10.33 o
   7 -11   1        278.29        246.24        12.71 o
   8 -11   1        237.05        278.03        12.64 o
   9 -11   1          2.89          3.38         6.70 o
 -11 -10   1        121.43         96.63         9.78 o
 -10 -10   1        140.20        149.40        11.20 o
  -9 -10   1         94.32        122.35        11.83 o
  -8 -10   1       1713.03       1805.35        29.10 o
  -7 -10   1        184.06        175.66        10.34 o
  -6 -10   1       4668.43       4570.53        38.35 o
  -5 -10   1        658.04        621.18        10.64 o
  -4 -10   1        739.13        771.71        11.24 o
  -3 -10   1         45.56         25.17         9.18 o
  -2 -10   1        580.10        586.10        23.77 o
  -1 -10   1       2017.38       2150.81        42.74 o
   0 -10   1        199.06        204.44        14.84 o
   1 -10   1        871.12        799.94        26.59 o
   2 -10   1        374.72        503.74        17.94 o
   3 -10   1        204.80        247.70        10.14 o
   4 -10   1        355.10        342.13        12.19 o
   5 -10   1        132.98        117.32         9.37 o
   6 -10   1         15.31         15.12         8.62 o
   7 -10   1        806.15        830.26        20.57 o
   8 -10   1        676.49        728.69        18.62 o
   9 -10   1          6.23         -0.46         7.71 o
  10 -10   1         37.88         47.23         7.59 o
 -11  -9   1         69.02         59.53         8.47 o
 -10  -9   1         26.14         33.55         9.51 o
  -9  -9   1        369.32        410.99        16.62 o
  -8  -9   1       1850.96       1883.42        30.97 o
  -7  -9   1        384.62        412.37        13.08 o
  -6  -9   1        541.43        439.01        11.71 o
  -5  -9   1          9.36         20.95         5.50 o
  -4  -9   1        399.83        462.00        15.77 o
  -3  -9   1        459.28        483.51        21.73 o
  -2  -9   1       6850.15       7094.20       103.07 o
  -1  -9   1        451.18        596.20        21.87 o
   0  -9   1          4.35          1.69        10.93 o
   1  -9   1         47.70         41.22        11.68 o
   2  -9   1        457.06        462.22        22.69 o
   3  -9   1         33.50         61.52         6.55 o
   4  -9   1          0.04          4.13         6.58 o
   5  -9   1          4.02          8.91         7.23 o
   6  -9   1         54.93         45.23         9.33 o
   7  -9   1        411.85        453.26        17.48 o
   8  -9   1        714.41        670.04        18.57 o
   9  -9   1         19.80          6.38         8.37 o
  10  -9   1         21.37         38.71         6.90 o
 -11  -8   1        188.87        173.81        10.87 o
 -10  -8   1          7.82          9.46         9.51 o
  -9  -8   1        214.96        264.75        14.13 o
  -8  -8   1         66.88         48.69        11.02 o
  -7  -8   1         26.95         27.32         7.59 o
  -6  -8   1        190.63        266.19        10.36 o
  -5  -8   1        109.65        111.88         7.64 o
  -4  -8   1        146.83        175.88        20.45 o
  -3  -8   1        952.04       1120.29        28.20 o
  -2  -8   1       2648.08       2898.22        46.02 o
  -1  -8   1        611.18        712.91        18.94 o
   0  -8   1         31.03         23.19        10.77 o
   1  -8   1        421.57        473.83        19.19 o
   2  -8   1      16832.85      15926.96       312.98 o
   3  -8   1        942.71       1030.22        31.86 o
   4  -8   1        522.35        511.96        12.93 o
   5  -8   1          0.28          2.89         7.33 o
   6  -8   1       2878.93       2996.45        35.91 o
   7  -8   1        554.21        456.10        20.91 o
   8  -8   1        652.78        704.88        19.32 o
   9  -8   1        656.63        587.64        20.28 o
  10  -8   1        137.77         92.21         8.58 o
 -11  -7   1         65.45         82.00         9.87 o
 -10  -7   1       1166.61       1143.92        25.66 o
  -9  -7   1        449.88        443.35        15.30 o
  -8  -7   1          0.17         -3.07         9.41 o
  -7  -7   1          1.01          6.03         9.37 o
  -6  -7   1        158.32        194.05         9.70 o
  -5  -7   1        160.52        145.51        10.83 o
  -4  -7   1         37.02         44.63        15.67 o
  -3  -7   1          5.10         66.66        15.01 o
  -2  -7   1       7620.16       7880.92        80.75 o
  -1  -7   1        595.67        521.31        33.21 o
   0  -7   1        288.88        363.92        29.30 o
   1  -7   1       2143.93       2086.80        37.15 o
   2  -7   1       6123.08       6652.22        84.14 o
   3  -7   1       6216.55       6464.03       160.08 o
   4  -7   1       2857.41       2832.43        72.38 o
   5  -7   1        263.30        243.23        10.76 o
   6  -7   1       1086.82       1057.74        18.95 o
   7  -7   1       2492.42       2672.42        37.34 o
   8  -7   1       1032.70       1017.66        23.37 o
   9  -7   1        359.64        371.66        15.95 o
  10  -7   1        158.25        140.84         9.46 o
 -11  -6   1        802.95        809.77        28.64 o
 -10  -6   1        478.38        620.74        18.20 o
  -9  -6   1        447.45        457.76        15.14 o
  -8  -6   1         48.37         40.91         8.70 o
  -7  -6   1          0.10         -1.52         9.38 o
  -6  -6   1      16206.47      16418.83       128.50 o
  -5  -6   1        592.46        663.55        43.14 o
  -4  -6   1        302.24        313.88        24.02 o
  -3  -6   1        484.41        409.49        24.33 o
  -2  -6   1      23112.80      22694.90       214.38 o
  -1  -6   1        234.36        298.47        26.19 o
   0  -6   1        126.83         99.82        19.95 o
   1  -6   1       1749.57       1371.94        53.41 o
   2  -6   1         18.30         96.12        12.58 o
   3  -6   1         33.21          9.02        16.15 o
   4  -6   1         68.61        143.65        21.80 o
   5  -6   1       2612.04       2291.77        43.34 o
   6  -6   1         22.44         44.40         9.46 o
   7  -6   1       1780.04       1876.01        28.30 o
   8  -6   1        557.76        549.69        17.74 o
   9  -6   1       1115.27       1101.78        31.53 o
  10  -6   1        434.21        465.21        17.61 o
  11  -6   1        125.68         93.34         7.71 o
 -12  -5   1          0.89         -8.11         8.11 o
 -11  -5   1         61.53         40.36        10.51 o
 -10  -5   1       1256.64       1328.44        27.80 o
  -9  -5   1       1455.07       1507.01        26.18 o
  -8  -5   1         97.41         85.17        11.30 o
  -7  -5   1        246.09        219.95        12.27 o
  -6  -5   1      16044.23      15324.21       108.79 o
  -5  -5   1       1966.39       1924.83        56.44 o
  -4  -5   1        477.06        521.95        31.04 o
  -3  -5   1         60.83         66.07        25.03 o
  -2  -5   1      17338.90      18717.28       186.45 o
  -1  -5   1        110.74        200.96        22.34 o
   0  -5   1        476.23        473.57        26.99 o
   1  -5   1       1374.14       1228.19        65.04 o
   2  -5   1      12989.20      12083.35       223.25 o
   3  -5   1       1182.18       1245.21        40.26 o
   4  -5   1        208.42        273.94        28.20 o
   5  -5   1       3399.74       3483.08        56.74 o
   6  -5   1        394.49        394.38        13.38 o
   7  -5   1       1872.40       2028.56        32.27 o
   8  -5   1         90.22         90.79        10.37 o
   9  -5   1        199.16        201.96        14.12 o
  10  -5   1        500.97        465.52        19.58 o
  11  -5   1         20.16         17.39         7.29 o
 -12  -4   1        239.95        208.88        11.79 o
 -11  -4   1        170.38        151.04        10.46 o
 -10  -4   1       1786.72       1678.05        27.83 o
  -9  -4   1        207.18        229.91        12.96 o
  -8  -4   1        371.99        331.14        15.21 o
  -7  -4   1        837.51        676.07        18.62 o
  -6  -4   1         31.37         54.09        11.61 o
  -5  -4   1        406.00        308.34        39.10 o
  -4  -4   1        529.08        661.85        31.45 o
  -3  -4   1       5228.88       5357.45       131.40 o
  -2  -4   1       2614.22       2917.96        53.15 o
  -1  -4   1       1255.80       1341.29        32.63 o
   0  -4   1        449.20        381.58        20.37 o
   1  -4   1         85.11        103.98        21.46 o
   2  -4   1       9693.50       9157.08       165.75 o
   3  -4   1       1046.88       1161.58        39.72 o
   4  -4   1         27.48         76.92        22.64 o
   5  -4   1       1375.61       1421.79        68.14 o
   6  -4   1        320.98        301.16        13.47 o
   7  -4   1        103.64        127.36        12.09 o
   8  -4   1        268.53        256.72        14.11 o
   9  -4   1        693.45        666.97        19.53 o
  10  -4   1        584.56        598.05        18.38 o
  11  -4   1         28.39         21.01         8.47 o
 -12  -3   1        308.14        265.84        12.51 o
 -11  -3   1        666.39        638.00        17.21 o
 -10  -3   1        845.81        896.08        24.43 o
  -9  -3   1         45.77         55.57        10.90 o
  -8  -3   1         56.70         43.68        10.42 o
  -7  -3   1         46.80         46.03         9.65 o
  -6  -3   1       2480.78       2434.28        42.20 o
  -5  -3   1       1633.91       1796.60        55.63 o
  -4  -3   1        505.14        400.98        26.05 o
  -3  -3   1       6228.59       6271.78       140.16 o
  -2  -3   1        539.78        486.43        35.04 o
  -1  -3   1         43.44         26.84        10.12 o
   0  -3   1         22.56         -0.36         9.68 o
   1  -3   1          1.88          9.29        15.25 o
   2  -3   1       2587.52       2782.82        77.39 o
   3  -3   1        284.87        439.79        80.53 o
   4  -3   1       1705.96       1560.96       123.89 o
   5  -3   1        265.16        281.43        36.58 o
   6  -3   1          5.55          3.85         9.74 o
   7  -3   1        284.26        293.90        13.07 o
   8  -3   1       1249.70       1322.41        25.83 o
   9  -3   1          6.34         14.93        10.31 o
  10  -3   1       1293.48       1248.56        36.24 o
  11  -3   1        555.02        559.21        18.84 o
 -12  -2   1        156.06        119.78         8.58 o
 -11  -2   1        226.89        219.12        13.32 o
 -10  -2   1          0.16         -2.03        10.81 o
  -9  -2   1        531.91        546.50        19.58 o
  -8  -2   1        248.02        255.56        15.04 o
  -7  -2   1        177.62        148.44        10.36 o
  -6  -2   1        146.95        148.75        17.82 o
  -5  -2   1       3021.47       3355.63        80.55 o
  -4  -2   1       2609.36       2430.07        82.60 o
  -3  -2   1        505.73        583.57        28.34 o
  -2  -2   1     198056.41     191426.50      1640.19 o
  -1  -2   1         13.17         23.54         8.31 o
   0  -2   1          0.63         -0.52         6.79 o
   1  -2   1          1.29         15.93        14.87 o
   2  -2   1      22714.38      21761.54       845.21 o
   3  -2   1        481.99        484.60        27.70 o
   4  -2   1          3.10          6.19        49.55 o
   5  -2   1       1080.32       1038.60        58.14 o
   6  -2   1       3331.23       3047.21        50.73 o
   7  -2   1        547.72        506.97        17.52 o
   8  -2   1       1612.64       1664.03        33.19 o
   9  -2   1        345.77        341.62        15.12 o
  10  -2   1          9.70         19.87         9.50 o
  11  -2   1        460.80        437.83        18.51 o
 -12  -1   1          7.76         28.39         6.79 o
 -11  -1   1          3.55          4.05         9.33 o
 -10  -1   1          1.96         -0.71         9.09 o
  -9  -1   1         28.66         45.92        11.84 o
  -8  -1   1          7.50          0.88        12.31 o
  -7  -1   1        494.17        528.25        18.43 o
  -6  -1   1      25905.96      29251.66       309.51 o
  -5  -1   1       2282.28       2696.60        65.75 o
  -4  -1   1          0.54         -1.58         9.83 o
  -3  -1   1       1857.97       2059.92        53.36 o
  -2  -1   1      46638.46      47826.20       529.12 o
  -1  -1   1          2.69          8.05         7.29 o
   0  -1   1          8.69          6.19         3.44 o
   1  -1   1        627.74        793.86        28.22 o
   2  -1   1       7180.68       8253.56       226.09 o
   3  -1   1       3483.97       3399.00       198.22 o
   4  -1   1         53.02        155.04        27.07 o
   5  -1   1       6461.33       7312.72       176.54 o
   6  -1   1       4527.42       4152.51        53.28 o
   7  -1   1        378.81        498.10        18.75 o
   8  -1   1       1367.61       1336.19        27.71 o
   9  -1   1          6.26          5.86         9.66 o
  10  -1   1          2.79        -10.84        10.84 o
  11  -1   1        141.16        102.26        13.13 o
 -12   0   1          3.23         -0.56         7.43 o
 -11   0   1        162.11        179.67        11.75 o
 -10   0   1         11.19         11.29         9.59 o
  -9   0   1         58.22         55.32        13.72 o
  -8   0   1          3.60          1.29        12.77 o
  -7   0   1        312.98        333.59        14.25 o
  -6   0   1       2409.01       2913.96        72.33 o
  -5   0   1        710.84        805.20        32.19 o
  -4   0   1         48.65         41.50        17.08 o
  -3   0   1        143.75        162.62        21.51 o
  -2   0   1      14275.24      13659.36       192.02 o
  -1   0   1        535.16        578.50        19.35 o
   1   0   1        711.55        743.32        37.17 o
   2   0   1        669.10        600.85        49.55 o
   3   0   1       4378.13       3898.17        89.82 o
   4   0   1       2298.52       2364.88        86.72 o
   5   0   1        683.70        796.40        40.25 o
   6   0   1       2347.15       2289.50        43.15 o
   7   0   1       1470.40       1573.74        36.92 o
   8   0   1         14.47         14.98        13.65 o
   9   0   1        247.90        219.94        13.27 o
  10   0   1         16.38         15.72         9.63 o
  11   0   1         71.37         69.32        13.13 o
  12   0   1         77.68         82.60         9.15 o
 -11   1   1        224.60        186.77        11.05 o
 -10   1   1        335.21        278.77        13.41 o
  -9   1   1         91.84         73.80        11.00 o
  -8   1   1        144.45        130.75        13.45 o
  -7   1   1       1583.24       1769.01        32.89 o
  -6   1   1       2416.82       2081.75        41.91 o
  -5   1   1       1847.10       1932.18        74.08 o
  -4   1   1       1325.09       1361.04        60.73 o
  -3   1   1        758.87        590.61        36.58 o
  -2   1   1      29623.12      29507.70       823.84 o
  -1   1   1        512.16        501.74        30.97 o
   1   1   1        382.92        443.63        16.41 o
   2   1   1       2655.42       2713.19        67.78 o
   3   1   1      38141.65      36322.30      1248.15 o
   4   1   1         41.92         72.82        16.61 o
   5   1   1        169.45        205.15        25.44 o
   6   1   1        116.44        107.89        15.05 o
   7   1   1       1234.53       1167.34        30.49 o
   8   1   1        124.64        122.69        13.11 o
   9   1   1         39.00         39.36         9.77 o
  10   1   1         24.04         21.60        10.59 o
  11   1   1          1.01         -0.66        10.78 o
  12   1   1        188.60        149.09         8.58 o
 -11   2   1        550.36        439.61        16.29 o
 -10   2   1        483.21        491.97        16.12 o
  -9   2   1        104.94        113.33        12.46 o
  -8   2   1        403.45        417.19        18.39 o
  -7   2   1         55.29         58.71        10.91 o
  -6   2   1      23677.52      23928.44       210.22 o
  -5   2   1         47.27        156.42        46.46 o
  -4   2   1         41.89         26.21        26.26 o
  -3   2   1        948.35        922.95        80.53 o
  -2   2   1      12481.57      13192.61       284.94 o
  -1   2   1        209.16        198.22        24.78 o
   0   2   1        238.97        217.04        10.12 o
   1   2   1         11.94         22.71        10.73 o
   2   2   1      16321.25      16690.23       240.54 o
   3   2   1       1355.05       1320.21        49.81 o
   4   2   1        233.06        274.55        21.27 o
   5   2   1       4730.69       5155.74       123.27 o
   6   2   1       2228.04       2675.30        53.72 o
   7   2   1        662.21        647.06        19.33 o
   8   2   1         40.96         25.01        10.05 o
   9   2   1       1128.49       1174.64        26.34 o
  10   2   1         34.63         20.15        12.19 o
  11   2   1          2.95         -9.33         9.33 o
  12   2   1         22.39          6.38         5.79 o
 -11   3   1        653.35        609.42        19.27 o
 -10   3   1          9.26         -7.62         9.76 o
  -9   3   1        488.87        441.12        17.13 o
  -8   3   1        109.43         94.75        13.28 o
  -7   3   1        730.21        689.97        20.57 o
  -6   3   1       2095.39       2331.46        35.19 o
  -5   3   1       3256.69       3216.90       114.42 o
  -4   3   1         52.12         70.52        26.26 o
  -3   3   1         78.23        105.30        43.36 o
  -2   3   1      10976.11      11848.44       272.55 o
  -1   3   1       1882.34       1734.40        68.14 o
   0   3   1         49.49         32.52        10.12 o
   1   3   1        108.50         43.36        14.31 o
   2   3   1      81634.48      76362.03       854.11 o
   3   3   1        348.28        275.92        28.16 o
   4   3   1       1051.08       1302.55        93.49 o
   5   3   1       1686.63       2226.36        61.09 o
   6   3   1       2414.83       2539.86        44.57 o
   7   3   1        436.25        503.53        16.99 o
   8   3   1       1584.04       1684.42        26.43 o
   9   3   1          8.77          3.14        10.70 o
  10   3   1        407.49        442.12        17.56 o
  11   3   1        394.65        384.00        14.11 o
  12   3   1        129.96        151.85        18.01 o
 -11   4   1        109.10        119.49        11.60 o
 -10   4   1        686.37        626.27        19.02 o
  -9   4   1         37.15         21.99        10.65 o
  -8   4   1        282.54        268.31        14.90 o
  -7   4   1          1.93         32.12        12.51 o
  -6   4   1        461.34        429.95        13.33 o
  -5   4   1        236.28        280.17        24.76 o
  -4   4   1       2821.52       2882.41        72.55 o
  -3   4   1        492.35        566.95        28.20 o
  -2   4   1       7706.41       8157.26       222.99 o
  -1   4   1          8.05         17.34        20.62 o
   0   4   1          3.80          4.82        10.78 o
   1   4   1          3.48         22.71        17.88 o
   2   4   1      15546.98      16833.36       245.08 o
   3   4   1       1471.66       1425.11        67.78 o
   4   4   1          1.74         16.38        16.15 o
   5   4   1       1107.63       1014.22        41.96 o
   6   4   1        104.36         81.75        14.59 o
   7   4   1       2662.05       2492.24        32.37 o
   8   4   1       3587.15       3622.90        46.04 o
   9   4   1          8.27         10.46         9.42 o
  10   4   1       1560.35       1631.38        50.22 o
  11   4   1        603.66        579.50        16.55 o
  12   4   1        172.54        164.14         9.78 o
 -11   5   1         24.63         20.39         8.11 o
 -10   5   1        177.33        170.85        14.72 o
  -9   5   1        355.22        315.64        15.42 o
  -8   5   1         82.66         62.83        10.10 o
  -7   5   1         12.60         18.52         9.94 o
  -6   5   1         42.67         21.47         7.75 o
  -5   5   1         10.52         29.81        18.28 o
  -4   5   1        226.16        197.98        23.01 o
  -3   5   1          9.18         11.77        17.08 o
  -2   5   1      34014.64      31146.24       888.88 o
  -1   5   1       1839.25       1643.48        62.50 o
   0   5   1        410.16        371.62        23.76 o
   1   5   1        407.35        333.74        35.04 o
   2   5   1      12061.30      12473.95       173.95 o
   3   5   1       3686.23       3723.76        92.98 o
   4   5   1          1.39          0.00        16.42 o
   5   5   1       4114.26       5158.30       126.80 o
   6   5   1       1593.62       1280.70        23.41 o
   7   5   1        472.12        371.54        13.95 o
   8   5   1         73.23         65.84         9.58 o
   9   5   1        413.65        398.23        15.00 o
  10   5   1         25.85         45.74        10.57 o
  11   5   1         91.27         86.67        11.54 o
  12   5   1          3.40          8.41         6.37 o
 -11   6   1         87.41         62.68         7.71 o
 -10   6   1        309.53        283.69        14.92 o
  -9   6   1       3361.07       3199.68        44.25 o
  -8   6   1        144.63        187.86        12.22 o
  -7   6   1       1358.35       1424.42        24.85 o
  -6   6   1         88.60         78.42         9.05 o
  -5   6   1        224.11        206.20        14.58 o
  -4   6   1       3236.78       3425.19        88.07 o
  -3   6   1        461.28        615.47        31.04 o
  -2   6   1       2894.06       2299.20        51.16 o
  -1   6   1        216.72        160.40        24.52 o
   0   6   1        119.27        144.16        18.91 o
   1   6   1        153.95        214.11        24.78 o
   2   6   1      53215.55      48857.50      1299.75 o
   3   6   1        326.04        288.54        19.13 o
   4   6   1        631.95        538.63        34.95 o
   5   6   1       3049.23       3513.14       182.85 o
   6   6   1       3819.95       3303.16        34.99 o
   7   6   1         52.96         63.44         8.81 o
   8   6   1       3576.67       3623.40        39.64 o
   9   6   1          1.65         -3.02         9.07 o
  10   6   1       2115.72       2273.11        46.25 o
  11   6   1        218.03        215.20        14.36 o
  12   6   1        168.41        128.56        11.34 o
 -11   7   1          0.07         -3.72         8.31 o
 -10   7   1          2.89         -1.61        11.17 o
  -9   7   1         58.34         57.38        12.06 o
  -8   7   1       2252.57       2234.28        33.96 o
  -7   7   1        878.08        933.86        21.82 o
  -6   7   1         55.02         37.90         7.63 o
  -5   7   1          3.11          4.67         7.36 o
  -4   7   1        642.37        672.87        36.81 o
  -3   7   1        833.81        694.97        32.06 o
  -2   7   1       2532.56       3234.72        50.99 o
  -1   7   1         43.26         36.83        11.58 o
   0   7   1        463.22        446.60        25.87 o
   1   7   1        708.63        631.41        36.31 o
   2   7   1       5365.08       4893.54        56.41 o
   3   7   1        175.40        284.76        18.05 o
   4   7   1       1819.23       1779.43        93.40 o
   5   7   1        913.87       1154.50        56.11 o
   6   7   1         88.36         71.21         7.98 o
   7   7   1        185.94        191.47        11.12 o
   8   7   1       3495.06       3602.63        40.49 o
   9   7   1         71.77         52.30        11.77 o
  10   7   1        130.07        186.60        12.86 o
  11   7   1         40.39         52.05         8.31 o
 -10   8   1         31.58         14.99         8.65 o
  -9   8   1         22.18         31.52        12.35 o
  -8   8   1        372.54        397.25        14.58 o
  -7   8   1         22.44         11.71         9.15 o
  -6   8   1       1072.41        980.37        16.95 o
  -5   8   1       1113.86       1167.88        20.92 o
  -4   8   1        652.40        585.03        16.26 o
  -3   8   1        292.77        261.67        20.07 o
  -2   8   1      73924.90      73560.39       542.06 o
  -1   8   1          0.02          7.81        11.43 o
   0   8   1       1188.48       1197.00        22.28 o
   1   8   1         11.89         19.22         8.43 o
   2   8   1        586.23        543.45        21.84 o
   3   8   1       1075.63       1191.75        28.67 o
   4   8   1        891.73        917.02        38.69 o
   5   8   1          5.31          9.03         6.48 o
   6   8   1        895.95        857.77        14.02 o
   7   8   1        321.52        342.97        12.63 o
   8   8   1        431.58        443.48        16.29 o
   9   8   1          9.48         14.39         9.93 o
  10   8   1         45.37         29.13         9.90 o
  11   8   1         97.58        106.67         9.15 o
 -10   9   1          0.46         -4.13         6.70 o
  -9   9   1        166.80        170.52        12.27 o
  -8   9   1        424.14        417.26        16.34 o
  -7   9   1       1431.57       1492.30        34.69 o
  -6   9   1       2745.16       2712.11        31.28 o
  -5   9   1         91.13        100.37         8.25 o
  -4   9   1        129.15        191.37         9.52 o
  -3   9   1        636.69        672.71        26.72 o
  -2   9   1       8070.35       8209.69        99.24 o
  -1   9   1        671.54        695.06        23.96 o
   0   9   1         18.78         14.39        10.76 o
   1   9   1          6.74         12.89         9.10 o
   2   9   1       2392.97       2409.68        43.18 o
   3   9   1        765.69        674.31        25.71 o
   4   9   1        888.53       1005.79        44.93 o
   5   9   1        223.29        192.32         7.75 o
   6   9   1       2670.13       2889.02        27.56 o
   7   9   1        374.36        358.17        12.98 o
   8   9   1          2.37         17.90         9.56 o
   9   9   1        337.27        340.39        13.78 o
  10   9   1        167.13        169.01        13.07 o
  11   9   1         48.60         46.50        10.64 o
 -10  10   1          0.91          6.88         5.09 o
  -9  10   1         58.22         55.05         9.82 o
  -8  10   1       1446.29       1489.83        26.35 o
  -7  10   1       1962.98       2010.30        30.47 o
  -6  10   1          0.79         10.18         8.19 o
  -5  10   1          5.09         14.94         7.24 o
  -4  10   1        145.03        145.47         8.76 o
  -3  10   1         37.18         40.55         6.92 o
  -2  10   1        525.33        550.60        24.23 o
  -1  10   1       2134.84       2148.13        44.10 o
   0  10   1        848.06        969.18        28.21 o
   1  10   1         67.10         73.15        10.52 o
   2  10   1        102.85        179.76        18.01 o
   3  10   1        562.84        643.19        25.83 o
   4  10   1        140.88        162.52         6.46 o
   5  10   1        385.20        310.94         8.34 o
   6  10   1       2600.13       2439.29        26.27 o
   7  10   1       1013.01       1064.64        20.16 o
   8  10   1         96.15        104.24        11.36 o
   9  10   1        306.19        357.91        15.47 o
  10  10   1        338.68        370.01        13.57 o
  11  10   1         24.35         10.42         8.21 o
  -9  11   1          6.73          4.58         7.00 o
  -8  11   1        703.41        721.02        19.20 o
  -7  11   1        502.19        505.01        16.18 o
  -6  11   1       1714.99       1671.11        24.30 o
  -5  11   1          4.47         21.37         8.32 o
  -4  11   1          8.77          2.64         7.83 o
  -3  11   1         39.50         42.54         6.93 o
  -2  11   1        518.76        486.47        10.54 o
  -1  11   1        561.28        679.68        17.41 o
   0  11   1        142.87        151.63        15.56 o
   1  11   1        216.64        284.23        17.21 o
   2  11   1       3726.39       3965.50        63.73 o
   3  11   1        795.29        757.25        10.77 o
   4  11   1          0.90          0.72         4.80 o
   5  11   1         64.81         59.33         6.27 o
   6  11   1       1662.12       1675.34        23.39 o
   7  11   1          3.28          4.68         8.44 o
   8  11   1        861.37        892.27        19.40 o
   9  11   1        377.99        422.54        16.63 o
  10  11   1          7.89         21.46         7.88 o
  11  11   1        424.75        377.95        14.17 o
  -9  12   1         72.34         72.62         6.70 o
  -8  12   1         52.53         76.15         9.47 o
  -7  12   1         30.69         18.87         8.67 o
  -6  12   1         22.74         28.57         8.53 o
  -5  12   1         55.99         60.85        10.09 o
  -4  12   1        380.02        388.31        13.29 o
  -3  12   1        329.04        272.89        11.15 o
  -2  12   1       5594.05       5161.16        39.35 o
  -1  12   1         59.58        105.17         6.57 o
   0  12   1         24.29         25.86         5.25 o
   1  12   1         37.50         44.55         5.43 o
   2  12   1      12229.24      12038.68        62.80 o
   3  12   1          8.77         15.22         4.93 o
   4  12   1        215.12        212.57         7.51 o
   5  12   1          6.59         -0.08         6.24 o
   6  12   1       5909.19       5874.46        42.22 o
   7  12   1        201.86        196.32        12.74 o
   8  12   1         33.14         52.22        10.41 o
   9  12   1        153.99        181.21        12.65 o
  10  12   1        256.92        268.12        13.47 o
  11  12   1        869.25        849.90        24.29 o
  -9  13   1        126.76        137.14        10.51 o
  -8  13   1         79.83         80.16         9.42 o
  -7  13   1        400.40        499.65        16.02 o
  -6  13   1       1882.72       1975.39        27.96 o
  -5  13   1        401.83        441.32        14.95 o
  -4  13   1        126.66        119.14        10.10 o
  -3  13   1        463.30        541.63        13.69 o
  -2  13   1       3584.56       3211.69        36.26 o
  -1  13   1       1689.60       1385.78        17.74 o
   0  13   1         19.74          7.47         5.56 o
   1  13   1       1414.21       1536.32        19.28 o
   2  13   1      17339.13      16394.54        73.88 o
   3  13   1        357.05        285.18         8.08 o
   4  13   1        412.60        359.65         9.57 o
   5  13   1        555.14        536.96        12.13 o
   6  13   1        466.77        357.53        12.24 o
   7  13   1         24.22         22.43        10.21 o
   8  13   1        840.25        807.19        26.22 o
   9  13   1          8.25         15.39        10.30 o
  10  13   1        106.11        138.67        12.09 o
  -8  14   1        448.25        389.51        14.12 o
  -7  14   1        494.62        560.13        16.44 o
  -6  14   1        182.06        190.23        11.65 o
  -5  14   1        590.47        551.63        16.10 o
  -4  14   1        460.57        457.47        15.53 o
  -3  14   1         75.67         54.87         8.36 o
  -2  14   1        383.21        401.16        11.39 o
  -1  14   1         18.68          2.85         6.09 o
   0  14   1       4902.24       4541.75        37.00 o
   1  14   1         73.52         74.28         7.15 o
   2  14   1       7105.85       6891.50        42.41 o
   3  14   1        980.64        924.75        13.69 o
   4  14   1        241.42        199.95         8.75 o
   5  14   1        103.20         95.11         8.54 o
   6  14   1         17.10         20.95         8.42 o
   7  14   1        669.32        641.72        19.00 o
   8  14   1         42.05         33.55        10.09 o
   9  14   1         51.12         47.20        11.26 o
  10  14   1        136.17        129.77        10.07 o
  -8  15   1         82.19         64.94         7.59 o
  -7  15   1         47.88         81.25         9.89 o
  -6  15   1        293.68        347.39        13.93 o
  -5  15   1        303.52        382.04        15.07 o
  -4  15   1       2585.25       2543.45        36.79 o
  -3  15   1       1018.36        942.73        19.66 o
  -2  15   1         61.07         86.41         8.60 o
  -1  15   1        384.29        411.62        11.57 o
   0  15   1       7523.18       7638.93        53.18 o
   1  15   1        496.54        460.50        11.43 o
   2  15   1        299.04        241.25         9.24 o
   3  15   1       2502.75       2584.32        24.38 o
   4  15   1        611.65        666.92        13.57 o
   5  15   1          4.89          3.31         7.75 o
   6  15   1        262.94        269.13        12.04 o
   7  15   1       1745.70       1669.85        33.45 o
   8  15   1         28.77         29.42        11.54 o
   9  15   1         84.02         81.79        10.13 o
  10  15   1        402.25        344.34        14.78 o
  -7  16   1        107.94        139.87         7.92 o
  -6  16   1        152.30        212.83        11.43 o
  -5  16   1         27.46         41.31         9.36 o
  -4  16   1        233.60        196.60        12.90 o
  -3  16   1        499.70        432.41        13.51 o
  -2  16   1       1717.68       1844.72        23.82 o
  -1  16   1          6.27          2.63         7.87 o
   0  16   1         36.11         17.96         7.84 o
   1  16   1          1.02         12.11         7.53 o
   2  16   1         37.85         44.43         8.06 o
   3  16   1       3631.58       3880.15        38.08 o
   4  16   1          9.67         15.17         8.03 o
   5  16   1          7.69         -7.46        10.99 o
   6  16   1        148.09        113.28        22.93 o
   7  16   1        116.90         93.57        13.97 o
   8  16   1         68.22         71.23        11.86 o
   9  16   1         45.55         37.41         7.55 o
  -6  17   1        209.15        261.35         9.61 o
  -5  17   1         49.26         64.47         8.80 o
  -4  17   1         69.78         61.99         9.44 o
  -3  17   1         30.36         34.29         8.87 o
  -2  17   1       1339.59       1370.93        22.80 o
  -1  17   1         62.84         63.25         9.01 o
   0  17   1        696.03        749.04        16.61 o
   1  17   1        212.81        244.35        10.34 o
   2  17   1        419.92        423.86        11.87 o
   3  17   1         18.34         23.11         8.46 o
   4  17   1         38.38         35.78         9.28 o
   5  17   1        154.18        156.44        14.91 o
   6  17   1       3481.66       3491.10       100.45 o
   7  17   1          3.63         10.96        11.60 o
   8  17   1        246.49        278.77        13.10 o
   9  17   1        231.67        221.75        14.62 o
  -6  18   1         29.84         51.04         8.31 o
  -5  18   1         15.28          6.71         8.11 o
  -4  18   1          9.75          5.61         8.93 o
  -3  18   1         23.55         21.56         9.65 o
  -2  18   1       1116.46       1051.05        20.18 o
  -1  18   1         54.97         84.33        10.71 o
   0  18   1        700.33        644.09        16.58 o
   1  18   1       4807.50       4891.41        40.85 o
   2  18   1       1672.29       1732.77        22.65 o
   3  18   1        231.29        232.34        12.15 o
   4  18   1         83.83         90.95        12.34 o
   5  18   1         82.96         45.20        29.15 o
   6  18   1          5.09         35.40       106.59 o
   7  18   1          3.22         -3.62        10.64 o
   8  18   1        193.95        235.68        13.51 o
  -5  19   1        211.04        253.34        10.78 o
  -4  19   1         20.71         17.87         7.51 o
  -3  19   1        723.49        714.82        17.35 o
  -2  19   1         61.49         87.50        12.18 o
  -1  19   1        134.40        143.52        12.04 o
   0  19   1         95.99         62.92         9.78 o
   1  19   1       1189.20       1232.56        34.39 o
   2  19   1       2906.19       2943.71        30.56 o
   3  19   1         77.77         34.38         8.68 o
   4  19   1        128.37         93.06        35.25 o
   5  19   1        176.79        134.74        47.59 o
   6  19   1        536.35        530.23        20.09 o
   7  19   1          6.80         16.03         9.68 o
   8  19   1         17.49          5.07         7.43 o
  -4  20   1       1164.92       1103.36        21.13 o
  -3  20   1        122.23        140.79        12.51 o
  -2  20   1        298.46        392.82        13.85 o
  -1  20   1        504.52        607.59        17.26 o
   0  20   1         80.14        138.22        10.84 o
   1  20   1        167.82        135.01        17.71 o
   2  20   1        818.43        769.27        31.60 o
   3  20   1          8.90        -10.00        10.00 o
   4  20   1         11.39         11.16         9.65 o
   5  20   1        529.78        591.71        23.24 o
   6  20   1        754.18        698.00        22.34 o
   7  20   1        194.41        235.65        13.68 o
  -3  21   1        341.42        271.04        16.57 o
  -2  21   1         18.44         40.74         7.51 o
  -1  21   1        554.03        626.62        16.52 o
   0  21   1        707.43        733.75        18.36 o
   1  21   1        399.65        382.96        14.01 o
   2  21   1        111.27         80.37        10.86 o
   3  21   1        601.22        536.24        38.63 o
   4  21   1         16.61        -29.93        29.93 o
   5  21   1          5.67         -6.67        14.31 o
   6  21   1        172.80        148.34        11.34 o
  -1  22   1         39.92         75.69         8.21 o
   0  22   1        544.41        606.45        21.12 o
   1  22   1        100.89         51.74         9.69 o
   2  22   1        343.47        381.13        21.46 o
   3  22   1         36.14        -19.93        19.93 o
   4  22   1         26.81         41.30        65.04 o
  -4 -21   2          3.93        -15.01        16.85 o
  -3 -21   2        151.27        112.77        36.05 o
  -2 -21   2        506.70        482.51        17.25 o
  -1 -21   2        226.00        175.55        14.50 o
   0 -21   2        192.13        252.07        13.92 o
   1 -21   2        211.47        179.58        14.50 o
   2 -21   2         53.08         63.76         9.29 o
  -6 -20   2         32.54         18.58        13.14 o
  -5 -20   2         88.69         68.46        15.93 o
  -4 -20   2        152.71         80.98        31.90 o
  -3 -20   2        203.80        195.13        13.80 o
  -2 -20   2         27.24         22.44        15.25 o
  -1 -20   2         14.51         16.06         8.31 o
   0 -20   2       1292.32       1542.00        33.70 o
   1 -20   2       1329.56       1195.34        25.88 o
   2 -20   2        428.70        420.19        15.21 o
   3 -20   2          1.35         18.58         8.47 o
  -7 -19   2          0.37          7.08         9.01 o
  -6 -19   2          7.54          4.42        14.87 o
  -5 -19   2        140.35        169.48        13.96 o
  -4 -19   2        398.56        403.36        19.83 o
  -3 -19   2        266.50        243.85        21.57 o
  -2 -19   2        327.92        326.66        13.33 o
  -1 -19   2        135.36        118.70        10.15 o
   0 -19   2        127.97        145.07        10.57 o
   1 -19   2        427.90        489.22        19.52 o
   2 -19   2       1087.79       1204.14        20.45 o
   3 -19   2        146.27        152.16        10.56 o
   4 -19   2          1.70         -1.89         6.99 o
  -8 -18   2       1724.26       1713.96        41.32 o
  -7 -18   2        396.83        412.70        20.86 o
  -6 -18   2        508.24        505.14        18.51 o
  -5 -18   2         13.78         16.86         9.87 o
  -4 -18   2       1075.42       1035.93        22.63 o
  -3 -18   2       1762.22       1817.35        47.16 o
  -2 -18   2        235.15        215.15        23.51 o
  -1 -18   2        538.72        474.66        15.18 o
   0 -18   2       1272.08       1352.41        21.94 o
   1 -18   2        124.97        142.58        10.72 o
   2 -18   2        209.48        228.69        12.12 o
   3 -18   2        323.43        341.26        12.53 o
   4 -18   2          8.92         26.70         7.16 o
   5 -18   2          1.70         20.88         6.54 o
  -8 -17   2        198.64        245.85        17.88 o
  -7 -17   2        331.91        328.95        18.19 o
  -6 -17   2        257.43        238.75        16.07 o
  -5 -17   2         24.65         17.26        10.90 o
  -4 -17   2        760.68        643.84        23.50 o
  -3 -17   2        917.44        920.94        28.58 o
  -2 -17   2        352.12        327.72        12.85 o
  -1 -17   2        173.57        156.75        17.49 o
   0 -17   2       4007.34       4037.86        64.92 o
   1 -17   2        590.67        646.98        16.78 o
   2 -17   2         96.01         98.09        10.37 o
   3 -17   2         31.35         20.34         9.55 o
   4 -17   2        789.83        810.20        18.71 o
   5 -17   2        252.83        249.60        11.54 o
   6 -17   2         51.36         45.79         7.12 o
  -9 -16   2          1.26         -2.75         8.11 o
  -8 -16   2        898.36        891.29        31.04 o
  -7 -16   2          0.83         15.17         9.84 o
  -6 -16   2        969.78        968.02        28.97 o
  -5 -16   2         13.41         -4.97        19.73 o
  -4 -16   2        550.30        547.33        15.81 o
  -3 -16   2         21.11          7.25         9.46 o
  -2 -16   2         88.06         76.67         8.62 o
  -1 -16   2         44.01         41.54         8.59 o
   0 -16   2       1216.79       1351.77        25.19 o
   1 -16   2         18.19         20.10         9.14 o
   2 -16   2          1.02          0.13         9.04 o
   3 -16   2         80.42         63.30         9.34 o
   4 -16   2        800.96        942.39        19.57 o
   5 -16   2         60.38         95.09         9.82 o
   6 -16   2        373.10        450.88        16.80 o
   7 -16   2        313.48        298.54        10.07 o
  -9 -15   2        170.20        163.28        10.07 o
  -8 -15   2        836.78        917.13        20.74 o
  -7 -15   2        496.62        481.00        17.00 o
  -6 -15   2        328.73        272.47        12.40 o
  -5 -15   2        258.91        241.92        15.60 o
  -4 -15   2         42.55         47.94         9.24 o
  -3 -15   2         81.05         62.50         8.22 o
  -2 -15   2         57.08         58.05         8.13 o
  -1 -15   2       1679.06       1764.15        21.36 o
   0 -15   2       5774.59       5914.99        52.98 o
   1 -15   2       1268.51       1294.82        21.77 o
   2 -15   2        706.38        729.84        16.39 o
   3 -15   2         79.97         95.03        10.13 o
   4 -15   2       1081.65       1078.68        22.10 o
   5 -15   2         13.90         26.13         7.87 o
   6 -15   2        122.77        120.27         9.25 o
   7 -15   2         65.48         45.42         5.50 o
 -10 -14   2        172.78        157.60         9.68 o
  -9 -14   2        391.98        353.91        13.32 o
  -8 -14   2        586.58        523.96        17.85 o
  -7 -14   2          0.90          2.88         9.94 o
  -6 -14   2         40.76         32.51         9.40 o
  -5 -14   2       1667.01       1743.42        27.28 o
  -4 -14   2        576.72        569.83        14.12 o
  -3 -14   2          1.51         -1.39         6.88 o
  -2 -14   2       2038.76       2146.74        23.59 o
  -1 -14   2       1919.55       1994.97        21.73 o
   0 -14   2        780.89        650.51        13.30 o
   1 -14   2       1525.16       1536.97        18.92 o
   2 -14   2        159.33        140.37         8.81 o
   3 -14   2        205.37        173.96        11.27 o
   4 -14   2        680.99        729.68        16.96 o
   5 -14   2        342.48        235.03        11.66 o
   6 -14   2        211.22        223.30        11.05 o
   7 -14   2         87.01        106.62         8.57 o
   8 -14   2        166.63        180.08        10.09 o
 -10 -13   2        316.63        302.38        15.70 o
  -9 -13   2        469.14        430.52        15.35 o
  -8 -13   2          5.55          2.42        10.54 o
  -7 -13   2         14.47         22.68        11.04 o
  -6 -13   2         93.45        106.97        12.15 o
  -5 -13   2         56.35         39.66         7.71 o
  -4 -13   2       2841.81       2782.64        24.38 o
  -3 -13   2        439.02        415.30        10.12 o
  -2 -13   2        965.44        905.84        14.28 o
  -1 -13   2          0.13          4.37         5.83 o
   0 -13   2        506.35        462.46        10.21 o
   1 -13   2       6776.28       6731.26        40.01 o
   2 -13   2        119.37         94.05         7.88 o
   3 -13   2        526.09        577.11        15.10 o
   4 -13   2       1336.07       1272.04        50.67 o
   5 -13   2        324.41        305.06        13.44 o
   6 -13   2         87.49         84.90        10.78 o
   7 -13   2        266.37        315.04        13.00 o
   8 -13   2          3.15         -2.36         5.45 o
 -10 -12   2          6.79          4.46         7.79 o
  -9 -12   2         19.62         30.23         8.71 o
  -8 -12   2       2039.04       1985.56        40.06 o
  -7 -12   2        564.99        520.80        17.86 o
  -6 -12   2          1.37         -9.97         9.97 o
  -5 -12   2          1.37         -7.22         7.59 o
  -4 -12   2         10.48         33.81         5.75 o
  -3 -12   2        143.02        118.81         6.63 o
  -2 -12   2        846.64        769.44        11.63 o
  -1 -12   2       3851.01       3638.10        27.72 o
   0 -12   2        123.76         84.25         5.68 o
   1 -12   2        989.64        852.55        12.27 o
   2 -12   2        439.80        418.71        11.51 o
   3 -12   2       1831.05       1535.80        21.20 o
   4 -12   2        693.59        770.43        17.15 o
   5 -12   2        248.06        271.84        13.20 o
   6 -12   2        327.63        289.38        13.58 o
   7 -12   2          1.43          1.18         8.80 o
   8 -12   2         22.08         25.48         6.55 o
   9 -12   2          5.70          4.96         8.31 o
 -11 -11   2         44.23         48.60         8.70 o
 -10 -11   2        308.89        287.63        12.35 o
  -9 -11   2         63.52         96.54        11.30 o
  -8 -11   2       2601.14       2675.98        48.73 o
  -7 -11   2        294.17        316.89        13.77 o
  -6 -11   2        615.26        602.42        15.65 o
  -5 -11   2        139.90        151.04        10.08 o
  -4 -11   2       5981.47       5350.63        33.04 o
  -3 -11   2         70.63         78.74         5.54 o
  -2 -11   2         48.40         39.29         4.90 o
  -1 -11   2        946.18        766.53        14.27 o
   0 -11   2       9295.71       8865.64        56.21 o
   1 -11   2          4.86          4.52         4.91 o
   2 -11   2          3.35         -5.98         5.98 o
   3 -11   2       1636.97       1407.59        19.98 o
   4 -11   2       2851.33       2652.31        31.71 o
   5 -11   2        290.86        304.05        11.86 o
   6 -11   2          6.67          3.05         8.22 o
   7 -11   2        708.60        768.35        19.31 o
   8 -11   2        316.14        363.34        13.19 o
   9 -11   2         15.61          7.08         6.22 o
 -11 -10   2         78.81         69.30         9.15 o
 -10 -10   2        312.84        298.54        13.07 o
  -9 -10   2         97.69         83.75        13.99 o
  -8 -10   2       3780.67       3727.31        41.95 o
  -7 -10   2        819.36        880.65        18.64 o
  -6 -10   2         55.93         33.11         8.36 o
  -5 -10   2        521.02        553.83        10.82 o
  -4 -10   2      11716.23      11984.88        57.36 o
  -3 -10   2        421.35        448.53        10.85 o
  -2 -10   2          0.01         -1.38        11.42 o
  -1 -10   2       1334.73       1515.29        35.90 o
   0 -10   2        156.16        325.65        18.94 o
   1 -10   2       2266.46       2257.53        44.94 o
   2 -10   2        379.06        477.51        12.76 o
   3 -10   2        272.34        235.46         9.05 o
   4 -10   2        975.16       1018.58        17.86 o
   5 -10   2        247.13        241.61        10.83 o
   6 -10   2        105.54        107.19        10.75 o
   7 -10   2        405.81        427.99        15.32 o
   8 -10   2          1.13         -3.78         9.01 o
   9 -10   2          1.46          3.94         6.54 o
 -11  -9   2        155.96        155.38         9.89 o
 -10  -9   2         21.71         35.46        11.26 o
  -9  -9   2         10.29         14.78         9.53 o
  -8  -9   2        421.62        432.22        14.44 o
  -7  -9   2        117.00        154.32         9.95 o
  -6  -9   2        205.09        179.24         9.86 o
  -5  -9   2        710.56        692.65        12.65 o
  -4  -9   2        160.25        205.35         8.71 o
  -3  -9   2         36.43         56.80        17.19 o
  -2  -9   2        248.27        262.08        15.25 o
  -1  -9   2       1692.94       1730.28        35.76 o
   0  -9   2        846.01        973.11        25.68 o
   1  -9   2        344.15        471.29        19.48 o
   2  -9   2         60.65         90.47        13.39 o
   3  -9   2         86.08         92.26         7.52 o
   4  -9   2         67.15         49.67         6.58 o
   5  -9   2        794.61        860.54        17.12 o
   6  -9   2        991.09       1022.49        22.80 o
   7  -9   2        500.80        512.44        18.00 o
   8  -9   2       2187.83       2222.23        33.27 o
   9  -9   2         15.44         11.39         8.05 o
  10  -9   2         14.97         10.76         5.80 o
 -11  -8   2        258.39        288.46        13.52 o
 -10  -8   2         20.91          6.37         9.51 o
  -9  -8   2        378.39        385.28        15.69 o
  -8  -8   2        238.96        232.35        13.79 o
  -7  -8   2        473.05        483.63        14.35 o
  -6  -8   2        127.52        112.28         8.76 o
  -5  -8   2        283.23        265.71         9.86 o
  -4  -8   2      13510.26      15041.86       184.37 o
  -3  -8   2        106.25         83.02        15.01 o
  -2  -8   2        751.27        699.38        22.12 o
  -1  -8   2        496.29        610.42        18.75 o
   0  -8   2         31.22         81.48        11.10 o
   1  -8   2        165.48        178.21        13.36 o
   2  -8   2         88.70        116.58        13.39 o
   3  -8   2       1865.22       2030.93        45.49 o
   4  -8   2        595.20        697.51        14.24 o
   5  -8   2        711.94        703.67        15.38 o
   6  -8   2       1058.26       1016.12        21.91 o
   7  -8   2        908.24        892.46        21.82 o
   8  -8   2       1608.81       1596.04        46.54 o
   9  -8   2        466.55        454.76        14.83 o
  10  -8   2        672.78        677.68        16.05 o
 -11  -7   2        847.83        853.37        24.09 o
 -10  -7   2        215.70        208.82        12.78 o
  -9  -7   2          3.72          2.81        10.56 o
  -8  -7   2       1121.02       1223.73        28.75 o
  -7  -7   2        236.32        206.10        11.32 o
  -6  -7   2        390.32        433.04        13.65 o
  -5  -7   2        722.05        677.45        17.44 o
  -4  -7   2       5159.73       5183.90        90.04 o
  -3  -7   2        156.67        149.15        19.32 o
  -2  -7   2       5892.06       6228.41        80.60 o
  -1  -7   2         27.42         27.14        17.64 o
   0  -7   2       1868.09       1612.60        60.59 o
   1  -7   2        198.11        210.24        13.29 o
   2  -7   2         57.57         81.89        11.91 o
   3  -7   2       5835.31       5847.85        81.65 o
   4  -7   2       6115.71       5767.23        65.40 o
   5  -7   2        687.04        663.40        14.47 o
   6  -7   2        370.82        384.70        13.86 o
   7  -7   2        568.75        583.71        19.52 o
   8  -7   2        135.07        128.94        12.42 o
   9  -7   2        123.08        112.09        12.48 o
  10  -7   2        804.46        736.04        17.65 o
 -11  -6   2         70.30         66.12         9.84 o
 -10  -6   2         10.24          7.16        11.75 o
  -9  -6   2       1309.92       1302.08        24.28 o
  -8  -6   2       1404.77       1585.35        26.95 o
  -7  -6   2         15.02         11.23        10.14 o
  -6  -6   2       2882.43       2879.95        46.91 o
  -5  -6   2       3362.21       3586.40        77.49 o
  -4  -6   2         11.24         10.06        15.13 o
  -3  -6   2         59.54         25.94        14.92 o
  -2  -6   2       2851.44       3228.52        64.24 o
  -1  -6   2       2110.49       1908.09        59.83 o
   0  -6   2       9715.97       9904.57       133.22 o
   1  -6   2       3846.10       3788.79        79.63 o
   2  -6   2         63.74         71.39        12.19 o
   3  -6   2         97.34        110.15        16.81 o
   4  -6   2        235.20        118.95        21.49 o
   5  -6   2       1052.17       1106.13        20.17 o
   6  -6   2         44.45         46.30         9.12 o
   7  -6   2         26.40         29.38        10.22 o
   8  -6   2        175.66        169.88        13.31 o
   9  -6   2        182.35        213.70        14.92 o
  10  -6   2         99.64        115.63        11.91 o
  11  -6   2         62.91         32.28         8.70 o
 -12  -5   2        147.00        106.22         9.85 o
 -11  -5   2        418.81        360.78        15.48 o
 -10  -5   2        151.22        123.35        10.41 o
  -9  -5   2         76.26         70.06        10.38 o
  -8  -5   2       2136.97       2098.72        31.65 o
  -7  -5   2        599.33        621.33        17.62 o
  -6  -5   2        550.02        490.83        16.25 o
  -5  -5   2       3769.11       3999.21        85.11 o
  -4  -5   2      13051.35      11998.33       161.79 o
  -3  -5   2        262.77        232.58        18.69 o
  -2  -5   2         12.08         42.12        16.62 o
  -1  -5   2         31.34         49.26        17.64 o
   0  -5   2       6610.66       7320.80        90.51 o
   1  -5   2       3338.10       3000.89        64.22 o
   2  -5   2        128.52        132.23        25.50 o
   3  -5   2       1126.92       1377.30        45.28 o
   4  -5   2        463.71        458.38        34.16 o
   5  -5   2        895.33        815.80        19.29 o
   6  -5   2          3.38         10.47         8.04 o
   7  -5   2          9.41          3.66         9.44 o
   8  -5   2        602.56        593.64        22.12 o
   9  -5   2        486.65        451.58        18.10 o
  10  -5   2        129.74        162.94        12.80 o
  11  -5   2         32.15         11.89         7.79 o
 -12  -4   2        203.95        174.59        12.52 o
 -11  -4   2         67.98         71.50         9.27 o
 -10  -4   2        141.71        113.76        11.24 o
  -9  -4   2        251.96        210.20        12.39 o
  -8  -4   2       2817.71       2827.05        38.02 o
  -7  -4   2        399.70        371.29        15.82 o
  -6  -4   2       1612.99       1612.83        30.32 o
  -5  -4   2          3.75         37.52        20.59 o
  -4  -4   2       7290.92       6479.01       102.49 o
  -3  -4   2         94.44         55.75        30.66 o
  -2  -4   2         52.60         62.61        14.78 o
  -1  -4   2         45.51         66.01        14.17 o
   0  -4   2        370.75        384.96        20.21 o
   1  -4   2        555.72        437.75        32.19 o
   2  -4   2         43.69         45.94        25.20 o
   3  -4   2      10293.00      10318.51       133.51 o
   4  -4   2       1019.76        801.24        39.72 o
   5  -4   2         43.65         23.89        23.01 o
   6  -4   2        946.12        984.78        19.95 o
   7  -4   2        348.20        349.29        14.23 o
   8  -4   2         14.80          8.79        10.85 o
   9  -4   2        221.28        207.91        14.69 o
  10  -4   2        257.32        232.38        13.77 o
  11  -4   2         11.81          8.00         8.11 o
 -12  -3   2         39.40         28.91         8.11 o
 -11  -3   2        216.59        237.83        11.58 o
 -10  -3   2         20.94         13.43        11.75 o
  -9  -3   2         72.90         33.57         9.95 o
  -8  -3   2        804.37       1010.13        22.92 o
  -7  -3   2         89.64         65.49         8.60 o
  -6  -3   2        438.37        447.11        21.57 o
  -5  -3   2       4136.71       4085.76       148.92 o
  -4  -3   2       4250.90       3544.02       114.99 o
  -3  -3   2       6246.26       5952.53       102.09 o
  -2  -3   2       3817.67       3684.36        72.66 o
  -1  -3   2         15.81         44.21        10.43 o
   0  -3   2       3412.90       3697.12        49.02 o
   1  -3   2          3.64         12.39        17.88 o
   2  -3   2          0.24         -3.72        20.62 o
   3  -3   2       2892.68       2647.13        81.36 o
   4  -3   2       1544.37       1548.57       123.89 o
   5  -3   2       1689.53       1938.81       154.86 o
   6  -3   2        316.82        274.59        12.88 o
   7  -3   2        112.73        117.26        10.02 o
   8  -3   2       3752.07       3885.71        55.58 o
   9  -3   2        262.70        242.98        16.63 o
  10  -3   2         91.08         75.26        11.00 o
  11  -3   2          9.55         20.39        10.07 o
 -12  -2   2          1.45          0.69         8.11 o
 -11  -2   2         21.96         34.13         9.33 o
 -10  -2   2        827.41        838.12        23.12 o
  -9  -2   2        802.38        840.56        22.69 o
  -8  -2   2       1923.63       2038.35        30.72 o
  -7  -2   2         62.17         68.42         9.02 o
  -6  -2   2       1152.18       1119.89        49.17 o
  -5  -2   2         94.82         94.15        20.98 o
  -4  -2   2       1289.87       1117.33        30.55 o
  -3  -2   2       2792.73       3036.44        67.42 o
  -2  -2   2       7261.08       7285.25        88.06 o
  -1  -2   2          0.07          5.51         7.25 o
   0  -2   2      44232.87      43407.48       396.07 o
   1  -2   2         79.98         66.76        19.35 o
   2  -2   2        914.33        727.16        38.70 o
   3  -2   2          1.62         -7.43        17.08 o
   4  -2   2       1262.83       1556.95        89.82 o
   5  -2   2         78.67        139.19        28.20 o
   6  -2   2       2019.82       1923.29        42.81 o
   7  -2   2        387.09        381.47        14.45 o
   8  -2   2       2964.77       2915.54        37.63 o
   9  -2   2        571.99        589.03        21.92 o
  10  -2   2        101.98        112.70        13.80 o
  11  -2   2        218.47        145.06        12.70 o
 -12  -1   2         52.59         40.13         8.31 o
 -11  -1   2          6.34          0.97         8.85 o
 -10  -1   2        404.00        474.36        16.03 o
  -9  -1   2        113.89        112.95        14.28 o
  -8  -1   2         23.91         22.95        10.31 o
  -7  -1   2         69.57         67.56        12.49 o
  -6  -1   2        504.98        548.16        61.69 o
  -5  -1   2       1260.23       1286.26        44.75 o
  -4  -1   2       2436.65       2607.21        53.75 o
  -3  -1   2        315.30        392.22        30.92 o
  -2  -1   2       1615.00       1672.99        38.03 o
  -1  -1   2         53.73        117.73        11.63 o
   0  -1   2       2828.01       2622.68        26.34 o
   1  -1   2        359.28        340.69        30.97 o
   2  -1   2          8.17         36.39        15.93 o
   3  -1   2      11719.25      11568.59       641.11 o
   4  -1   2      20039.09      18892.88      1669.36 o
   5  -1   2       2577.25       2409.20       120.79 o
   6  -1   2        537.59        459.19        18.45 o
   7  -1   2         69.99         73.26         9.26 o
   8  -1   2        277.91        335.90        15.60 o
   9  -1   2        734.56        775.33        21.38 o
  10  -1   2        219.84        231.39        14.40 o
  11  -1   2         98.45        134.81        14.29 o
 -12   0   2          0.69          4.65         9.29 o
 -11   0   2        243.96        187.87        12.01 o
 -10   0   2          8.87         25.38         9.59 o
  -9   0   2        293.51        284.56        17.44 o
  -8   0   2       2578.87       2639.44        49.53 o
  -7   0   2        372.03        349.60        16.04 o
  -6   0   2         60.95         71.84        15.43 o
  -5   0   2        110.51        143.63        17.92 o
  -4   0   2       6212.57       6034.37       130.56 o
  -3   0   2        986.27        902.71        58.85 o
  -2   0   2        215.89        192.02        10.99 o
  -1   0   2         13.26         24.78        18.58 o
   0   0   2       9235.60       8628.03       161.05 o
   1   0   2         33.64         29.73        10.31 o
   2   0   2        132.14        192.02        37.17 o
   3   0   2       8290.55       9160.74       247.77 o
   4   0   2      22969.19      22415.60       520.32 o
   5   0   2        128.15         90.60        20.87 o
   6   0   2        828.90        879.33        22.62 o
   7   0   2       5393.76       5288.66        57.45 o
   8   0   2          5.92          0.95         9.49 o
   9   0   2         67.93         59.07        10.37 o
  10   0   2         58.84         59.74        14.65 o
  11   0   2          1.61         -3.36        11.50 o
  12   0   2         53.65         45.32         8.70 o
 -11   1   2         83.52         80.03         8.70 o
 -10   1   2         10.97          3.62         9.59 o
  -9   1   2        549.56        550.51        18.55 o
  -8   1   2       1020.64       1039.62        28.26 o
  -7   1   2        457.00        448.54        16.80 o
  -6   1   2          8.21          7.22        11.61 o
  -5   1   2       3680.53       3686.90       145.57 o
  -4   1   2         90.61         80.05        22.64 o
  -3   1   2       1261.03       1261.96        53.58 o
  -2   1   2        362.59        434.51        32.63 o
  -1   1   2        283.09        305.54        24.78 o
   0   1   2      15063.75      14806.48       106.78 o
   1   1   2          1.39         -2.48         4.68 o
   2   1   2        840.88        835.62        41.44 o
   3   1   2       3527.87       3956.40       102.86 o
   4   1   2       5603.93       5668.36        91.80 o
   5   1   2       3092.99       3369.67        75.42 o
   6   1   2          4.10         26.03        11.18 o
   7   1   2       1438.67       1459.77        29.46 o
   8   1   2       1097.12       1016.95        22.71 o
   9   1   2        196.91        205.58        14.17 o
  10   1   2          1.94         13.01        10.18 o
  11   1   2         17.22         22.08        11.98 o
  12   1   2         22.76         20.91         6.03 o
 -11   2   2        124.54         59.66         8.85 o
 -10   2   2          3.35         10.02        10.04 o
  -9   2   2         34.99         21.26        10.43 o
  -8   2   2        994.71        892.56        25.37 o
  -7   2   2        639.24        678.87        22.58 o
  -6   2   2       1895.24       1896.11        39.30 o
  -5   2   2       2692.88       2880.86       101.98 o
  -4   2   2       4574.91       4809.07       126.50 o
  -3   2   2        480.41        565.08        43.15 o
  -2   2   2       1143.08       1551.68        56.94 o
  -1   2   2        481.36        507.93        37.17 o
   0   2   2        738.55        844.91        14.87 o
   1   2   2         29.41         31.86         6.37 o
   2   2   2       1160.42       1186.29        38.03 o
   3   2   2      23690.57      23242.23       337.26 o
   4   2   2        176.57        185.53        19.54 o
   5   2   2        199.76        208.01        24.14 o
   6   2   2        722.92        697.62        23.95 o
   7   2   2         32.38         42.29        10.09 o
   8   2   2        615.28        652.10        19.15 o
   9   2   2         94.60        110.23        12.17 o
  10   2   2        194.00        229.76        15.49 o
  11   2   2         18.77         32.00        11.50 o
  12   2   2        297.71        262.58         9.89 o
 -11   3   2        488.77        475.12        14.92 o
 -10   3   2         20.09         22.94         9.08 o
  -9   3   2          5.07         -2.17        10.64 o
  -8   3   2       1166.40       1158.99        28.69 o
  -7   3   2         67.58         45.07         9.24 o
  -6   3   2        345.98        306.78        15.21 o
  -5   3   2       1386.61       1473.18        80.15 o
  -4   3   2      19734.31      18905.45       309.50 o
  -3   3   2        547.09        476.96        61.94 o
  -2   3   2       3353.61       3623.04       130.08 o
  -1   3   2        297.67        356.38        28.22 o
   0   3   2       7322.79       7780.43        90.22 o
   1   3   2          7.51         10.32        14.31 o
   2   3   2       6819.46       6929.88        99.19 o
   3   3   2       8443.29       9498.17       141.36 o
   4   3   2        793.69       1050.82        33.01 o
   5   3   2       1413.95       1636.80        47.74 o
   6   3   2        298.32        294.48        15.49 o
   7   3   2         76.92         50.66         8.10 o
   8   3   2          8.48         19.86         8.86 o
   9   3   2          2.97          3.08        10.70 o
  10   3   2        596.11        611.97        20.51 o
  11   3   2         20.32         11.61        10.18 o
  12   3   2        165.23        142.54        11.09 o
 -11   4   2         42.97         64.69         9.33 o
 -10   4   2         37.10         36.61         9.91 o
  -9   4   2        176.15        146.92        12.70 o
  -8   4   2        705.23        667.33        22.86 o
  -7   4   2         89.89         78.30        10.86 o
  -6   4   2        289.20        322.15        12.34 o
  -5   4   2        211.84        228.06        24.76 o
  -4   4   2       6624.67       6868.14       135.95 o
  -3   4   2        307.97        253.97        22.64 o
  -2   4   2        233.47        247.77        49.55 o
  -1   4   2          0.89         -3.72        20.62 o
   0   4   2      12793.27      12922.50       146.74 o
   1   4   2        860.89        925.85        35.76 o
   2   4   2        956.35        860.69        40.43 o
   3   4   2      16713.83      17949.62       280.32 o
   4   4   2       5441.84       5324.73        88.76 o
   5   4   2         63.98         65.38        21.57 o
   6   4   2        982.18        855.66        22.19 o
   7   4   2        302.93        332.55        11.86 o
   8   4   2       1856.75       1956.21        28.56 o
   9   4   2        421.11        423.38        15.79 o
  10   4   2          0.05          0.92        11.89 o
  11   4   2          0.37         -4.91         8.80 o
  12   4   2        136.07        162.56         9.70 o
 -11   5   2          5.36         25.04         8.11 o
 -10   5   2         35.39         40.76        12.01 o
  -9   5   2        102.46         78.09        11.52 o
  -8   5   2        292.33        247.49        16.54 o
  -7   5   2       1548.91       1597.73        30.79 o
  -6   5   2         11.74         23.05         7.77 o
  -5   5   2          0.61          6.19        19.03 o
  -4   5   2        215.37        219.29        22.64 o
  -3   5   2       2676.52       2619.55        60.94 o
  -2   5   2        106.71        170.58        30.92 o
  -1   5   2        716.43        614.43        38.70 o
   0   5   2       1625.51       1608.00        61.94 o
   1   5   2       1378.68       1339.81        59.01 o
   2   5   2       3328.15       3470.21        80.86 o
   3   5   2       7559.22       7688.57       137.06 o
   4   5   2         82.49        191.17        20.98 o
   5   5   2       1284.41       1467.93        51.13 o
   6   5   2       4495.51       4231.30        81.94 o
   7   5   2        951.33        967.05        18.89 o
   8   5   2       3721.05       3936.39        42.15 o
   9   5   2        228.34        239.14        14.45 o
  10   5   2        628.51        671.02        18.31 o
  11   5   2         39.15         23.64         9.84 o
  12   5   2        192.34        188.21        12.93 o
 -11   6   2        210.30        186.60         9.95 o
 -10   6   2        149.56        106.27        12.56 o
  -9   6   2         85.12         94.17        11.35 o
  -8   6   2         83.57        110.45        13.28 o
  -7   6   2        383.39        400.78        13.94 o
  -6   6   2         13.61         23.89         7.81 o
  -5   6   2         10.86         17.22        10.99 o
  -4   6   2       3148.85       3662.13        88.07 o
  -3   6   2        152.57        199.30        21.27 o
  -2   6   2         21.96         39.64        15.76 o
  -1   6   2       1275.49       1226.21        48.24 o
   0   6   2      36439.21      34831.21       358.30 o
   1   6   2        776.69        712.93        50.23 o
   2   6   2       4661.93       4529.50        77.39 o
   3   6   2        331.84        286.63        18.92 o
   4   6   2       2148.37       2583.65        56.83 o
   5   6   2        112.94         97.83        20.11 o
   6   6   2       2486.30       2467.32        28.59 o
   7   6   2        314.49        271.00        12.34 o
   8   6   2       3042.99       3456.79        52.72 o
   9   6   2       1328.73       1401.80        24.89 o
  10   6   2        361.35        332.83        14.37 o
  11   6   2         10.82         17.74         9.80 o
  12   6   2         85.18         88.01        14.31 o
 -11   7   2         61.51         67.05         7.36 o
 -10   7   2         78.54         73.09        10.87 o
  -9   7   2        684.92        678.12        20.61 o
  -8   7   2       7576.00       7664.56       117.09 o
  -7   7   2        921.75        882.21        20.07 o
  -6   7   2        300.84        292.55        12.51 o
  -5   7   2         38.58         49.47         8.09 o
  -4   7   2      12880.36      13607.33       196.39 o
  -3   7   2         25.39         36.89        16.75 o
  -2   7   2       1545.08       1893.50        36.97 o
  -1   7   2       1205.70       1298.21        26.50 o
   0   7   2      10400.11       8983.70       137.83 o
   1   7   2        650.05        768.13        37.87 o
   2   7   2         92.79        149.76        11.43 o
   3   7   2          5.79         11.78        11.36 o
   4   7   2       6206.65       6071.58       168.46 o
   5   7   2        214.54        182.66        24.59 o
   6   7   2         79.29        141.71         8.35 o
   7   7   2       1169.26       1207.11        22.52 o
   8   7   2        454.11        425.26        17.16 o
   9   7   2        315.39        292.19        15.14 o
  10   7   2         44.80         44.06        10.64 o
  11   7   2        197.48        200.37        10.07 o
  12   7   2         43.38         59.22         8.47 o
 -10   8   2        425.44        375.77        14.92 o
  -9   8   2        130.47        130.66        13.44 o
  -8   8   2       2417.24       2586.64        36.03 o
  -7   8   2        147.58        160.38        12.45 o
  -6   8   2        388.67        347.57        11.67 o
  -5   8   2        445.05        427.65        12.86 o
  -4   8   2       2920.31       2550.27        33.56 o
  -3   8   2       1345.78       1048.34        31.81 o
  -2   8   2       2053.93       2199.21        48.29 o
  -1   8   2       3428.90       3451.63        50.86 o
   0   8   2       9364.99       8510.17        71.87 o
   1   8   2       2139.11       2001.81        29.19 o
   2   8   2        267.53        219.96        15.41 o
   3   8   2        512.60        678.56        21.90 o
   4   8   2        190.90         92.89        20.11 o
   5   8   2         82.64         71.72         7.59 o
   6   8   2         48.37         53.33         6.83 o
   7   8   2        796.91        893.56        20.14 o
   8   8   2        315.86        281.94        14.52 o
   9   8   2        409.20        473.58        15.49 o
  10   8   2        217.38        254.45        13.05 o
  11   8   2         39.59         75.90         9.06 o
 -10   9   2        205.98        202.35        13.17 o
  -9   9   2        365.51        363.56        15.27 o
  -8   9   2        761.31        668.44        20.91 o
  -7   9   2       2834.47       2853.89        35.04 o
  -6   9   2       3577.26       3446.23        35.61 o
  -5   9   2       1664.66       1715.38        23.29 o
  -4   9   2       9618.71      10128.91        78.21 o
  -3   9   2       1468.76       1465.04        41.15 o
  -2   9   2          1.86         18.01        15.31 o
  -1   9   2       5389.83       6057.55        76.46 o
   0   9   2        893.91        886.58        21.72 o
   1   9   2        317.12        291.12        13.83 o
   2   9   2        104.80         76.55        14.89 o
   3   9   2         62.44        111.04        14.52 o
   4   9   2       1278.60       1680.69        79.27 o
   5   9   2         20.08         11.74         5.89 o
   6   9   2        399.57        400.16        11.04 o
   7   9   2        613.97        589.95        15.08 o
   8   9   2        197.94        201.09        13.25 o
   9   9   2        299.12        290.43        12.79 o
  10   9   2       3458.05       3830.08        67.34 o
  11   9   2        240.35        253.32        13.77 o
 -10  10   2         30.12         23.18         5.86 o
  -9  10   2          3.20         -2.41         9.67 o
  -8  10   2       1812.91       2001.00        32.50 o
  -7  10   2        428.55        484.06        16.48 o
  -6  10   2        448.14        514.30        15.48 o
  -5  10   2       1187.34       1184.10        19.34 o
  -4  10   2         93.67         69.09         7.96 o
  -3  10   2         14.11         24.61         6.36 o
  -2  10   2        120.90        114.49        14.80 o
  -1  10   2       2820.42       3206.39        55.46 o
   0  10   2         13.33         39.43        11.76 o
   1  10   2        846.00        880.24        22.41 o
   2  10   2        855.75        767.13        26.18 o
   3  10   2        471.87        595.73        25.45 o
   4  10   2       1741.87       1517.30        18.89 o
   5  10   2         37.77         51.87         5.90 o
   6  10   2       1275.34       1364.16        17.45 o
   7  10   2         86.23         71.43         8.71 o
   8  10   2          6.19         13.36         8.99 o
   9  10   2         79.52         96.19        10.66 o
  10  10   2       2428.17       2731.43        55.67 o
  11  10   2        386.48        379.46        12.18 o
  -9  11   2         46.92         40.68         8.23 o
  -8  11   2         38.81         46.79        10.72 o
  -7  11   2         38.17         34.80         9.94 o
  -6  11   2         19.73         18.25         8.33 o
  -5  11   2        435.74        414.97        12.72 o
  -4  11   2         10.58         20.50         7.92 o
  -3  11   2        512.22        504.61        13.09 o
  -2  11   2        289.43        333.12         9.83 o
  -1  11   2          8.86          5.09        13.93 o
   0  11   2      15814.57      16066.67       201.30 o
   1  11   2        586.87        735.12        25.65 o
   2  11   2        536.70        476.13        23.65 o
   3  11   2        511.32        580.17        13.21 o
   4  11   2      10825.46      10677.13        51.87 o
   5  11   2         22.90         19.50         5.86 o
   6  11   2        157.41        181.22         9.25 o
   7  11   2        723.34        769.77        18.11 o
   8  11   2       1332.44       1285.77        23.19 o
   9  11   2        236.44        242.37        14.38 o
  10  11   2         82.96         71.17        10.43 o
  11  11   2         95.91         69.34         8.58 o
  -9  12   2          1.53          2.48         6.22 o
  -8  12   2         73.68         72.78         9.31 o
  -7  12   2         83.57         90.65        10.44 o
  -6  12   2        101.22        109.75         9.55 o
  -5  12   2         14.54         14.72         8.78 o
  -4  12   2        308.90        315.78        11.69 o
  -3  12   2         44.00         30.69         7.29 o
  -2  12   2       1336.00       1184.59        14.87 o
  -1  12   2        141.96        175.62         7.03 o
   0  12   2       4298.00       3888.11        31.05 o
   1  12   2       3119.47       2776.00        25.76 o
   2  12   2          3.95         11.80         5.23 o
   3  12   2       1985.16       1955.07        17.29 o
   4  12   2       2092.63       1998.34        18.85 o
   5  12   2        563.90        554.22        12.28 o
   6  12   2        155.73        130.28        10.59 o
   7  12   2       1197.19       1208.07        33.33 o
   8  12   2       3307.07       3308.91        39.18 o
   9  12   2        272.30        268.47        13.05 o
  10  12   2         89.68        108.59         9.38 o
  11  12   2         51.44         36.07         9.68 o
  -9  13   2         56.65         44.66         9.29 o
  -8  13   2          0.04         -1.98         7.61 o
  -7  13   2        216.84        224.51        11.21 o
  -6  13   2       1551.03       1552.73        30.64 o
  -5  13   2        293.99        328.06        13.06 o
  -4  13   2        206.87        180.97        11.22 o
  -3  13   2        128.81        157.18        10.02 o
  -2  13   2       1281.43       1234.51        26.94 o
  -1  13   2       2152.10       1963.52        18.97 o
   0  13   2       6971.81       7320.25        44.21 o
   1  13   2        577.15        591.11        12.17 o
   2  13   2        409.77        374.74        10.26 o
   3  13   2         32.36         52.08         5.60 o
   4  13   2        941.11        958.05        13.80 o
   5  13   2        861.41        850.65        14.25 o
   6  13   2         34.61         19.50         8.83 o
   7  13   2         25.71         27.59        10.92 o
   8  13   2       1310.04       1290.00        28.39 o
   9  13   2        446.29        428.25        16.36 o
  10  13   2         16.82         37.10         9.84 o
  -8  14   2        212.07        293.83        13.21 o
  -7  14   2        269.38        320.89        13.20 o
  -6  14   2         69.99         58.66        10.07 o
  -5  14   2        289.43        220.00        12.45 o
  -4  14   2       1939.73       2245.99        35.85 o
  -3  14   2         45.77         44.35         8.85 o
  -2  14   2         43.30         38.84         7.56 o
  -1  14   2       1086.12       1018.80        14.83 o
   0  14   2       7564.07       7020.97        44.91 o
   1  14   2          0.95         11.19         6.17 o
   2  14   2         26.39         31.10         6.31 o
   3  14   2       4041.74       4212.46        31.88 o
   4  14   2       2464.17       2292.22        22.11 o
   5  14   2       1154.70       1158.31        16.96 o
   6  14   2       1489.26       1436.19        21.60 o
   7  14   2        594.49        557.41        18.03 o
   8  14   2       2556.33       2573.09        46.30 o
   9  14   2        330.75        313.99        15.60 o
  10  14   2        333.61        327.30        17.38 o
  -8  15   2         34.64         61.36         8.31 o
  -7  15   2        328.24        386.08        14.92 o
  -6  15   2        568.78        611.64        17.03 o
  -5  15   2        668.66        834.74        18.70 o
  -4  15   2        473.49        541.60        16.13 o
  -3  15   2        933.96        907.35        23.81 o
  -2  15   2         19.14         16.22         7.03 o
  -1  15   2          2.10         -0.50         6.81 o
   0  15   2       1039.03        860.64        15.14 o
   1  15   2       1212.54       1145.72        17.79 o
   2  15   2        161.25        164.02         8.44 o
   3  15   2        442.61        449.41        10.92 o
   4  15   2       6065.37       6245.01        41.81 o
   5  15   2         95.10         46.92         9.64 o
   6  15   2        446.86        449.66        14.46 o
   7  15   2        137.48        119.89        10.90 o
   8  15   2          1.89         13.43        10.09 o
   9  15   2          8.45          2.69        10.72 o
  10  15   2        665.38        685.01        18.13 o
  -7  16   2         47.25         66.79         7.71 o
  -6  16   2        937.40        993.35        21.66 o
  -5  16   2        742.94        778.34        18.51 o
  -4  16   2        816.45        883.55        20.17 o
  -3  16   2        899.94        842.15        20.41 o
  -2  16   2       1209.10       1190.95        23.15 o
  -1  16   2        123.88        109.43         8.83 o
   0  16   2          8.96         17.67         7.45 o
   1  16   2        717.20        679.80        14.81 o
   2  16   2       1299.42       1218.60        17.62 o
   3  16   2        155.46        157.14         8.91 o
   4  16   2         10.29         18.88         7.64 o
   5  16   2        138.33        115.72         9.58 o
   6  16   2          1.87         -5.47         9.19 o
   7  16   2        751.56        703.64        23.59 o
   8  16   2        371.69        381.79        17.52 o
   9  16   2       1366.08       1329.34        57.50 o
  -7  17   2         32.85         57.81         6.90 o
  -6  17   2         10.92         25.97         7.71 o
  -5  17   2          6.15         19.18         7.96 o
  -4  17   2         69.41        101.81        10.09 o
  -3  17   2        152.15        203.69        11.52 o
  -2  17   2        287.47        314.39        11.77 o
  -1  17   2         39.19         50.03         9.17 o
   0  17   2         28.16         34.73         9.63 o
   1  17   2       1305.14       1254.12        19.26 o
   2  17   2          0.82          6.70         7.74 o
   3  17   2        584.11        628.56        14.34 o
   4  17   2        315.10        326.78        12.00 o
   5  17   2         54.44         26.20        13.70 o
   6  17   2        624.68        544.17        20.50 o
   7  17   2         28.07         42.83        12.98 o
   8  17   2          6.35         15.21         9.57 o
   9  17   2         41.47         29.50         8.58 o
  -6  18   2         22.61         18.58         6.90 o
  -5  18   2         36.98         34.48         7.23 o
  -4  18   2        135.47        145.70         9.55 o
  -3  18   2        806.17        848.73        21.09 o
  -2  18   2         72.88         77.76         9.50 o
  -1  18   2         49.97         36.16         9.56 o
   0  18   2        292.02        289.17        12.47 o
   1  18   2       1284.94       1308.43        19.90 o
   2  18   2       1762.60       1871.77        26.73 o
   3  18   2         15.98         21.19         8.65 o
   4  18   2       1504.15       1394.50        20.96 o
   5  18   2        906.61        838.04        36.11 o
   6  18   2         45.22         26.18        13.19 o
   7  18   2        725.17        720.31        20.80 o
   8  18   2       1449.27       1540.11        60.82 o
  -5  19   2         76.77        100.92         9.01 o
  -4  19   2        127.24         78.51         8.85 o
  -3  19   2         26.86         17.94         8.93 o
  -2  19   2        471.20        470.60        17.56 o
  -1  19   2         14.84         12.78         9.41 o
   0  19   2        555.56        594.78        16.09 o
   1  19   2        754.15        753.53        18.14 o
   2  19   2        210.79        196.76        10.21 o
   3  19   2         44.77         30.79         7.65 o
   4  19   2       3215.57       3131.44        35.08 o
   5  19   2        510.95        540.66        49.26 o
   6  19   2         50.07         75.46        13.51 o
   7  19   2        624.71        664.14        25.88 o
   8  19   2       1272.39       1450.13        25.42 o
  -4  20   2         66.06         85.26         8.58 o
  -3  20   2         97.94         87.80        10.18 o
  -2  20   2        522.43        538.82        15.67 o
  -1  20   2        778.37        802.10        19.53 o
   0  20   2        640.35        592.30        16.06 o
   1  20   2        134.25        157.62        10.61 o
   2  20   2        214.58        198.46        21.47 o
   3  20   2         82.17         59.53        10.13 o
   4  20   2         12.65        -23.84        31.74 o
   5  20   2         14.81        172.24       164.38 o
   6  20   2        133.51        182.09        15.49 o
   7  20   2         55.98         60.62        16.09 o
  -3  21   2        531.28        698.31        17.58 o
  -2  21   2          3.23          3.41         9.01 o
  -1  21   2        380.45        325.26        12.54 o
   0  21   2       1654.27       1954.61        30.11 o
   1  21   2        201.53        267.18        15.29 o
   2  21   2         67.81         11.11        45.72 o
   3  21   2        533.83        477.87        52.09 o
   4  21   2         50.66        -21.92        27.37 o
   5  21   2         13.37          8.58        11.62 o
   6  21   2        161.25        159.96        12.39 o
  -2  22   2        387.06        408.82        13.51 o
  -1  22   2          7.80          2.82         8.21 o
   0  22   2        793.85        813.71        29.51 o
   1  22   2        716.73        843.13        25.61 o
   2  22   2        226.20        208.54        21.07 o
   3  22   2          0.45        -23.79        23.79 o
   4  22   2         35.83        -43.40        43.40 o
   5  22   2        195.25          4.82        43.36 o
   1  23   2        156.35         99.39        12.75 o
   2  23   2         10.41        -27.74        27.74 o
  -4 -21   3         21.34        -22.45        46.46 o
  -3 -21   3          0.09        -36.32        47.61 o
  -2 -21   3          2.01        -11.23        11.23 o
  -1 -21   3         22.23         28.59        11.34 o
   0 -21   3         13.02          5.54         8.70 o
   1 -21   3         56.81         38.40         9.85 o
  -5 -20   3          1.37          1.77        14.87 o
  -4 -20   3          9.12         -4.29        11.34 o
  -3 -20   3          1.40        -11.14        18.01 o
  -2 -20   3        115.27        103.36        13.51 o
  -1 -20   3         10.60          8.17        12.51 o
   0 -20   3        111.97        113.39        14.50 o
   1 -20   3        527.03        567.92        22.67 o
   2 -20   3        119.93        111.76        15.25 o
   3 -20   3         70.39         82.22        10.51 o
  -6 -19   3         17.33          6.19        24.78 o
  -5 -19   3          2.58        -13.11        13.11 o
  -4 -19   3         63.37         73.11        12.37 o
  -3 -19   3         69.02        105.87        16.29 o
  -2 -19   3        296.15        296.77        34.86 o
  -1 -19   3         39.29         27.19         8.31 o
   0 -19   3         22.56         23.93        10.02 o
   1 -19   3        776.21        926.59        21.48 o
   2 -19   3        573.27        617.72        16.14 o
   3 -19   3          1.20         10.99        14.31 o
   4 -19   3        192.59        176.07        11.79 o
  -7 -18   3        104.98         50.68        11.61 o
  -6 -18   3        739.83        580.44        21.02 o
  -5 -18   3          3.32         -0.49        10.07 o
  -4 -18   3          0.86        -10.12        10.12 o
  -3 -18   3        218.40        276.01        14.11 o
  -2 -18   3       1573.09       1361.41        33.67 o
  -1 -18   3        631.66        613.91        17.94 o
   0 -18   3        393.29        370.32        12.19 o
   1 -18   3         10.61          0.88         7.98 o
   2 -18   3        947.30        979.41        19.61 o
   3 -18   3        692.92        690.93        17.90 o
   4 -18   3        227.28        221.65        11.40 o
   5 -18   3         60.00         78.70         9.85 o
  -8 -17   3        416.36        422.47        20.04 o
  -7 -17   3        287.93        315.63        20.04 o
  -6 -17   3       2156.27       2403.88        37.03 o
  -5 -17   3        258.16        243.57        33.35 o
  -4 -17   3          2.95         -5.40        10.90 o
  -3 -17   3       2018.90       2025.37        27.50 o
  -2 -17   3       2394.06       2373.56        32.47 o
  -1 -17   3          7.24         -9.38        10.79 o
   0 -17   3        769.55        652.15        16.42 o
   1 -17   3        833.82        853.88        19.69 o
   2 -17   3         47.18         30.91         9.40 o
   3 -17   3         10.28         22.85         8.61 o
   4 -17   3          2.24          2.29         7.63 o
   5 -17   3        166.44        210.18        11.86 o
   6 -17   3         21.01         41.30         9.85 o
  -9 -16   3         34.59         33.72         8.11 o
  -8 -16   3          0.64         -2.06        14.31 o
  -7 -16   3        314.13        229.77        12.95 o
  -6 -16   3       5287.71       5633.61        60.12 o
  -5 -16   3       1200.06       1172.97        27.72 o
  -4 -16   3          4.12        -15.60        15.60 o
  -3 -16   3         34.27         40.85         9.78 o
  -2 -16   3        185.47        143.03        13.30 o
  -1 -16   3        359.20        352.21        11.97 o
   0 -16   3       2199.05       2179.66        33.44 o
   1 -16   3       2481.70       2497.31        30.78 o
   2 -16   3        245.99        262.65        12.90 o
   3 -16   3       1543.71       1547.55        32.19 o
   4 -16   3        842.17        784.97        18.16 o
   5 -16   3          1.71         21.80         7.67 o
   6 -16   3         13.94         18.58         7.36 o
  -9 -15   3        100.38        105.23        14.62 o
  -8 -15   3        477.88        416.81        21.72 o
  -7 -15   3         50.49         69.11        10.11 o
  -6 -15   3        195.48        221.73        11.97 o
  -5 -15   3         34.46         16.72        15.29 o
  -4 -15   3       1029.13        949.65        18.13 o
  -3 -15   3          1.09          0.66         8.89 o
  -2 -15   3        145.47        147.32         9.34 o
  -1 -15   3       5825.99       5857.58        48.83 o
   0 -15   3        970.73        878.58        18.16 o
   1 -15   3         45.42         21.45         8.88 o
   2 -15   3       2795.16       2882.61        32.71 o
   3 -15   3        259.56        309.62        12.62 o
   4 -15   3          4.10         29.44         9.13 o
   5 -15   3        241.99        264.96        11.62 o
   6 -15   3        240.33        273.45        11.06 o
   7 -15   3         18.47         15.25         6.73 o
  -9 -14   3         85.82         73.61         8.09 o
  -8 -14   3        193.23        152.13        11.54 o
  -7 -14   3        231.98        222.66        13.44 o
  -6 -14   3        303.82        252.68        12.58 o
  -5 -14   3        184.94        133.68        11.81 o
  -4 -14   3          0.09          2.29         7.25 o
  -3 -14   3          2.96         -3.15         7.38 o
  -2 -14   3        895.03        948.20        16.23 o
  -1 -14   3          2.82         15.72         6.80 o
   0 -14   3        237.82        258.24         9.70 o
   1 -14   3        120.56        124.30         8.68 o
   2 -14   3          5.46         15.15         7.76 o
   3 -14   3        892.49        839.35        16.87 o
   4 -14   3        482.55        443.59        14.09 o
   5 -14   3        867.42        818.85        17.79 o
   6 -14   3        245.41        274.51        10.71 o
   7 -14   3         84.06         57.76         6.63 o
   8 -14   3        529.56        461.00        12.56 o
 -10 -13   3        456.76        465.60        13.03 o
  -9 -13   3         21.15         11.35         8.09 o
  -8 -13   3         74.75         94.59        12.18 o
  -7 -13   3        220.78        208.15        13.33 o
  -6 -13   3          5.81         11.29         8.84 o
  -5 -13   3        403.15        329.29        10.90 o
  -4 -13   3          2.11          9.54         6.87 o
  -3 -13   3         10.54         15.73         6.06 o
  -2 -13   3       5890.68       5726.19        39.66 o
  -1 -13   3        582.40        635.76        11.81 o
   0 -13   3         22.71         20.58         6.14 o
   1 -13   3        976.89        922.18        14.84 o
   2 -13   3          2.20         13.71         7.18 o
   3 -13   3         80.01         81.87         9.43 o
   4 -13   3       1266.49       1211.64        20.47 o
   5 -13   3        111.38        104.01        10.44 o
   6 -13   3        215.64        160.99        11.79 o
   7 -13   3        553.98        583.41        14.78 o
   8 -13   3        254.36        244.49         8.95 o
 -10 -12   3         96.29         72.44         7.93 o
  -9 -12   3        169.69        149.65        11.69 o
  -8 -12   3        580.15        530.29        16.74 o
  -7 -12   3        375.69        330.29        15.11 o
  -6 -12   3      10398.85       9969.96       150.16 o
  -5 -12   3        264.58        279.08        10.09 o
  -4 -12   3        150.50        133.06         7.33 o
  -3 -12   3        845.45        801.35        12.27 o
  -2 -12   3      12227.22      11574.29        55.33 o
  -1 -12   3       2870.80       3075.88        28.66 o
   0 -12   3        177.32        171.55         7.05 o
   1 -12   3        785.04        705.41        11.79 o
   2 -12   3      13104.60      12616.61        73.49 o
   3 -12   3        178.45        168.68        10.26 o
   4 -12   3        321.68        293.17        11.43 o
   5 -12   3        856.38        885.71        19.23 o
   6 -12   3         33.32         41.63         8.63 o
   7 -12   3         14.19          0.22         7.84 o
   8 -12   3         20.13         27.12         6.55 o
   9 -12   3         32.12         38.12         6.90 o
 -10 -11   3         84.95         79.43         8.15 o
  -9 -11   3         95.55         94.40        11.54 o
  -8 -11   3         18.61         14.11        10.41 o
  -7 -11   3         88.09         98.74        10.60 o
  -6 -11   3        330.61        326.29        16.83 o
  -5 -11   3        325.34        374.13        16.05 o
  -4 -11   3          3.81          6.43         5.71 o
  -3 -11   3        120.27        120.16         6.06 o
  -2 -11   3      10361.04      10336.26        49.71 o
  -1 -11   3        933.44        889.18        13.87 o
   0 -11   3       1127.55       1104.96        12.42 o
   1 -11   3         93.99         94.01         5.99 o
   2 -11   3       4217.72       4177.35        35.50 o
   3 -11   3       2098.53       1889.93        23.71 o
   4 -11   3        464.93        437.44        13.29 o
   5 -11   3        994.88       1048.79        20.21 o
   6 -11   3         47.36         44.41         9.50 o
   7 -11   3        141.77        148.44        11.39 o
   8 -11   3         49.64         48.47         8.07 o
   9 -11   3        135.73        119.93         7.34 o
 -11 -10   3        103.62         87.11         9.15 o
 -10 -10   3        831.02        858.99        21.07 o
  -9 -10   3        517.91        509.47        18.36 o
  -8 -10   3        479.38        515.14        16.65 o
  -7 -10   3       2015.19       2014.98        28.82 o
  -6 -10   3       3108.73       2832.34        29.69 o
  -5 -10   3        113.61        143.25         7.58 o
  -4 -10   3        396.77        521.97         9.92 o
  -3 -10   3       1324.10       1194.65        17.17 o
  -2 -10   3        309.49        299.17        10.35 o
  -1 -10   3        129.38        151.55        15.39 o
   0 -10   3         62.19         94.92        11.58 o
   1 -10   3         55.45         37.34         6.35 o
   2 -10   3        463.94        439.08        10.32 o
   3 -10   3        545.54        460.72        11.46 o
   4 -10   3         72.29         80.73         7.55 o
   5 -10   3         34.92         76.09         8.42 o
   6 -10   3       1195.56       1191.60        22.17 o
   7 -10   3          0.41          3.53         9.03 o
   8 -10   3         19.30         29.35         8.80 o
   9 -10   3         62.53         51.96         8.13 o
 -11  -9   3         77.15         86.84         9.01 o
 -10  -9   3          7.03         23.42        10.18 o
  -9  -9   3          2.62          5.58        10.70 o
  -8  -9   3        163.63        172.27        12.88 o
  -7  -9   3        101.14        103.47        11.01 o
  -6  -9   3       2903.53       2757.35        28.80 o
  -5  -9   3       2857.06       3060.71        30.47 o
  -4  -9   3        584.25        740.60        11.27 o
  -3  -9   3        537.49        535.47        42.12 o
  -2  -9   3       4501.59       3824.46        56.26 o
  -1  -9   3       1545.63       1722.64        35.90 o
   0  -9   3        211.47        200.39        15.19 o
   1  -9   3         42.68         98.16        11.94 o
   2  -9   3       4626.41       4496.32        51.63 o
   3  -9   3         74.73         65.75         6.73 o
   4  -9   3          2.09          3.90         5.91 o
   5  -9   3        133.56        134.11         9.49 o
   6  -9   3        307.96        306.40        15.22 o
   7  -9   3          4.03         -7.01         9.57 o
   8  -9   3        913.45        901.86        19.97 o
   9  -9   3         31.24         38.28         7.90 o
  10  -9   3          9.97         -7.02         7.02 o
 -11  -8   3        137.68        140.59         9.33 o
 -10  -8   3        280.66        305.97        15.13 o
  -9  -8   3          2.23          9.43        11.22 o
  -8  -8   3       2737.12       3035.89        34.37 o
  -7  -8   3         33.11         41.95         8.62 o
  -6  -8   3        779.97        651.83        16.22 o
  -5  -8   3        398.19        364.95         9.83 o
  -4  -8   3       2189.80       2509.60        58.14 o
  -3  -8   3          2.90         -3.25        18.29 o
  -2  -8   3       6768.62       7311.83        88.17 o
  -1  -8   3        779.28        800.83        22.12 o
   0  -8   3         10.53         10.39         8.16 o
   1  -8   3        208.62        116.79        11.84 o
   2  -8   3         16.70          6.91        11.73 o
   3  -8   3       2949.49       3220.14        38.90 o
   4  -8   3         49.94         31.49         6.25 o
   5  -8   3         86.97         83.44         8.57 o
   6  -8   3        722.79        710.17        18.72 o
   7  -8   3        346.04        354.69        15.56 o
   8  -8   3        144.48        142.49        13.03 o
   9  -8   3        389.89        393.22        13.57 o
  10  -8   3        126.19        132.17         8.73 o
 -11  -7   3          5.85          1.33         7.43 o
 -10  -7   3        733.69        784.12        21.67 o
  -9  -7   3       1023.27        981.64        21.90 o
  -8  -7   3       6014.40       6275.43        80.88 o
  -7  -7   3        388.49        461.58        14.50 o
  -6  -7   3        860.70        778.61        16.19 o
  -5  -7   3        331.77        334.83        10.04 o
  -4  -7   3        222.75        284.20        24.02 o
  -3  -7   3        793.79        744.52        51.51 o
  -2  -7   3      15481.26      18269.81       151.70 o
  -1  -7   3        260.88        243.26        15.16 o
   0  -7   3       1180.11       1133.42        23.49 o
   1  -7   3          5.42         12.19         8.16 o
   2  -7   3       1053.01        764.49        28.85 o
   3  -7   3       5775.28       6013.81        88.58 o
   4  -7   3        563.27        480.43        15.68 o
   5  -7   3        123.35        122.68         9.02 o
   6  -7   3       2589.95       2598.62        36.10 o
   7  -7   3        788.95        798.07        22.49 o
   8  -7   3        817.98        781.17        21.85 o
   9  -7   3       1137.00       1057.07        22.18 o
  10  -7   3        105.42         89.17         9.67 o
 -11  -6   3        460.07        426.39        13.68 o
 -10  -6   3       2713.37       2805.45        40.05 o
  -9  -6   3        440.74        488.03        18.37 o
  -8  -6   3         52.87         86.40        12.96 o
  -7  -6   3       1302.63       1272.97        51.20 o
  -6  -6   3        161.21        190.95        10.92 o
  -5  -6   3        332.76        433.15        21.05 o
  -4  -6   3        185.33        213.35        31.29 o
  -3  -6   3        512.27        776.06        34.87 o
  -2  -6   3        541.09        908.75        36.01 o
  -1  -6   3       1436.62       1578.62        43.79 o
   0  -6   3        560.34        491.81        29.89 o
   1  -6   3       3462.82       3249.72        75.64 o
   2  -6   3         32.78         96.37        11.94 o
   3  -6   3       4003.34       4023.03       114.50 o
   4  -6   3        188.94        201.80        26.68 o
   5  -6   3       2761.13       2565.02        34.02 o
   6  -6   3        628.67        710.77        19.43 o
   7  -6   3       1031.89       1148.91        27.79 o
   8  -6   3        333.01        351.75        16.04 o
   9  -6   3        414.36        390.46        18.62 o
  10  -6   3       1158.93       1179.80        24.90 o
  11  -6   3        168.51        122.37         7.92 o
 -11  -5   3        202.80        187.85        12.25 o
 -10  -5   3        754.34        780.95        25.71 o
  -9  -5   3       1132.18       1176.07        24.68 o
  -8  -5   3         66.45         65.90        11.86 o
  -7  -5   3          6.33          7.29        10.62 o
  -6  -5   3       2913.58       2890.42        38.15 o
  -5  -5   3       4702.62       4465.77       150.31 o
  -4  -5   3          1.09         12.03        15.35 o
  -3  -5   3         33.90         55.57        14.32 o
  -2  -5   3       9439.60       8786.91       107.99 o
  -1  -5   3       2700.92       2837.93        53.39 o
   0  -5   3        641.44        609.15        25.10 o
   1  -5   3         43.66         87.91        19.95 o
   2  -5   3       1862.40       1320.07        57.00 o
   3  -5   3         30.80         13.06        14.64 o
   4  -5   3        448.36        491.62        29.17 o
   5  -5   3        895.28        695.04        20.00 o
   6  -5   3       5256.56       5370.66        56.59 o
   7  -5   3        358.01        361.18        15.80 o
   8  -5   3        216.24        195.03        15.74 o
   9  -5   3        304.49        324.36        15.24 o
  10  -5   3       1423.33       1397.99        26.26 o
  11  -5   3         40.65         25.40         7.08 o
 -11  -4   3        643.31        565.19        20.33 o
 -10  -4   3        175.72        169.25        11.38 o
  -9  -4   3          0.75          2.10         9.84 o
  -8  -4   3        420.99        421.16        15.09 o
  -7  -4   3        516.08        482.39        15.24 o
  -6  -4   3          3.53         51.35        22.62 o
  -5  -4   3         50.19         29.38        16.15 o
  -4  -4   3        172.64        163.74        20.98 o
  -3  -4   3        382.94        350.22        39.42 o
  -2  -4   3      13050.34      13667.97       153.93 o
  -1  -4   3        221.30        215.07        17.58 o
   0  -4   3        118.42         98.46        13.75 o
   1  -4   3         50.39         24.78        20.04 o
   2  -4   3      50667.87      46905.61       481.49 o
   3  -4   3          0.81         -0.99        10.74 o
   4  -4   3        135.84        122.13        15.43 o
   5  -4   3         30.21         42.88        30.97 o
   6  -4   3         36.22         75.40         8.97 o
   7  -4   3         59.29         74.73         9.82 o
   8  -4   3          1.93         -1.89        12.87 o
   9  -4   3         41.79         45.63        11.44 o
  10  -4   3        473.74        495.06        18.27 o
  11  -4   3          5.64          4.65         8.11 o
 -12  -3   3        157.21        147.37        10.31 o
 -11  -3   3        232.83        259.69        12.96 o
 -10  -3   3         83.23         98.12        12.18 o
  -9  -3   3        160.50        171.18        13.19 o
  -8  -3   3       1365.67       1349.30        29.36 o
  -7  -3   3       1412.01       1535.87        26.61 o
  -6  -3   3       6315.94       6539.48        69.51 o
  -5  -3   3        532.96        609.44        31.78 o
  -4  -3   3       1800.43       1735.70        78.30 o
  -3  -3   3       1170.43       1038.73        43.69 o
  -2  -3   3      22817.00      21938.50       252.04 o
  -1  -3   3         16.86         22.89         9.78 o
   0  -3   3         44.06         24.52        11.50 o
   1  -3   3        328.56        405.44        27.25 o
   2  -3   3        357.94        327.74        34.23 o
   3  -3   3       3308.44       3241.23        96.74 o
   4  -3   3          9.73         39.55        22.64 o
   5  -3   3        104.94        123.89        61.94 o
   6  -3   3       2230.88       1962.45        27.86 o
   7  -3   3       1236.36       1304.15        23.54 o
   8  -3   3        210.55        201.57        13.15 o
   9  -3   3        894.15        942.91        28.13 o
  10  -3   3       1053.87       1134.97        27.95 o
  11  -3   3         28.65          5.88         9.01 o
 -12  -2   3          8.34         -2.75         8.11 o
 -11  -2   3         31.27         27.93         9.33 o
 -10  -2   3       1260.23       1315.67        28.13 o
  -9  -2   3         58.19         61.74        12.30 o
  -8  -2   3        387.63        341.48        14.40 o
  -7  -2   3        126.01        170.10        11.02 o
  -6  -2   3       5118.77       4874.84       126.06 o
  -5  -2   3       2333.66       2393.34        67.06 o
  -4  -2   3         23.01         67.13        20.27 o
  -3  -2   3       3258.06       2877.90        70.95 o
  -2  -2   3      22316.86      24257.61       289.78 o
  -1  -2   3        422.21        422.13        13.32 o
   0  -2   3        473.77        420.13        13.11 o
   1  -2   3         54.17        105.30        30.97 o
   2  -2   3      10527.35      11170.19       257.06 o
   3  -2   3       1041.52        946.14        65.04 o
   4  -2   3        103.32         95.26        22.64 o
   5  -2   3        577.73        668.98        99.11 o
   6  -2   3        409.49        489.60        18.95 o
   7  -2   3        193.80        168.29        11.44 o
   8  -2   3         10.80         26.46         9.88 o
   9  -2   3          2.40         -3.07        11.33 o
  10  -2   3       1233.72       1226.11        33.10 o
  11  -2   3         25.95         14.41        10.07 o
 -12  -1   3        206.26        164.49         7.92 o
 -11  -1   3         27.47         10.34         8.85 o
 -10  -1   3         58.69         54.46         9.46 o
  -9  -1   3         19.58         12.44        12.78 o
  -8  -1   3        418.23        430.08        18.15 o
  -7  -1   3        251.75        257.21        13.30 o
  -6  -1   3          3.19          6.80        13.99 o
  -5  -1   3          8.89         -4.42        12.79 o
  -4  -1   3         29.40         60.06        18.02 o
  -3  -1   3       2514.16       2649.69        77.39 o
  -2  -1   3       3784.41       3553.45        63.73 o
  -1  -1   3          4.36          1.55         8.88 o
   0  -1   3         42.40         35.74         4.96 o
   1  -1   3         42.34         43.36        24.78 o
   2  -1   3       6651.56       7655.53       204.41 o
   3  -1   3        150.16        161.05        26.26 o
   4  -1   3       1629.10       1570.62       114.59 o
   5  -1   3       1955.49       1970.34       114.59 o
   6  -1   3      18763.35      17511.89       133.30 o
   7  -1   3        709.60        853.46        19.72 o
   8  -1   3          0.58         22.02        10.08 o
   9  -1   3          0.40          1.57        10.90 o
  10  -1   3        206.78        181.02        18.51 o
  11  -1   3        344.16        270.66        16.07 o
 -11   0   3        167.42        193.14        12.01 o
 -10   0   3        112.72        107.57        11.05 o
  -9   0   3         29.53         19.86        12.35 o
  -8   0   3         54.74         58.92        13.17 o
  -7   0   3         12.60         18.19         9.15 o
  -6   0   3         68.14         62.87        15.43 o
  -5   0   3       1768.54       1889.73        51.54 o
  -4   0   3       1561.87       1577.69        43.56 o
  -3   0   3        604.61        489.35        49.55 o
  -2   0   3       7645.10       8662.08       129.44 o
  -1   0   3         25.71         80.53        24.78 o
   0   0   3          6.72         18.58        18.58 o
   1   0   3       1601.54       1188.53        52.65 o
   2   0   3      99830.71      99520.00      1536.18 o
   3   0   3      25161.68      25573.76       507.93 o
   4   0   3        586.84        483.15        68.14 o
   5   0   3       1336.16       1400.63        55.31 o
   6   0   3        201.13        204.68        12.36 o
   7   0   3        177.60        214.26        10.81 o
   8   0   3       1340.43       1368.33        25.81 o
   9   0   3        440.94        419.62        17.25 o
  10   0   3        431.30        389.65        20.23 o
  11   0   3        166.52        153.13        14.29 o
  12   0   3         21.58         18.58         7.43 o
 -11   1   3        107.26         99.66         8.51 o
 -10   1   3         25.99         38.60        10.21 o
  -9   1   3          1.57         11.76        13.04 o
  -8   1   3          0.81         -1.82        10.91 o
  -7   1   3         99.98        111.87        12.10 o
  -6   1   3        842.26        629.16        20.04 o
  -5   1   3         41.11         83.24        28.20 o
  -4   1   3        300.33        291.13        35.52 o
  -3   1   3         65.22         90.93        25.20 o
  -2   1   3      17191.44      17717.67       249.55 o
  -1   1   3        542.10        464.57        37.17 o
   0   1   3        134.16        138.69         7.06 o
   1   1   3          4.61          5.07         6.68 o
   2   1   3      95994.68      91472.16       994.27 o
   3   1   3       1266.26       1283.30        61.32 o
   4   1   3         24.42         21.53        16.15 o
   5   1   3       4106.39       4082.63        84.65 o
   6   1   3       7462.75       8021.42        92.61 o
   7   1   3       1783.15       1919.23        33.97 o
   8   1   3         20.76         29.65         9.75 o
   9   1   3         26.94         18.11        13.84 o
  10   1   3          9.48          5.26        13.74 o
  11   1   3          3.04         -6.45        11.50 o
  12   1   3        113.62         95.51         9.68 o
 -11   2   3         51.07         20.43         7.74 o
 -10   2   3        279.68        294.00        14.25 o
  -9   2   3        606.00        639.18        22.40 o
  -8   2   3         27.03         33.72        12.14 o
  -7   2   3        344.43        311.43        17.06 o
  -6   2   3       7284.29       6704.85        74.61 o
  -5   2   3       5334.95       5029.15       142.80 o
  -4   2   3        298.51        365.46        43.15 o
  -3   2   3       5148.44       5420.95       128.71 o
  -2   2   3     149584.78     141900.44      1524.25 o
  -1   2   3        455.68        384.33        25.20 o
   0   2   3         49.18         38.94         7.71 o
   1   2   3        392.22        414.63        11.50 o
   2   2   3        324.48        314.66        14.61 o
   3   2   3        197.70        208.82        27.25 o
   4   2   3          3.25          3.70        14.81 o
   5   2   3       1271.36       1542.18        54.54 o
   6   2   3       5487.03       5188.29        58.67 o
   7   2   3        701.65        725.79        19.81 o
   8   2   3         26.15         24.31        10.35 o
   9   2   3        892.22        829.33        23.94 o
  10   2   3        602.39        662.95        24.41 o
  11   2   3         38.55         28.62        10.43 o
  12   2   3         36.98         13.88         6.65 o
 -11   3   3        186.04        135.66         9.65 o
 -10   3   3        260.59        283.44        13.65 o
  -9   3   3          1.10         -2.52        10.92 o
  -8   3   3        780.99        792.66        24.58 o
  -7   3   3       1023.42       1034.44        22.50 o
  -6   3   3        166.07        173.73        12.10 o
  -5   3   3       1291.83       1225.35        72.93 o
  -4   3   3        172.62         99.11        32.63 o
  -3   3   3       1189.56       1060.28        59.01 o
  -2   3   3       1866.57       1923.53       126.98 o
  -1   3   3       2379.66       2255.30        74.33 o
   0   3   3        740.41        719.92        23.07 o
   1   3   3        490.08        449.44        11.81 o
   2   3   3        843.68        887.78        24.14 o
   3   3   3        600.94        738.82        40.08 o
   4   3   3       1794.83       1847.76        42.67 o
   5   3   3        978.83        988.67        37.70 o
   6   3   3         11.91         30.84         9.63 o
   7   3   3          1.92         -2.27         8.03 o
   8   3   3        392.82        418.61        13.98 o
   9   3   3         36.21         14.24        11.10 o
  10   3   3         36.26         48.21        11.25 o
  11   3   3        161.17        160.23        12.70 o
  12   3   3         97.88        113.77         8.58 o
 -11   4   3          2.03          1.20         7.69 o
 -10   4   3        573.43        588.82        16.34 o
  -9   4   3        181.71        151.99        13.01 o
  -8   4   3        109.36         99.60        13.82 o
  -7   4   3        534.22        603.25        18.63 o
  -6   4   3         12.43         52.00         8.18 o
  -5   4   3        105.25        102.54        21.09 o
  -4   4   3        384.71        395.19        26.05 o
  -3   4   3        393.60        462.96        21.80 o
  -2   4   3       1358.77       1492.82        86.72 o
  -1   4   3       4672.83       4700.47        99.60 o
   0   4   3        702.43        700.14        24.35 o
   1   4   3        447.44        331.94        25.03 o
   2   4   3       2906.05       3567.33        76.24 o
   3   4   3       4854.57       5220.12        99.19 o
   4   4   3       4205.46       4265.06        87.62 o
   5   4   3        409.70        292.30        24.07 o
   6   4   3       1627.12       1543.87        27.54 o
   7   4   3       2274.13       2188.80        27.60 o
   8   4   3        818.25        850.95        19.21 o
   9   4   3        162.17        163.31        11.85 o
  10   4   3       1618.54       1687.77        45.86 o
  11   4   3        133.21        136.77        12.38 o
  12   4   3        370.34        346.75        14.31 o
 -11   5   3          7.37          9.07         7.43 o
 -10   5   3         46.07         36.50         8.74 o
  -9   5   3          4.81          0.47        11.00 o
  -8   5   3        182.73        139.84        14.54 o
  -7   5   3       1265.82       1395.06        28.60 o
  -6   5   3       1571.11       1773.23        30.21 o
  -5   5   3        453.99        473.52        30.24 o
  -4   5   3          3.39         -3.86        18.43 o
  -3   5   3         28.85         57.61        17.08 o
  -2   5   3       1347.66       1385.05        65.26 o
  -1   5   3       4329.34       4303.78        99.60 o
   0   5   3          0.20         11.15        11.21 o
   1   5   3        236.18        158.50        30.66 o
   2   5   3       3204.62       3601.46        83.40 o
   3   5   3       2869.24       2834.52        55.15 o
   4   5   3       1668.56       1729.48        47.03 o
   5   5   3        878.68        726.58        69.64 o
   6   5   3          1.20         78.96         9.66 o
   7   5   3          0.45          4.83         7.18 o
   8   5   3         38.40         50.61         9.45 o
   9   5   3       1506.51       1539.94        27.41 o
  10   5   3        191.56        263.21        15.47 o
  11   5   3        776.08        715.65        23.15 o
  12   5   3        310.55        271.65        10.18 o
 -11   6   3         17.54         12.00         6.47 o
 -10   6   3        229.83        225.85        13.85 o
  -9   6   3         27.07         31.09        10.34 o
  -8   6   3        120.31        109.06        12.39 o
  -7   6   3         13.37         12.25         9.84 o
  -6   6   3        268.04        223.84        14.07 o
  -5   6   3       1033.08        995.10        29.78 o
  -4   6   3        420.27        490.51        30.73 o
  -3   6   3        371.15        366.47        25.96 o
  -2   6   3      28083.86      25982.03       335.48 o
  -1   6   3        202.53        148.29        22.96 o
   0   6   3        604.96        604.35        28.87 o
   1   6   3        638.87        668.37        23.50 o
   2   6   3        415.22        380.15        25.94 o
   3   6   3          5.40         17.60        14.11 o
   4   6   3         45.30         35.90        15.92 o
   5   6   3       1425.17       1512.29        48.08 o
   6   6   3       3086.78       2658.60        30.03 o
   7   6   3        470.52        585.28        16.51 o
   8   6   3          3.04         -3.14         8.79 o
   9   6   3        190.04        218.20        13.10 o
  10   6   3         42.95         27.71         8.80 o
  11   6   3        724.41        671.23        19.52 o
  12   6   3          2.56          4.42         6.37 o
 -11   7   3         72.55         52.07         9.15 o
 -10   7   3         50.80         48.16        10.51 o
  -9   7   3        395.04        396.82        16.93 o
  -8   7   3          6.71         47.43        13.65 o
  -7   7   3       1329.02       1350.85        26.68 o
  -6   7   3        169.46        183.11        13.99 o
  -5   7   3        122.36         95.36        11.13 o
  -4   7   3        214.95        263.09        26.61 o
  -3   7   3       1724.95       1609.32        50.32 o
  -2   7   3        748.41        669.82        21.75 o
  -1   7   3       1969.65       1831.98        32.76 o
   0   7   3          2.58         11.75        13.85 o
   1   7   3        838.02        904.71        28.39 o
   2   7   3        375.10        322.98        14.71 o
   3   7   3         51.33         59.67        11.49 o
   4   7   3         87.05        181.65        22.93 o
   5   7   3        450.66        558.46        33.72 o
   6   7   3       5840.26       5596.08        49.75 o
   7   7   3        471.78        517.69        15.92 o
   8   7   3        640.77        687.06        19.69 o
   9   7   3        488.67        547.05        19.21 o
  10   7   3        241.70        292.17        14.77 o
  11   7   3          0.30          4.62         9.06 o
  12   7   3          2.45          4.13         8.11 o
 -10   8   3        658.69        719.58        20.39 o
  -9   8   3        858.22        846.69        20.60 o
  -8   8   3         57.83         61.36        11.90 o
  -7   8   3       1569.04       1752.20        28.92 o
  -6   8   3       2738.02       2625.81        32.14 o
  -5   8   3        140.52        183.02        11.09 o
  -4   8   3        610.16        639.18        20.41 o
  -3   8   3       4358.29       4365.25        70.92 o
  -2   8   3        714.78       1100.10        29.91 o
  -1   8   3       1656.80       1799.72        34.72 o
   0   8   3        679.19        789.22        17.81 o
   1   8   3       1382.04       1395.67        23.89 o
   2   8   3        491.09        578.59        21.87 o
   3   8   3          3.38          7.07        11.36 o
   4   8   3       3857.12       4330.15        82.18 o
   5   8   3        498.11        469.49        12.18 o
   6   8   3       1037.81       1071.51        19.56 o
   7   8   3       2007.46       2075.62        30.37 o
   8   8   3       2986.28       3162.44        37.94 o
   9   8   3        259.62        316.92        13.48 o
  10   8   3         57.41         52.38        10.61 o
  11   8   3        124.05        107.11         8.61 o
 -10   9   3         20.81         -0.26         8.11 o
  -9   9   3          1.40         -1.97        10.35 o
  -8   9   3         40.40         47.82        11.33 o
  -7   9   3        433.83        467.04        17.29 o
  -6   9   3        277.59        337.48        12.52 o
  -5   9   3        446.86        447.41        14.71 o
  -4   9   3       1963.02       2070.82        34.96 o
  -3   9   3        324.38        292.26        21.91 o
  -2   9   3       3833.49       2693.69        49.80 o
  -1   9   3      16395.89      16771.58       180.94 o
   0   9   3         42.35         92.88        10.49 o
   1   9   3       1303.15       1478.81        25.75 o
   2   9   3       1387.99       1160.50        29.65 o
   3   9   3         26.05         16.83        11.41 o
   4   9   3       3916.27       4343.00        87.91 o
   5   9   3        155.82        160.78         7.95 o
   6   9   3       1035.06       1179.02        17.95 o
   7   9   3       2126.89       2185.87        30.16 o
   8   9   3       1704.86       1685.21        28.19 o
   9   9   3          2.53         12.01         9.70 o
  10   9   3        591.30        654.68        17.93 o
  11   9   3          2.17          5.08         8.27 o
 -10  10   3         43.13         47.88         6.96 o
  -9  10   3        130.63        123.09        10.48 o
  -8  10   3       1450.86       1487.66        28.31 o
  -7  10   3        835.35        826.47        19.84 o
  -6  10   3        539.60        556.79        15.38 o
  -5  10   3        355.22        356.42        12.50 o
  -4  10   3         49.90         62.59         7.43 o
  -3  10   3        550.18        577.19        13.17 o
  -2  10   3        114.69        103.20        15.20 o
  -1  10   3        215.41        214.00        17.54 o
   0  10   3         23.29          2.04        10.13 o
   1  10   3         68.06         61.63         9.68 o
   2  10   3       3075.06       3128.02        53.45 o
   3  10   3         16.04          0.45        14.70 o
   4  10   3        202.57        236.37         8.33 o
   5  10   3       2240.70       2133.20        18.27 o
   6  10   3         15.95         44.39         7.06 o
   7  10   3       2191.58       2221.82        27.23 o
   8  10   3         73.27         67.70         9.96 o
   9  10   3         91.04        109.01         9.95 o
  10  10   3       1034.01       1029.90        26.23 o
  11  10   3         36.73         23.74         8.11 o
  -9  11   3        575.77        552.34        17.32 o
  -8  11   3          2.30          1.40        10.20 o
  -7  11   3        621.93        668.38        18.55 o
  -6  11   3       2364.11       2404.00        28.93 o
  -5  11   3        506.84        472.67        13.56 o
  -4  11   3        521.06        500.88        14.44 o
  -3  11   3         21.42         38.24         6.73 o
  -2  11   3        144.31        170.49         7.40 o
  -1  11   3         42.53         98.76        15.86 o
   0  11   3       1713.55       1843.15        39.93 o
   1  11   3        173.27        201.70        15.69 o
   2  11   3       1218.21       1232.66        34.55 o
   3  11   3        576.19        566.44        11.28 o
   4  11   3        798.53        734.75        11.04 o
   5  11   3         19.82         33.92         5.71 o
   6  11   3         88.18        109.20         7.76 o
   7  11   3        807.33        795.83        18.51 o
   8  11   3        106.92        138.45        12.62 o
   9  11   3        130.50        168.31        11.51 o
  10  11   3        128.51        160.74        11.68 o
  11  11   3        542.43        441.80        16.62 o
  -9  12   3         17.83         18.18         6.60 o
  -8  12   3         12.98         25.55         8.95 o
  -7  12   3          9.46          8.10         8.76 o
  -6  12   3        133.89        147.03         9.71 o
  -5  12   3          5.67         29.43         8.58 o
  -4  12   3        195.67        179.61        10.62 o
  -3  12   3         52.93         62.75         7.97 o
  -2  12   3       2399.66       2405.88        20.06 o
  -1  12   3          1.16          0.83         5.24 o
   0  12   3        120.53        186.59         7.66 o
   1  12   3       5232.66       5374.10        36.72 o
   2  12   3        550.18        367.73         9.39 o
   3  12   3          1.81          3.76         4.83 o
   4  12   3        107.16        117.44         6.61 o
   5  12   3         17.61         34.12         6.77 o
   6  12   3       1435.58       1420.72        20.31 o
   7  12   3        221.00        207.38        13.63 o
   8  12   3          3.42         15.01         9.88 o
   9  12   3         58.84         63.44        11.43 o
  10  12   3          1.01          4.88         8.70 o
  11  12   3        258.10        203.48        11.98 o
  -9  13   3        348.20        356.31        16.43 o
  -8  13   3        301.29        266.69        10.91 o
  -7  13   3        214.77        261.39        13.29 o
  -6  13   3       1992.04       2140.70        27.84 o
  -5  13   3        392.71        449.32        14.56 o
  -4  13   3        135.00        139.52         9.76 o
  -3  13   3        553.41        553.52        13.85 o
  -2  13   3       1728.90       1446.02        17.87 o
  -1  13   3        182.68        118.88         6.06 o
   0  13   3        395.21        402.69         9.25 o
   1  13   3        509.68        534.90        10.82 o
   2  13   3       9438.07       8665.26        45.46 o
   3  13   3         54.06         94.05         6.30 o
   4  13   3        823.82        769.10        12.61 o
   5  13   3         15.96         10.30         7.25 o
   6  13   3       3468.74       3360.83        32.31 o
   7  13   3        335.64        327.25        15.84 o
   8  13   3        275.36        240.12        14.03 o
   9  13   3          4.85         20.59        10.46 o
  10  13   3       1216.99       1299.85        30.91 o
  -8  14   3        465.79        426.71        13.82 o
  -7  14   3        345.28        378.36        16.23 o
  -6  14   3        188.32        161.58        11.13 o
  -5  14   3        326.63        333.45        13.84 o
  -4  14   3        579.38        521.44        16.99 o
  -3  14   3          3.80          3.81         8.77 o
  -2  14   3        103.48        158.26         9.02 o
  -1  14   3        893.01        722.11        12.22 o
   0  14   3         83.64         66.74         6.74 o
   1  14   3         72.02         47.89         6.39 o
   2  14   3       3817.97       3290.18        26.15 o
   3  14   3        471.10        408.03         9.55 o
   4  14   3        159.18        141.52         7.95 o
   5  14   3        759.66        793.80        14.42 o
   6  14   3       1527.63       1407.44        37.76 o
   7  14   3         11.23          9.22        10.81 o
   8  14   3        177.55        158.40        13.68 o
   9  14   3         26.80         21.08         9.80 o
  10  14   3         87.73        101.63        11.60 o
  -8  15   3         26.64         26.37         5.86 o
  -7  15   3         56.00         38.33        10.18 o
  -6  15   3        295.62        331.61        13.31 o
  -5  15   3        449.28        532.17        16.23 o
  -4  15   3        825.51        846.34        19.17 o
  -3  15   3       1905.18       2005.08        28.72 o
  -2  15   3        306.79        381.57        13.30 o
  -1  15   3         62.55         74.07         7.48 o
   0  15   3          2.53          3.03         6.94 o
   1  15   3       6597.93       6560.38        51.96 o
   2  15   3          3.33         14.33         6.83 o
   3  15   3        230.09        208.43         8.39 o
   4  15   3        258.45        265.69         9.96 o
   5  15   3          3.60         -8.59         9.17 o
   6  15   3       4497.88       4479.83        47.27 o
   7  15   3          0.35         -9.22         9.45 o
   8  15   3        261.10        294.96        14.28 o
   9  15   3         18.37         20.49        11.60 o
  10  15   3         12.53         20.35         8.58 o
  -7  16   3        112.49        172.32        10.51 o
  -6  16   3        205.24        296.66        12.59 o
  -5  16   3        191.75        259.51        12.49 o
  -4  16   3        301.68        292.35        13.28 o
  -3  16   3       2282.98       2078.76        28.85 o
  -2  16   3       3588.17       3614.62        66.20 o
  -1  16   3        193.63        224.57         9.90 o
   0  16   3       1827.61       1789.42        22.39 o
   1  16   3        412.88        459.55        12.60 o
   2  16   3        148.55        133.84         8.91 o
   3  16   3        215.47        236.01         9.52 o
   4  16   3        610.21        670.24        22.93 o
   5  16   3         53.60         35.71         9.81 o
   6  16   3       3490.41       3377.30        41.72 o
   7  16   3        191.71        209.86        13.29 o
   8  16   3         51.25         53.13         9.80 o
   9  16   3         54.10         49.94        10.93 o
  -7  17   3        270.00        259.73        10.43 o
  -6  17   3         28.85         24.32         7.71 o
  -5  17   3          4.95         11.42         8.58 o
  -4  17   3        215.97        198.25        12.33 o
  -3  17   3         11.00          1.83         8.77 o
  -2  17   3        704.45        703.91        16.16 o
  -1  17   3         12.53         21.52         8.48 o
   0  17   3         79.52         92.64         8.58 o
   1  17   3         17.31         12.40         7.69 o
   2  17   3       1697.36       1818.28        35.60 o
   3  17   3         48.59         78.84         8.67 o
   4  17   3       1261.82       1194.94        18.49 o
   5  17   3       2891.43       2819.27        32.44 o
   6  17   3         77.47        101.31        11.68 o
   7  17   3         25.00         35.63        10.30 o
   8  17   3       1363.11       1508.14        40.65 o
   9  17   3        390.47        418.89        14.65 o
  -6  18   3        364.48        443.49        11.64 o
  -5  18   3         95.28        136.56         8.36 o
  -4  18   3        132.91        116.29         9.44 o
  -3  18   3        677.72        710.80        16.95 o
  -2  18   3        156.86        174.36        11.41 o
  -1  18   3          0.09         -4.09         8.76 o
   0  18   3        275.44        215.00        17.01 o
   1  18   3        189.97        191.40        10.62 o
   2  18   3        220.65        264.55        10.28 o
   3  18   3        177.25        175.12        10.49 o
   4  18   3       1516.92       1515.59        21.04 o
   5  18   3          4.52        -19.30        19.30 o
   6  18   3        575.20        580.48        18.53 o
   7  18   3         29.54         26.11        11.40 o
   8  18   3        168.87        216.22        15.70 o
  -5  19   3        121.79        131.94         8.65 o
  -4  19   3         60.95         49.07         7.88 o
  -3  19   3          4.91          8.03         8.90 o
  -2  19   3       1116.19       1168.04        24.07 o
  -1  19   3         14.37         12.92        11.20 o
   0  19   3        381.30        325.17        12.66 o
   1  19   3        591.68        626.77        14.25 o
   2  19   3       3460.57       3549.85        38.13 o
   3  19   3         17.80         22.84         9.02 o
   4  19   3        130.43        125.02         9.58 o
   5  19   3          5.77        -37.20        38.29 o
   6  19   3        178.81        191.02        14.87 o
   7  19   3         60.89         53.49        11.02 o
   8  19   3         17.09         25.87        12.50 o
  -4  20   3        200.11        232.11        11.60 o
  -3  20   3         10.48          3.81         8.85 o
  -2  20   3        516.79        613.69        17.04 o
  -1  20   3        423.76        490.54        15.90 o
   0  20   3          2.01         -6.85        12.05 o
   1  20   3       1576.69       1601.92        24.88 o
   2  20   3       4134.09       4206.53        36.37 o
   3  20   3       1179.98       1160.00        20.38 o
   4  20   3         93.92         62.82        16.11 o
   5  20   3        386.96        376.35        77.93 o
   6  20   3        984.15        962.64        27.61 o
   7  20   3          9.88          3.72         8.02 o
  -3  21   3        760.71        925.69        23.03 o
  -2  21   3         85.26         78.53         9.33 o
  -1  21   3        235.62        272.95        12.47 o
   0  21   3        709.29        871.15        19.20 o
   1  21   3          0.22        -16.11        16.11 o
   2  21   3         86.27         46.39        35.18 o
   3  21   3        185.02        116.46        19.00 o
   4  21   3         77.89        -13.57        57.38 o
   5  21   3        254.11        265.19        16.82 o
   6  21   3        136.79        152.36        13.68 o
  -2  22   3        296.82        369.05        16.82 o
  -1  22   3          3.82          2.86         6.73 o
   0  22   3        417.68        431.40        17.08 o
   1  22   3       1353.19       1422.67        29.13 o
   2  22   3         34.66         14.08        12.51 o
   3  22   3         44.15        -58.82        58.82 o
   4  22   3        464.83        294.27        26.83 o
   5  22   3          0.36        -19.67        19.67 o
   0  23   3          6.42         -8.67        10.16 o
   1  23   3         55.47         10.45        15.29 o
   2  23   3        235.64        191.82        24.77 o
   3  23   3        256.43         47.08        49.55 o
  -3 -21   4         29.63        -17.73        55.04 o
  -2 -21   4         71.88        111.50        17.52 o
  -1 -21   4         35.28         21.47         9.85 o
   0 -21   4         87.76        127.91        10.31 o
  -5 -20   4          4.62          6.19        10.31 o
  -4 -20   4         18.70          7.96        10.51 o
  -3 -20   4         45.92         19.90        25.20 o
  -2 -20   4         89.04        119.96        13.13 o
  -1 -20   4         75.15         67.26        12.51 o
   0 -20   4        399.12        532.75        20.76 o
   1 -20   4        164.76        119.13        13.68 o
   2 -20   4        198.15        190.33        16.41 o
  -6 -19   4          1.65         18.58        24.78 o
  -5 -19   4         92.73        131.41        17.16 o
  -4 -19   4        653.17        703.41        58.12 o
  -3 -19   4         21.18          3.40        11.05 o
  -2 -19   4         54.02         67.34        11.30 o
  -1 -19   4        455.07        467.03        17.67 o
   0 -19   4        112.34        147.07        16.82 o
   1 -19   4       1076.62       1104.96        33.21 o
   2 -19   4       1892.68       1874.48        49.17 o
   3 -19   4        270.51        253.34        23.25 o
   4 -19   4         57.19         63.04         9.85 o
  -7 -18   4        205.63        219.66        15.93 o
  -6 -18   4        110.55        134.95        20.62 o
  -5 -18   4        294.96        282.29        16.77 o
  -4 -18   4        459.96        433.05        22.79 o
  -3 -18   4       1748.03       1728.09        49.47 o
  -2 -18   4        264.41        263.57        25.44 o
  -1 -18   4        178.08        144.87        11.52 o
   0 -18   4        197.63        215.16        10.16 o
   1 -18   4        147.01        182.92        12.12 o
   2 -18   4        576.48        600.68        22.42 o
   3 -18   4        706.68        809.58        22.92 o
   4 -18   4          6.12         -2.21        10.51 o
   5 -18   4        126.19        134.56         9.85 o
  -8 -17   4        148.34        170.85        17.52 o
  -7 -17   4         23.57          4.50        11.61 o
  -6 -17   4        146.54        123.55        14.11 o
  -5 -17   4        125.85        137.73        11.21 o
  -4 -17   4       4880.80       4726.50        66.06 o
  -3 -17   4         71.49         41.38        10.42 o
  -2 -17   4         20.91         11.17         8.92 o
  -1 -17   4          8.63         19.61         9.77 o
   0 -17   4       2011.64       1861.78        27.17 o
   1 -17   4        838.58        866.28        19.84 o
   2 -17   4          1.42         17.67         9.31 o
   3 -17   4         77.87        109.31        11.24 o
   4 -17   4        370.94        305.21        12.12 o
   5 -17   4         29.54         65.36        12.39 o
  -8 -16   4        196.14        213.16        16.41 o
  -7 -16   4        142.30        143.59        16.11 o
  -6 -16   4        298.11        349.60        17.67 o
  -5 -16   4        466.58        479.46        36.16 o
  -4 -16   4        105.47         99.62        11.06 o
  -3 -16   4       1873.49       1945.25        27.86 o
  -2 -16   4        228.17        241.63        12.13 o
  -1 -16   4       1016.57        980.99        21.71 o
   0 -16   4        316.77        332.75        13.60 o
   1 -16   4       3322.98       3491.30        39.83 o
   2 -16   4        104.72         77.08        10.57 o
   3 -16   4         68.53         61.58        10.14 o
   4 -16   4         56.76         44.58         8.56 o
   5 -16   4          2.41          7.89         8.27 o
   6 -16   4         26.15         15.49        10.51 o
  -9 -15   4        258.71        224.12        14.33 o
  -8 -15   4       1944.97       2158.44        72.21 o
  -7 -15   4        851.59        775.19        18.19 o
  -6 -15   4        161.04        158.18        11.41 o
  -5 -15   4         93.69        116.09        13.56 o
  -4 -15   4        901.02        909.24        22.40 o
  -3 -15   4         24.40         14.14         9.18 o
  -2 -15   4          1.94         -6.20        15.56 o
  -1 -15   4         48.75         31.21         7.66 o
   0 -15   4        154.34        166.93        11.89 o
   1 -15   4       1447.70       1525.73        23.84 o
   2 -15   4       1303.58       1400.12        25.11 o
   3 -15   4         56.54         64.45         9.63 o
   4 -15   4        723.25        710.72        17.19 o
   5 -15   4        238.95        203.82        10.49 o
   6 -15   4        477.25        503.67        15.51 o
   7 -15   4        141.99        135.04        10.87 o
  -9 -14   4         48.60         28.59        11.34 o
  -8 -14   4         30.60         20.98         8.62 o
  -7 -14   4         26.10         37.11         9.51 o
  -6 -14   4         13.74          6.81         9.57 o
  -5 -14   4        113.83         95.60        10.47 o
  -4 -14   4        536.98        502.82        18.19 o
  -3 -14   4         57.34         45.75         8.43 o
  -2 -14   4         91.76         78.31         8.02 o
  -1 -14   4       4006.79       4182.71        40.78 o
   0 -14   4       1760.08       1717.45        19.68 o
   1 -14   4          1.23         16.20         8.13 o
   2 -14   4       2242.17       2140.58        29.10 o
   3 -14   4          1.24         16.35         7.92 o
   4 -14   4        163.27        135.27        10.14 o
   5 -14   4         44.26        102.98         9.33 o
   6 -14   4         24.43          9.94         7.10 o
   7 -14   4         28.94         21.98         8.77 o
 -10 -13   4        247.43        185.96        12.30 o
  -9 -13   4         90.03         71.77         7.27 o
  -8 -13   4        125.86        106.05        11.11 o
  -7 -13   4        249.65        233.89        13.29 o
  -6 -13   4         10.20          5.59         8.93 o
  -5 -13   4        593.08        501.36        19.70 o
  -4 -13   4        859.75        757.49        13.67 o
  -3 -13   4         98.67         95.84         7.29 o
  -2 -13   4        116.53        121.41         6.67 o
  -1 -13   4        499.65        500.19        10.69 o
   0 -13   4        116.71         93.75         7.15 o
   1 -13   4       4515.22       4574.67        92.02 o
   2 -13   4       5203.37       5323.41        43.07 o
   3 -13   4       1035.11       1019.83        25.02 o
   4 -13   4        834.25        870.68        18.76 o
   5 -13   4        404.46        337.07        13.19 o
   6 -13   4        297.17        291.45        11.98 o
   7 -13   4        140.92        163.24         8.48 o
   8 -13   4         13.46         19.91         6.24 o
 -10 -12   4        316.22        302.20        15.01 o
  -9 -12   4         19.44         27.39         8.85 o
  -8 -12   4         13.47         11.18        10.54 o
  -7 -12   4        194.96        215.04        12.72 o
  -6 -12   4         75.18         61.82         9.35 o
  -5 -12   4        325.60        282.71        12.17 o
  -4 -12   4         40.24         29.96         6.50 o
  -3 -12   4        121.86         90.47         5.98 o
  -2 -12   4        557.51        499.30         9.87 o
  -1 -12   4       2664.47       2544.44        28.60 o
   0 -12   4         70.56         90.03         6.28 o
   1 -12   4         74.33         63.52         6.53 o
   2 -12   4       2364.17       2347.62        27.18 o
   3 -12   4          7.23          6.60         7.95 o
   4 -12   4        271.38        291.94        11.44 o
   5 -12   4        201.86        221.52        12.18 o
   6 -12   4        583.01        581.25        15.80 o
   7 -12   4        384.91        345.25        11.91 o
   8 -12   4        205.89        170.26         8.99 o
 -10 -11   4        157.82        115.98        10.38 o
  -9 -11   4        188.48        257.58        11.48 o
  -8 -11   4       1477.08       1480.45        25.24 o
  -7 -11   4         28.79         11.76         9.04 o
  -6 -11   4        762.46        715.92        15.86 o
  -5 -11   4          4.54          1.59         7.46 o
  -4 -11   4       2855.68       2446.81        22.76 o
  -3 -11   4         64.11         89.58         5.90 o
  -2 -11   4         93.85         95.70         5.20 o
  -1 -11   4        997.43        851.47        11.58 o
   0 -11   4      10950.12      10524.41        52.14 o
   1 -11   4        764.60        626.73        11.40 o
   2 -11   4        442.13        420.93        11.90 o
   3 -11   4        736.85        604.90        14.75 o
   4 -11   4       2193.14       2009.27        26.30 o
   5 -11   4        457.25        481.60        19.99 o
   6 -11   4        354.69        326.99        12.98 o
   7 -11   4        141.91        156.29        10.50 o
   8 -11   4        122.43        136.22         8.39 o
   9 -11   4         41.38         40.07         6.42 o
 -11 -10   4          0.69          9.64         8.11 o
 -10 -10   4        834.43        850.40        19.18 o
  -9 -10   4        522.12        582.09        18.75 o
  -8 -10   4       1891.48       1868.94        40.91 o
  -7 -10   4        212.43        190.14        14.22 o
  -6 -10   4         19.92         33.61         8.15 o
  -5 -10   4         21.13          5.77         6.22 o
  -4 -10   4       7257.30       6342.41        38.35 o
  -3 -10   4        645.05        667.59        10.51 o
  -2 -10   4        540.09        560.26        11.90 o
  -1 -10   4        121.62         80.47         6.90 o
   0 -10   4       6983.42       6889.47        67.90 o
   1 -10   4          9.76         13.62         6.18 o
   2 -10   4         18.72         28.78         6.18 o
   3 -10   4         45.49         40.37         6.98 o
   4 -10   4         11.99          4.45         6.33 o
   5 -10   4        341.60        372.39        13.54 o
   6 -10   4         27.37         24.34         8.61 o
   7 -10   4         69.57         72.07         9.76 o
   8 -10   4         68.63         67.60         8.43 o
   9 -10   4          0.62          8.56         6.52 o
 -11  -9   4         19.62         26.47         8.21 o
 -10  -9   4       1749.03       1756.28        30.13 o
  -9  -9   4        891.76        821.51        23.17 o
  -8  -9   4         85.42         66.74        10.25 o
  -7  -9   4         14.86         22.51        10.25 o
  -6  -9   4         20.63         13.13         8.43 o
  -5  -9   4       1068.00       1028.97        18.75 o
  -4  -9   4        160.27        267.23         7.49 o
  -3  -9   4        642.92        723.02        21.38 o
  -2  -9   4         27.89         23.06        10.97 o
  -1  -9   4         16.24         13.60         8.90 o
   0  -9   4          6.66         26.97        11.34 o
   1  -9   4        444.18        549.42        28.68 o
   2  -9   4         44.37         54.89         7.84 o
   3  -9   4        154.06        140.58         8.03 o
   4  -9   4       1339.88       1285.62        18.75 o
   5  -9   4         75.05         95.93         8.90 o
   6  -9   4        153.47        173.20        11.93 o
   7  -9   4        323.30        322.00        14.26 o
   8  -9   4       1260.11       1219.73        22.06 o
   9  -9   4          5.82          8.41         7.43 o
  10  -9   4        148.63        154.68         8.11 o
 -11  -8   4         12.47         18.04         5.99 o
 -10  -8   4        368.26        382.39        15.85 o
  -9  -8   4        153.92        148.98        12.46 o
  -8  -8   4       1986.94       2145.70        43.95 o
  -7  -8   4         32.84         43.05         8.35 o
  -6  -8   4        118.22        101.62         8.94 o
  -5  -8   4        969.82       1060.55        15.57 o
  -4  -8   4       1225.73       1239.14        20.66 o
  -3  -8   4        466.94        550.20        30.35 o
  -2  -8   4         43.00         44.60        10.85 o
  -1  -8   4        795.52        809.20        37.27 o
   0  -8   4       3227.37       3185.15        50.49 o
   1  -8   4        153.92        119.53        11.91 o
   2  -8   4        515.96        471.62        19.48 o
   3  -8   4        516.96        484.51        15.77 o
   4  -8   4       2013.60       1776.70        24.07 o
   5  -8   4        298.89        334.75        13.20 o
   6  -8   4        334.53        368.59        16.22 o
   7  -8   4         85.60         89.93        12.75 o
   8  -8   4        100.10        102.26        10.38 o
   9  -8   4       1343.40       1332.38        26.10 o
  10  -8   4       1041.52        946.59        20.78 o
 -11  -7   4         61.97         51.49         7.43 o
 -10  -7   4        239.17        216.68        13.96 o
  -9  -7   4        107.40        107.66        11.66 o
  -8  -7   4       2270.34       2413.05        35.36 o
  -7  -7   4        393.80        400.73        13.19 o
  -6  -7   4         57.26         75.40         7.49 o
  -5  -7   4        154.38        168.36         7.79 o
  -4  -7   4         12.51         14.64        14.61 o
  -3  -7   4        600.26        697.82        29.03 o
  -2  -7   4       3047.26       3301.62        45.85 o
  -1  -7   4        238.16        253.17        14.87 o
   0  -7   4       5841.71       6179.12        66.16 o
   1  -7   4         77.43         64.48         8.07 o
   2  -7   4         26.06         27.26        10.97 o
   3  -7   4        151.73        152.03        14.06 o
   4  -7   4       3207.45       3051.69        29.39 o
   5  -7   4         38.00         47.97         7.88 o
   6  -7   4        297.33        285.99        13.94 o
   7  -7   4        212.18        208.48        24.70 o
   8  -7   4        109.30        129.36        12.55 o
   9  -7   4       1347.04       1291.40        26.94 o
  10  -7   4        619.88        569.12        13.11 o
 -11  -6   4         23.29         17.50         7.85 o
 -10  -6   4        216.69        223.24        13.44 o
  -9  -6   4        708.78        748.96        19.34 o
  -8  -6   4        573.37        525.34        20.35 o
  -7  -6   4        401.26        444.03        15.96 o
  -6  -6   4         10.46          2.80         6.50 o
  -5  -6   4        722.92        694.40        20.03 o
  -4  -6   4      16276.00      17020.11       191.36 o
  -3  -6   4       1206.57       1296.41        34.56 o
  -2  -6   4       2034.89       2020.72        56.48 o
  -1  -6   4         90.16        123.03        17.40 o
   0  -6   4      11311.63      10578.11       189.54 o
   1  -6   4        450.20        416.06        31.25 o
   2  -6   4         45.97         34.06         8.31 o
   3  -6   4        103.12         82.30        15.02 o
   4  -6   4      20678.02      20476.45       182.65 o
   5  -6   4        937.53       1052.26        21.93 o
   6  -6   4        360.24        358.70        17.43 o
   7  -6   4        449.42        454.92        16.45 o
   8  -6   4         57.90         43.36        12.70 o
   9  -6   4        152.94        129.51        13.47 o
  10  -6   4        119.81        131.92        10.11 o
 -11  -5   4          5.26         -5.48         8.65 o
 -10  -5   4         32.23         33.40         9.09 o
  -9  -5   4         99.24         74.37        13.04 o
  -8  -5   4        390.81        412.32        16.81 o
  -7  -5   4        369.23        367.14        14.99 o
  -6  -5   4       2251.69       2244.72        29.62 o
  -5  -5   4       1892.10       2025.82        55.49 o
  -4  -5   4       1290.93       1215.18        38.41 o
  -3  -5   4       1217.49       1517.46        38.41 o
  -2  -5   4        657.80        622.45        26.36 o
  -1  -5   4        486.73        560.83        25.10 o
   0  -5   4       3955.15       3592.34        67.94 o
   1  -5   4       1932.92       1846.19        53.61 o
   2  -5   4        702.83        668.07        43.46 o
   3  -5   4        501.26        473.76        24.13 o
   4  -5   4       1271.80       1256.46        52.33 o
   5  -5   4        858.62        899.25        22.23 o
   6  -5   4       1338.69       1352.24        30.37 o
   7  -5   4          0.13         13.05        11.95 o
   8  -5   4        141.38        137.70        15.52 o
   9  -5   4          7.66          4.60        12.14 o
  10  -5   4        812.86        743.18        18.25 o
  11  -5   4        169.32        148.38        11.50 o
 -11  -4   4         79.82         70.55         9.57 o
 -10  -4   4        136.56        112.09        11.54 o
  -9  -4   4          2.73          3.72         9.86 o
  -8  -4   4      12310.01      12580.21       102.15 o
  -7  -4   4        131.17        133.09        13.06 o
  -6  -4   4       2219.50       2100.23        46.62 o
  -5  -4   4       1427.46       1342.93        61.61 o
  -4  -4   4      10766.44      10085.93       140.49 o
  -3  -4   4        836.72       1027.68        47.60 o
  -2  -4   4         71.29         46.59        16.11 o
  -1  -4   4       3963.55       3693.40        56.22 o
   0  -4   4      39491.96      38420.52       368.32 o
   1  -4   4       3981.33       3838.30        81.24 o
   2  -4   4        724.11        767.51        42.62 o
   3  -4   4         10.62         50.79        15.76 o
   4  -4   4         79.21         29.91        14.46 o
   5  -4   4       1187.76       1110.36        23.28 o
   6  -4   4        444.93        440.86        15.05 o
   7  -4   4         17.98         19.08        11.49 o
   8  -4   4        735.24        745.54        25.81 o
   9  -4   4        231.42        243.57        17.39 o
  10  -4   4          7.76          0.99        10.16 o
  11  -4   4        215.27        191.20         9.89 o
 -11  -3   4        313.12        300.58        13.71 o
 -10  -3   4         61.93         46.56        10.30 o
  -9  -3   4         27.74         37.20         9.29 o
  -8  -3   4         22.14         27.75         9.80 o
  -7  -3   4         18.49          9.12         9.92 o
  -6  -3   4         16.80         29.98         8.47 o
  -5  -3   4       1419.65       1597.58        50.58 o
  -4  -3   4      11860.43      10467.31       125.81 o
  -3  -3   4        171.41        299.35        29.67 o
  -2  -3   4        281.65        277.48        19.15 o
  -1  -3   4         54.97         28.80         9.60 o
   0  -3   4      47858.95      46770.43       707.03 o
   1  -3   4       2844.69       2615.27        77.39 o
   2  -3   4          3.52          7.23        25.20 o
   3  -3   4       3174.96       3104.69       114.28 o
   4  -3   4       4309.62       3775.45        71.59 o
   5  -3   4       1716.63       1724.21        61.94 o
   6  -3   4        332.34        297.39        12.72 o
   7  -3   4        101.34         97.72         9.72 o
   8  -3   4        497.34        515.60        22.36 o
   9  -3   4        104.07        100.56        14.02 o
  10  -3   4         73.70         73.48        12.90 o
  11  -3   4        217.82        169.79        11.60 o
 -11  -2   4         97.56        132.82        11.17 o
 -10  -2   4        496.67        520.76        17.30 o
  -9  -2   4       1459.36       1376.71        26.63 o
  -8  -2   4        231.18        249.72        14.43 o
  -7  -2   4        495.61        446.29        16.22 o
  -6  -2   4       4666.23       4779.94       145.25 o
  -5  -2   4       2313.33       2239.28        52.01 o
  -4  -2   4       7665.38       7324.05       181.52 o
  -3  -2   4       2997.61       3217.80        62.93 o
  -2  -2   4       1930.41       1912.20        44.08 o
  -1  -2   4        936.36        786.49        21.97 o
   0  -2   4     126569.89     120827.66       808.87 o
   1  -2   4         45.28         58.23        20.62 o
   2  -2   4        911.38        890.51        52.02 o
   3  -2   4       3082.27       2976.22        95.17 o
   4  -2   4       1612.55       1828.96        76.77 o
   5  -2   4       1263.66       1362.74       130.08 o
   6  -2   4       1667.20       1586.82        24.64 o
   7  -2   4         92.47         97.83         9.85 o
   8  -2   4        217.45        247.05        15.31 o
   9  -2   4         70.02         59.03        12.71 o
  10  -2   4          2.19         -4.70        14.29 o
  11  -2   4        104.64         82.91        11.17 o
 -11  -1   4        142.90         82.82        10.18 o
 -10  -1   4        275.13        315.58        15.02 o
  -9  -1   4        767.75        793.43        26.20 o
  -8  -1   4       1091.10       1148.65        24.85 o
  -7  -1   4          4.31          4.20        11.42 o
  -6  -1   4       1101.24       1018.72        33.78 o
  -5  -1   4       2282.70       2209.08        55.21 o
  -4  -1   4      23441.66      25767.16       273.73 o
  -3  -1   4        401.96        293.98        22.46 o
  -2  -1   4       1035.11       1027.66        37.74 o
  -1  -1   4          0.23          3.24        10.87 o
   0  -1   4      69490.40      70850.95       727.08 o
   1  -1   4        916.04        966.31        61.94 o
   2  -1   4        574.90        390.24        55.75 o
   3  -1   4       1473.15       1221.05        58.04 o
   4  -1   4       2194.25       1890.81       111.50 o
   5  -1   4        173.93        304.87        30.73 o
   6  -1   4        720.48        588.19        24.32 o
   7  -1   4        316.20        340.51        13.57 o
   8  -1   4       2694.25       2667.95        52.45 o
   9  -1   4        744.36        743.49        21.57 o
  10  -1   4        591.25        585.39        24.29 o
  11  -1   4        555.18        465.09        18.47 o
 -11   0   4          4.31          3.44         6.63 o
 -10   0   4          2.37         -1.14         9.73 o
  -9   0   4        212.34        191.25        16.23 o
  -8   0   4        144.52        205.82        16.84 o
  -7   0   4        936.65        902.86        26.34 o
  -6   0   4        435.94        417.81        20.28 o
  -5   0   4       1267.05       1563.34        53.12 o
  -4   0   4      11298.05      11496.01       149.58 o
  -3   0   4        539.92        555.93        27.07 o
  -2   0   4        483.10        534.63        30.92 o
  -1   0   4       1315.96       1517.60        74.33 o
   0   0   4      11133.25      10591.00       229.19 o
   1   0   4         13.40          6.19        24.78 o
   2   0   4         67.79         55.75        37.17 o
   3   0   4       9330.76      10058.29       266.35 o
   4   0   4       3278.40       2837.56       139.88 o
   5   0   4        162.77        218.65        21.46 o
   6   0   4       2499.12       2420.39        40.91 o
   7   0   4       1016.98        904.12        19.41 o
   8   0   4       2654.57       2769.22        40.17 o
   9   0   4        569.13        544.04        21.77 o
  10   0   4         15.66         33.63        14.78 o
  11   0   4          3.26         16.11        11.08 o
 -11   1   4          0.54         -6.90         6.90 o
 -10   1   4         24.75         19.88        10.04 o
  -9   1   4        637.27        620.98        22.89 o
  -8   1   4        223.61        276.72        14.88 o
  -7   1   4         48.71         35.06        11.53 o
  -6   1   4       1076.74       1188.04        27.01 o
  -5   1   4         85.02         35.82        20.38 o
  -4   1   4        553.60        576.07        61.94 o
  -3   1   4        171.11        244.65        17.08 o
  -2   1   4        339.38        377.85        49.55 o
  -1   1   4          1.20          0.00        30.97 o
   0   1   4        158.24        156.00         6.97 o
   1   1   4       2009.38       1881.76        36.19 o
   2   1   4        501.36        609.56        38.55 o
   3   1   4      12541.75      13010.09       219.00 o
   4   1   4       7155.94       7309.60       109.97 o
   5   1   4       1494.66       1463.35        47.03 o
   6   1   4        105.25        129.37        11.12 o
   7   1   4         87.94         80.32        10.91 o
   8   1   4       3138.25       3080.27        65.10 o
   9   1   4         23.85         37.60        14.16 o
  10   1   4         25.95         44.74        15.33 o
  11   1   4        158.29        174.68        13.74 o
  12   1   4        154.86        140.45        11.08 o
 -11   2   4        151.82        106.93         8.50 o
 -10   2   4          6.45         11.40        10.43 o
  -9   2   4        370.50        389.52        18.43 o
  -8   2   4        295.80        291.69        19.71 o
  -7   2   4          1.07          6.19        13.05 o
  -6   2   4        653.73        628.32        20.84 o
  -5   2   4       1787.53       1796.35       111.50 o
  -4   2   4          7.20        -11.50        29.73 o
  -3   2   4        165.43        181.97        32.63 o
  -2   2   4       1224.15       1285.09        59.01 o
  -1   2   4        400.36        297.33        43.36 o
   0   2   4       2486.09       2439.55        32.56 o
   1   2   4        893.83        850.87        16.52 o
   2   2   4       4014.08       4216.02        59.22 o
   3   2   4        530.38        503.81        33.26 o
   4   2   4       8259.04       8994.07       149.31 o
   5   2   4       2244.50       2548.78        59.79 o
   6   2   4        270.83        278.21        17.25 o
   7   2   4        180.46        169.42        11.84 o
   8   2   4       4299.92       4673.97        60.67 o
   9   2   4        174.96        202.05        17.14 o
  10   2   4         47.24         40.99        13.34 o
  11   2   4         62.21         59.82        10.78 o
  12   2   4        267.56        252.53        11.98 o
 -11   3   4        196.48        165.61         9.23 o
 -10   3   4        193.94        174.92        11.99 o
  -9   3   4         51.05         97.40        13.72 o
  -8   3   4        371.06        307.47        17.44 o
  -7   3   4        275.09        255.88        17.23 o
  -6   3   4        191.78        186.58        13.05 o
  -5   3   4       2058.58       2174.94       101.19 o
  -4   3   4      18370.25      17649.25       303.82 o
  -3   3   4       2010.19       2199.68        85.33 o
  -2   3   4        642.33        686.30        45.83 o
  -1   3   4       2380.11       2331.94        69.40 o
   0   3   4      87749.75      84396.25       576.68 o
   1   3   4         25.47         48.09         7.98 o
   2   3   4       2141.18       2426.84        41.77 o
   3   3   4        194.67        137.56        24.52 o
   4   3   4       4534.48       5228.09       141.47 o
   5   3   4         22.64         34.55        18.80 o
   6   3   4         88.55         93.06         9.54 o
   7   3   4        111.47        132.24         8.73 o
   8   3   4       2917.50       3366.06        42.69 o
   9   3   4         70.42         95.35        12.91 o
  10   3   4        337.05        368.68        20.57 o
  11   3   4          9.18          8.76        10.43 o
  12   3   4         76.52         55.75         7.59 o
 -11   4   4         37.11         13.85         7.00 o
 -10   4   4        696.43        657.76        16.81 o
  -9   4   4        100.49         68.48        12.00 o
  -8   4   4        356.03        376.20        19.16 o
  -7   4   4         86.78         71.34        10.54 o
  -6   4   4         11.35          8.86         7.64 o
  -5   4   4        321.61        495.54        30.54 o
  -4   4   4      16852.35      16156.39       202.74 o
  -3   4   4       1087.23        965.74        36.63 o
  -2   4   4         31.26         24.78        26.28 o
  -1   4   4       5012.65       4698.31        99.60 o
   0   4   4      65388.66      63300.35       693.80 o
   1   4   4       1520.39       1503.44        31.12 o
   2   4   4        371.73        337.37        15.58 o
   3   4   4         65.34         94.03        20.86 o
   4   4   4      20225.36      23940.01       347.35 o
   5   4   4       1173.34       1294.87        42.94 o
   6   4   4          6.72          9.43         8.31 o
   7   4   4        130.42        158.24        10.23 o
   8   4   4          0.00         20.84         8.67 o
   9   4   4        851.32        844.05        23.50 o
  10   4   4        415.20        399.68        21.11 o
  11   4   4         41.75         34.94         9.78 o
  12   4   4         23.74         11.91         7.07 o
 -11   5   4        162.62        128.58         9.42 o
 -10   5   4        502.17        520.97        15.33 o
  -9   5   4        588.69        590.44        19.18 o
  -8   5   4       2668.35       2563.44        58.70 o
  -7   5   4         30.42         27.94         9.84 o
  -6   5   4        614.52        582.68        18.88 o
  -5   5   4        132.26        124.74        15.84 o
  -4   5   4         95.78        138.34        20.23 o
  -3   5   4        365.94        573.53        26.94 o
  -2   5   4         13.32         16.00        25.20 o
  -1   5   4       3235.67       3201.09        83.32 o
   0   5   4         45.88         52.58        10.14 o
   1   5   4        384.12        342.11        25.45 o
   2   5   4        652.84        609.35        23.64 o
   3   5   4       3983.80       4994.90       112.60 o
   4   5   4        123.74        575.59        67.05 o
   5   5   4       4872.15       5315.34       102.49 o
   6   5   4         51.53         34.07         8.04 o
   7   5   4       1447.90       1567.06        28.50 o
   8   5   4       1011.63       1059.34        22.41 o
   9   5   4         26.06         25.54         9.90 o
  10   5   4         28.31         34.18        10.87 o
  11   5   4          6.51        -11.98        11.98 o
  12   5   4        121.67        119.74         7.79 o
 -11   6   4          8.60         -1.67         5.93 o
 -10   6   4        985.91       1056.00        24.96 o
  -9   6   4        227.16        252.08        13.45 o
  -8   6   4       2650.84       2629.52        40.76 o
  -7   6   4         40.90         36.72         9.74 o
  -6   6   4        411.49        422.90        16.45 o
  -5   6   4          2.18          8.14         9.91 o
  -4   6   4        807.72        918.73        50.64 o
  -3   6   4        475.73        723.97        31.04 o
  -2   6   4        734.51        809.55        30.54 o
  -1   6   4        141.48        166.94        23.21 o
   0   6   4       7227.37       7006.23       112.01 o
   1   6   4         14.22         34.07        21.68 o
   2   6   4        722.26        771.70        33.75 o
   3   6   4        423.86        539.71        29.03 o
   4   6   4       4657.91       5329.03       150.94 o
   5   6   4        484.76        449.96        29.56 o
   6   6   4         68.35        153.11         9.49 o
   7   6   4          5.92         10.40         7.39 o
   8   6   4        979.25       1154.49        38.36 o
   9   6   4        860.84        777.24        19.77 o
  10   6   4        308.46        279.92        13.07 o
  11   6   4        279.31        315.43        17.58 o
  12   6   4        130.89         87.51         9.70 o
 -11   7   4         12.44          8.67         8.31 o
 -10   7   4         19.25         26.28         9.42 o
  -9   7   4         29.55          9.95        11.68 o
  -8   7   4       2214.22       2394.78        35.91 o
  -7   7   4       1130.27       1044.47        25.57 o
  -6   7   4         15.76         10.40        10.24 o
  -5   7   4         91.36         84.26        10.97 o
  -4   7   4        785.60        689.96        33.66 o
  -3   7   4       4148.39       4329.89        84.74 o
  -2   7   4        252.22        340.32        17.65 o
  -1   7   4       2812.97       2829.78        42.77 o
   0   7   4      13087.34      12092.28       222.15 o
   1   7   4       2034.23       2123.90        61.83 o
   2   7   4        244.88        238.64        14.18 o
   3   7   4       1088.86       1091.01        35.18 o
   4   7   4      13679.28      15180.40       196.77 o
   5   7   4       1088.59       1135.69        44.23 o
   6   7   4        473.51        521.11        18.69 o
   7   7   4        426.43        400.99        14.27 o
   8   7   4       3167.42       3114.14        36.37 o
   9   7   4          3.80         15.44        10.39 o
  10   7   4        380.66        389.60        15.78 o
  11   7   4        465.48        529.54        18.23 o
  12   7   4         29.11         16.52         8.11 o
 -10   8   4        147.76        137.73        10.78 o
  -9   8   4        522.14        551.66        17.70 o
  -8   8   4         16.77          9.07        10.51 o
  -7   8   4       1449.34       1366.56        27.58 o
  -6   8   4        979.15        926.37        23.54 o
  -5   8   4        659.48        644.84        19.05 o
  -4   8   4         19.59          4.52         9.29 o
  -3   8   4       3726.59       3379.49        60.05 o
  -2   8   4       1284.66       1564.42        35.17 o
  -1   8   4         21.16         29.63        10.94 o
   0   8   4      40663.73      38507.39       423.18 o
   1   8   4       1210.16       1583.15        45.07 o
   2   8   4        287.60        315.15        16.72 o
   3   8   4        268.20        344.14        17.98 o
   4   8   4       5672.99       5828.75        98.67 o
   5   8   4        534.86        522.31        14.07 o
   6   8   4        617.84        657.44        16.16 o
   7   8   4        262.92        272.85        12.65 o
   8   8   4       3320.61       3573.76        60.76 o
   9   8   4         55.49         71.41        10.17 o
  10   8   4         40.79         37.04        10.28 o
  11   8   4        239.70        262.01        11.38 o
 -10   9   4          6.24          2.62         8.02 o
  -9   9   4        551.76        570.64        17.81 o
  -8   9   4         47.45         60.09        11.32 o
  -7   9   4        969.81       1052.65        22.28 o
  -6   9   4        473.63        457.57        17.12 o
  -5   9   4       3087.64       3217.05        35.64 o
  -4   9   4         14.98         28.30        10.65 o
  -3   9   4        482.22        397.32        22.60 o
  -2   9   4         44.94          9.17        11.75 o
  -1   9   4       4306.04       4352.87        60.60 o
   0   9   4       7481.36       8830.00       129.03 o
   1   9   4       2928.95       2747.60        80.93 o
   2   9   4        635.17        631.38        22.57 o
   3   9   4        480.30        590.77        21.93 o
   4   9   4       1178.86       1228.62        47.14 o
   5   9   4        331.16        441.86        12.28 o
   6   9   4        192.77        169.83         8.91 o
   7   9   4         76.58         87.06         9.79 o
   8   9   4         22.55         56.19        11.46 o
   9   9   4        273.76        265.05        13.01 o
  10   9   4         10.75         11.65         9.36 o
  11   9   4         63.04         67.24         9.06 o
 -10  10   4          1.91          8.52         6.42 o
  -9  10   4          7.32         17.39         8.54 o
  -8  10   4         21.02         30.66        11.89 o
  -7  10   4        455.28        436.08        17.65 o
  -6  10   4        318.42        344.89        16.50 o
  -5  10   4       1608.76       1640.06        26.58 o
  -4  10   4       8392.73       8320.25        59.46 o
  -3  10   4          1.24          7.36         6.94 o
  -2  10   4        495.18        472.37        22.60 o
  -1  10   4         44.35         57.67        13.42 o
   0  10   4       9135.57       9112.32       106.10 o
   1  10   4        637.50        641.87        20.92 o
   2  10   4         76.05         64.57        13.38 o
   3  10   4        119.71        125.13        15.41 o
   4  10   4        578.42        553.59        11.37 o
   5  10   4        386.94        474.14         9.29 o
   6  10   4         18.41         20.53         6.79 o
   7  10   4        341.67        333.87        11.91 o
   8  10   4        264.95        249.23        12.95 o
   9  10   4        137.38        116.89        10.76 o
  10  10   4          5.88         19.69        11.54 o
  11  10   4         22.11         36.42         8.27 o
  -9  11   4          5.57          9.14         8.34 o
  -8  11   4         14.58         20.79        10.16 o
  -7  11   4        338.46        338.70        16.92 o
  -6  11   4        174.50        163.06        10.26 o
  -5  11   4        887.19        899.56        17.03 o
  -4  11   4        267.41        259.68        10.95 o
  -3  11   4         19.77         23.65         5.78 o
  -2  11   4         79.25         94.15         7.18 o
  -1  11   4         84.36         86.83        13.52 o
   0  11   4        239.56        363.03        23.08 o
   1  11   4        662.59        746.35        23.15 o
   2  11   4         50.23         48.92        15.04 o
   3  11   4         11.13         30.04         5.48 o
   4  11   4       1037.39        899.36        12.80 o
   5  11   4       2983.78       3085.79        24.38 o
   6  11   4        210.75        222.01         9.95 o
   7  11   4         38.78         45.09         8.21 o
   8  11   4        162.77        129.47        11.23 o
   9  11   4        113.77         87.74        10.75 o
  10  11   4         80.88         97.65        10.46 o
  11  11   4          6.13         12.39         8.58 o
  -9  12   4         37.82         46.62         7.56 o
  -8  12   4         89.77         80.57        10.26 o
  -7  12   4          9.62         11.29         8.84 o
  -6  12   4       1466.52       1481.23        22.80 o
  -5  12   4       1353.41       1467.66        22.66 o
  -4  12   4       1155.94       1144.98        20.15 o
  -3  12   4          1.42          7.16         6.58 o
  -2  12   4         85.34         76.41         5.68 o
  -1  12   4        525.28        550.64        10.12 o
   0  12   4          7.18         11.84         5.24 o
   1  12   4          2.04         15.10         5.83 o
   2  12   4        823.52        810.75        12.64 o
   3  12   4       3179.43       3011.80        22.23 o
   4  12   4       6675.13       6555.98        37.43 o
   5  12   4          3.96         10.31         5.97 o
   6  12   4        138.48        148.77         8.96 o
   7  12   4        219.81        203.98        10.69 o
   8  12   4       3101.01       3151.62        55.84 o
   9  12   4         18.69         18.52        10.61 o
  10  12   4        562.59        609.25        18.73 o
  11  12   4          2.27         -9.15         9.15 o
  -9  13   4         60.84         42.65         7.51 o
  -8  13   4          0.73          2.43         8.01 o
  -7  13   4         54.61         53.32         9.96 o
  -6  13   4         98.90        117.68        10.59 o
  -5  13   4         74.31         79.48         9.63 o
  -4  13   4        953.87        840.37        18.18 o
  -3  13   4        131.74        119.96         8.20 o
  -2  13   4        288.98        290.38         8.88 o
  -1  13   4       2798.91       2858.63        23.01 o
   0  13   4        275.79        307.69         7.76 o
   1  13   4       2892.47       2628.37        22.90 o
   2  13   4        102.71         88.02         5.94 o
   3  13   4        908.62        953.56        12.52 o
   4  13   4        451.45        463.17        10.23 o
   5  13   4          0.75          1.00         6.24 o
   6  13   4          0.41          6.10         8.27 o
   7  13   4        421.20        412.09        17.05 o
   8  13   4        149.64        175.12        13.13 o
   9  13   4         72.47         52.69        11.43 o
  10  13   4        165.17        178.47        12.30 o
  11  13   4         60.16         63.91         9.85 o
  -8  14   4         12.94         38.31         7.71 o
  -7  14   4         63.66         69.92        11.43 o
  -6  14   4        455.76        473.14        14.45 o
  -5  14   4       1391.55       1281.25        22.25 o
  -4  14   4       1887.21       2134.05        26.97 o
  -3  14   4         16.22         39.15         8.47 o
  -2  14   4         42.78         41.12         6.94 o
  -1  14   4        383.28        390.45        10.12 o
   0  14   4       7454.70       7164.91        40.43 o
   1  14   4        558.06        479.15        11.03 o
   2  14   4        343.37        334.14         9.69 o
   3  14   4        619.89        626.31        11.17 o
   4  14   4       5266.09       5268.73        34.69 o
   5  14   4        129.85        132.10         9.37 o
   6  14   4         79.74         95.09        10.32 o
   7  14   4         75.15         50.39         9.73 o
   8  14   4        112.84        132.89        12.52 o
   9  14   4        340.95        345.77        14.88 o
  10  14   4        261.79        288.21        19.42 o
  -8  15   4         51.05         62.09         7.79 o
  -7  15   4        247.66        293.87        13.00 o
  -6  15   4       1605.04       1613.70        27.46 o
  -5  15   4         88.20        157.56        11.49 o
  -4  15   4        619.96        683.69        17.83 o
  -3  15   4       1289.46       1330.58        28.64 o
  -2  15   4        202.31        196.95        10.54 o
  -1  15   4         58.96         28.08         7.47 o
   0  15   4        352.90        267.59         9.54 o
   1  15   4       1104.74       1024.19        16.61 o
   2  15   4        347.41        353.75        10.58 o
   3  15   4        287.41        325.77         9.00 o
   4  15   4       8308.14       8045.16        48.84 o
   5  15   4         16.68         19.54         8.43 o
   6  15   4          4.74          8.50         9.71 o
   7  15   4        327.78        336.03        14.29 o
   8  15   4        451.72        441.71        16.59 o
   9  15   4        277.01        310.36        14.72 o
  10  15   4        143.17        116.77         9.52 o
  -7  16   4         47.84         55.53         8.47 o
  -6  16   4        443.43        517.51        16.89 o
  -5  16   4         92.90        111.15        10.48 o
  -4  16   4       1616.32       1608.05        25.33 o
  -3  16   4        690.60        576.61        15.55 o
  -2  16   4       1261.28       1087.85        36.39 o
  -1  16   4        119.05        151.36         9.72 o
   0  16   4         10.73         16.59         8.17 o
   1  16   4        726.32        556.98        13.27 o
   2  16   4       1653.88       1625.20        21.20 o
   3  16   4        965.63        998.26        15.36 o
   4  16   4       2267.04       2332.96        24.50 o
   5  16   4        671.22        654.45        18.77 o
   6  16   4       1392.49       1464.67        29.71 o
   7  16   4          3.21         -4.81         9.93 o
   8  16   4         15.62         23.16        10.81 o
   9  16   4        269.39        290.60        14.96 o
  10  16   4          5.70         13.63         8.31 o
  -7  17   4         22.00         34.88         6.42 o
  -6  17   4        148.60        160.30        11.26 o
  -5  17   4        626.85        607.48        16.38 o
  -4  17   4        231.51        297.89        14.25 o
  -3  17   4        262.98        174.54        12.32 o
  -2  17   4        376.79        342.63        12.23 o
  -1  17   4        790.37        754.93        17.75 o
   0  17   4         12.11          2.11         7.85 o
   1  17   4         14.14          8.88         8.36 o
   2  17   4       4804.16       4940.37        45.43 o
   3  17   4        583.52        549.23        13.37 o
   4  17   4        180.21        180.16        10.12 o
   5  17   4       1357.04       1333.85        20.30 o
   6  17   4          4.65         -8.42        10.21 o
   7  17   4          5.56         20.23         9.59 o
   8  17   4        261.04        326.93        15.35 o
   9  17   4        805.46        874.05        22.16 o
  -6  18   4        319.88        342.73        11.20 o
  -5  18   4          5.04          6.03         7.48 o
  -4  18   4          0.56          6.68         8.47 o
  -3  18   4         44.35         67.35         8.90 o
  -2  18   4         33.91         36.96         9.06 o
  -1  18   4         61.31         82.81        10.72 o
   0  18   4        546.33        467.31        13.09 o
   1  18   4        461.60        451.98        12.02 o
   2  18   4         58.93         40.69         7.61 o
   3  18   4       2599.76       2416.22        28.51 o
   4  18   4        888.29        922.88        22.18 o
   5  18   4       1685.43       1672.21        32.02 o
   6  18   4         39.49         37.11         9.80 o
   7  18   4        159.77        152.01        11.03 o
   8  18   4       1401.75       1348.55        60.48 o
   9  18   4         91.48         81.62        11.34 o
  -5  19   4         51.67         41.30         8.58 o
  -4  19   4        328.93        347.55        13.52 o
  -3  19   4        466.63        589.54        18.88 o
  -2  19   4        159.65        160.81        11.42 o
  -1  19   4        188.29        165.40        12.14 o
   0  19   4         61.46         67.92         8.72 o
   1  19   4        962.60        943.72        16.58 o
   2  19   4        778.18        767.32        14.59 o
   3  19   4        297.24        286.23        12.53 o
   4  19   4        918.42        805.89        20.34 o
   5  19   4          0.91        -40.16        40.16 o
   6  19   4         85.47         87.00        12.70 o
   7  19   4        484.45        481.10        19.15 o
   8  19   4       1292.22       1485.55        30.10 o
  -4  20   4        486.02        490.03        15.89 o
  -3  20   4         88.29         81.17        10.87 o
  -2  20   4        909.28       1045.84        19.71 o
  -1  20   4       1069.27       1178.56        22.79 o
   0  20   4        280.70        260.22        12.82 o
   1  20   4         39.78         30.69        15.50 o
   2  20   4       1212.64       1195.09        24.22 o
   3  20   4        251.55        274.24        11.54 o
   4  20   4         86.83         39.60        21.12 o
   5  20   4         14.40         57.50        52.52 o
   6  20   4        195.98        263.46        25.11 o
   7  20   4        138.64        153.69        11.98 o
  -3  21   4        433.64        577.36        15.03 o
  -2  21   4         34.12         40.80         8.85 o
  -1  21   4        396.41        401.29        17.09 o
   0  21   4        910.76       1002.16        20.32 o
   1  21   4         15.14          0.36        14.22 o
   2  21   4          4.42         -6.25        20.55 o
   3  21   4        935.21        875.20        28.44 o
   4  21   4        637.14        571.67        34.52 o
   5  21   4         83.21        100.97        14.50 o
   6  21   4         78.52         49.55        12.39 o
  -2  22   4        322.96        346.99        16.96 o
  -1  22   4         13.15          6.48         8.21 o
   0  22   4        660.03        736.24        17.61 o
   1  22   4        153.22        194.50        19.66 o
   2  22   4         30.71        -24.99        41.87 o
   3  22   4        114.01        -37.69        37.69 o
   4  22   4        341.84        162.06        48.22 o
   5  22   4         48.83         34.98        16.09 o
   0  23   4         56.82         40.06         9.85 o
   1  23   4        426.54        384.69        21.74 o
   2  23   4        156.68         46.07        21.26 o
  -4 -20   5          1.18         -4.01         8.47 o
  -3 -20   5         16.04          5.31        10.51 o
  -2 -20   5        154.62        134.03        14.31 o
  -1 -20   5        248.43        233.50        13.85 o
   0 -20   5        223.58        201.43        18.78 o
   1 -20   5          7.47          3.10         9.29 o
   2 -20   5         12.23         19.96         8.11 o
  -6 -19   5          3.40         18.58        18.58 o
  -5 -19   5         36.98         41.50        12.75 o
  -4 -19   5        113.12         83.02        12.99 o
  -3 -19   5        164.19        122.14        13.51 o
  -2 -19   5        651.11        608.89        19.91 o
  -1 -19   5          1.60          2.43        11.02 o
   0 -19   5        130.76        105.35        16.11 o
   1 -19   5        173.00        194.34        16.82 o
   2 -19   5        598.42        710.73        23.88 o
   3 -19   5        153.99        213.70        13.68 o
  -7 -18   5         19.98          6.19        18.58 o
  -6 -18   5       1170.47       1060.67        41.44 o
  -5 -18   5        346.53        323.18        19.95 o
  -4 -18   5        201.58        138.43        33.24 o
  -3 -18   5          3.33          6.19        12.69 o
  -2 -18   5        227.13        186.45        14.75 o
  -1 -18   5       2390.45       2518.23        39.58 o
   0 -18   5        124.79        142.82        14.87 o
   1 -18   5         12.17          6.56        11.90 o
   2 -18   5       1173.72       1349.22        30.86 o
   3 -18   5        223.69        184.14        13.92 o
   4 -18   5         58.26         60.99        10.51 o
  -7 -17   5        135.46        251.64        30.97 o
  -6 -17   5        623.00        777.55        24.20 o
  -5 -17   5        118.57         67.48        11.60 o
  -4 -17   5        139.53        111.74        15.91 o
  -3 -17   5         80.98        114.43        12.18 o
  -2 -17   5        739.69        815.10        27.48 o
  -1 -17   5        738.20        793.01        25.03 o
   0 -17   5       1412.54       1346.42        30.01 o
   1 -17   5        474.63        428.19        20.92 o
   2 -17   5        141.49        106.77        16.34 o
   3 -17   5       1286.71       1520.29        33.60 o
   4 -17   5       1414.07       1385.47        36.13 o
   5 -17   5          7.97         -2.89         9.85 o
  -8 -16   5        172.45        180.49        21.68 o
  -7 -16   5         67.02         27.47        11.79 o
  -6 -16   5       3732.80       4242.30        95.57 o
  -5 -16   5         43.35         45.77        12.02 o
  -4 -16   5        346.95        333.39        20.49 o
  -3 -16   5         54.58         30.88        11.91 o
  -2 -16   5       1206.66       1239.83        26.84 o
  -1 -16   5         44.44         36.05        12.43 o
   0 -16   5        678.00        603.75        21.19 o
   1 -16   5       1296.47       1269.94        25.80 o
   2 -16   5        101.07        120.25        12.23 o
   3 -16   5        192.87        181.91        12.12 o
   4 -16   5          3.43         14.00        11.98 o
   5 -16   5         70.44         81.52        11.43 o
   6 -16   5          5.95         -3.64         8.47 o
  -9 -15   5         21.94         16.11        10.31 o
  -8 -15   5         77.30         71.07        14.31 o
  -7 -15   5        861.65        818.67        28.28 o
  -6 -15   5        170.53        182.82        12.12 o
  -5 -15   5        275.87        250.43        13.15 o
  -4 -15   5         12.27          6.01         8.47 o
  -3 -15   5          0.60         -3.24         8.44 o
  -2 -15   5       1748.12       1623.19        24.84 o
  -1 -15   5       1388.35       1261.19        27.48 o
   0 -15   5       2545.20       2485.81        30.52 o
   1 -15   5          3.96          5.98         8.58 o
   2 -15   5       5079.04       5324.50        58.42 o
   3 -15   5        322.88        248.71        12.34 o
   4 -15   5        272.92        276.45        14.14 o
   5 -15   5        326.93        333.01        14.14 o
   6 -15   5          5.20          3.50        11.79 o
   7 -15   5         20.83         36.60        11.61 o
  -9 -14   5         67.64         58.93        10.51 o
  -8 -14   5        589.03        563.23        24.14 o
  -7 -14   5         90.54         87.29        10.44 o
  -6 -14   5         57.08         50.47         8.36 o
  -5 -14   5         10.72          4.78        15.71 o
  -4 -14   5         99.39         78.63        10.00 o
  -3 -14   5        230.99        192.96         9.56 o
  -2 -14   5         37.78         29.01         7.61 o
  -1 -14   5         16.27         -8.69        10.64 o
   0 -14   5       1346.78       1326.20        18.80 o
   1 -14   5         67.75         82.56         8.81 o
   2 -14   5       3494.73       3468.76        36.51 o
   3 -14   5        190.27        215.38        11.09 o
   4 -14   5        265.57        284.88        12.13 o
   5 -14   5         69.96         93.48         9.19 o
   6 -14   5         46.77         30.69         8.62 o
   7 -14   5        404.17        361.95        20.04 o
  -9 -13   5        273.97        275.53        15.96 o
  -8 -13   5        120.11        119.32        12.14 o
  -7 -13   5        176.49        172.73        11.37 o
  -6 -13   5        146.52         96.88         9.77 o
  -5 -13   5         74.20         78.06         9.15 o
  -4 -13   5          8.52          9.08         7.08 o
  -3 -13   5        314.80        296.54        20.52 o
  -2 -13   5        146.19        176.48         8.49 o
  -1 -13   5        261.67        276.34         9.14 o
   0 -13   5        287.39        299.82         9.52 o
   1 -13   5         30.72         32.84         8.84 o
   2 -13   5       5470.99       5600.89        47.05 o
   3 -13   5        461.71        439.58        13.18 o
   4 -13   5          4.77         22.58         8.15 o
   5 -13   5        639.58        652.58        17.13 o
   6 -13   5         20.61         19.80         8.32 o
   7 -13   5        760.41        779.29        30.01 o
   8 -13   5        395.49        386.21        20.04 o
 -10 -12   5        643.89        686.60        19.95 o
  -9 -12   5        294.81        285.26        13.25 o
  -8 -12   5          0.93          7.98         9.33 o
  -7 -12   5        124.42        109.85        11.15 o
  -6 -12   5       4089.09       3612.61        55.59 o
  -5 -12   5        169.61        145.93         9.39 o
  -4 -12   5         59.37         31.48         9.01 o
  -3 -12   5        186.10        212.85         8.16 o
  -2 -12   5       6948.79       6456.11        38.90 o
  -1 -12   5       1025.29       1059.99        23.54 o
   0 -12   5        379.21        340.61         8.85 o
   1 -12   5         16.21         25.58         6.39 o
   2 -12   5       4735.00       4466.34        38.62 o
   3 -12   5        564.90        603.23        14.86 o
   4 -12   5        481.63        444.98        14.15 o
   5 -12   5       1045.26       1047.54        18.49 o
   6 -12   5         94.76         98.63         9.20 o
   7 -12   5        572.60        615.20        14.95 o
   8 -12   5        385.33        337.07        15.24 o
 -10 -11   5         22.74         12.39        12.75 o
  -9 -11   5         38.25         39.01         8.23 o
  -8 -11   5         88.59         70.30         9.40 o
  -7 -11   5          5.93         12.47         8.63 o
  -6 -11   5         20.96          8.45         8.45 o
  -5 -11   5        300.57        292.94        10.84 o
  -4 -11   5         29.32         22.27         6.43 o
  -3 -11   5         96.76        102.60         5.91 o
  -2 -11   5       8273.01       8136.85        44.61 o
  -1 -11   5       3077.40       2993.68        27.23 o
   0 -11   5        786.77        752.73        14.00 o
   1 -11   5        363.99        352.07         9.57 o
   2 -11   5       2343.04       2121.98        24.05 o
   3 -11   5        134.72        113.40         8.88 o
   4 -11   5        644.97        649.68        16.16 o
   5 -11   5        318.86        355.62        12.04 o
   6 -11   5         12.34         18.92         8.60 o
   7 -11   5        186.38        117.51         9.01 o
   8 -11   5        167.06        155.88         8.04 o
   9 -11   5          0.32          6.19         5.27 o
 -10 -10   5        889.73        862.77        19.76 o
  -9 -10   5          4.74          3.30         8.32 o
  -8 -10   5         39.23         18.45         9.46 o
  -7 -10   5         20.30         37.49         9.81 o
  -6 -10   5       1046.25       1004.81        19.42 o
  -5 -10   5       3265.76       3364.98        30.86 o
  -4 -10   5        444.59        432.80         9.31 o
  -3 -10   5        278.14        201.88         8.43 o
  -2 -10   5       3474.61       3796.48        28.66 o
  -1 -10   5        738.17        689.92        12.76 o
   0 -10   5          5.73          6.34         6.36 o
   1 -10   5       2906.45       2653.38        25.90 o
   2 -10   5        311.50        285.46         9.58 o
   3 -10   5        594.56        524.88        13.34 o
   4 -10   5        884.84        820.22        15.50 o
   5 -10   5        307.80        258.07        10.89 o
   6 -10   5         55.52         54.51         9.35 o
   7 -10   5         89.39         81.04         9.23 o
   8 -10   5         42.18         42.86         8.36 o
   9 -10   5         18.13         17.55         6.96 o
 -11  -9   5        179.55        195.37        12.39 o
 -10  -9   5       1296.90       1386.76        25.68 o
  -9  -9   5        214.88        221.16        13.71 o
  -8  -9   5        254.56        283.05        13.08 o
  -7  -9   5         45.89         68.08        10.31 o
  -6  -9   5      15118.03      14677.98        91.69 o
  -5  -9   5        144.74        124.04         7.50 o
  -4  -9   5        545.84        515.39         9.37 o
  -3  -9   5         33.47         17.41         6.45 o
  -2  -9   5      15075.09      14774.98        85.74 o
  -1  -9   5         28.55         53.70        14.61 o
   0  -9   5        316.89        309.63        15.50 o
   1  -9   5        591.15        541.05        12.92 o
   2  -9   5        169.53         87.42         8.96 o
   3  -9   5        123.26        210.20         9.77 o
   4  -9   5          3.93          6.44         6.51 o
   5  -9   5       1420.11       1245.94        20.35 o
   6  -9   5          4.10          6.73         8.77 o
   7  -9   5        819.16        789.52        22.21 o
   8  -9   5        689.91        740.95        18.25 o
   9  -9   5         22.32         20.88         7.25 o
 -11  -8   5         62.77         51.73         8.21 o
 -10  -8   5         85.61         89.25        10.90 o
  -9  -8   5        365.31        385.19        15.19 o
  -8  -8   5       1211.26       1252.29        21.60 o
  -7  -8   5        752.64        818.05        19.38 o
  -6  -8   5        570.51        499.88        16.50 o
  -5  -8   5         96.36         99.83         8.77 o
  -4  -8   5        657.80        680.73        14.78 o
  -3  -8   5         97.47        105.54        16.42 o
  -2  -8   5        197.66        123.34        11.33 o
  -1  -8   5        570.66        675.44        18.75 o
   0  -8   5        100.92         66.03         9.46 o
   1  -8   5          2.23          4.67         8.03 o
   2  -8   5          0.40         12.03         9.74 o
   3  -8   5         20.90         18.94         7.89 o
   4  -8   5          6.01         -0.67         5.98 o
   5  -8   5        325.74        314.44        13.28 o
   6  -8   5        121.90        113.20        11.23 o
   7  -8   5        510.44        517.51        15.50 o
   8  -8   5          4.80         -2.93         9.67 o
   9  -8   5         42.42         28.24         8.17 o
  10  -8   5        147.68        152.90         8.47 o
 -11  -7   5         73.06         50.31         7.06 o
 -10  -7   5       2174.99       2338.78        42.01 o
  -9  -7   5        293.67        314.49        13.88 o
  -8  -7   5        777.20        805.49        18.82 o
  -7  -7   5         42.92         48.99         9.29 o
  -6  -7   5       1102.21       1317.60        29.01 o
  -5  -7   5          7.70         17.82         6.20 o
  -4  -7   5        284.16        268.49        14.81 o
  -3  -7   5        577.48        691.55        37.44 o
  -2  -7   5      12953.03      14355.99       124.27 o
  -1  -7   5        224.86        267.75        14.46 o
   0  -7   5         45.84        109.28         9.48 o
   1  -7   5        285.57        313.55        15.05 o
   2  -7   5        909.67        756.97        22.63 o
   3  -7   5         30.65         10.76         8.69 o
   4  -7   5       3528.25       3301.15        55.92 o
   5  -7   5        151.87        120.72        10.57 o
   6  -7   5        145.41        106.77        11.73 o
   7  -7   5         57.17         40.31        10.53 o
   8  -7   5        693.91        718.23        20.38 o
   9  -7   5        254.06        247.74        13.00 o
  10  -7   5         63.65         66.63         6.38 o
 -11  -6   5        133.51        128.99         8.15 o
 -10  -6   5         14.80         21.89        10.11 o
  -9  -6   5        323.60        334.22        13.82 o
  -8  -6   5        756.51        709.00        21.01 o
  -7  -6   5         26.52         13.04         7.80 o
  -6  -6   5       1468.46       1404.86        21.89 o
  -5  -6   5          8.18          4.81         6.76 o
  -4  -6   5          0.24         -8.45        14.61 o
  -3  -6   5       1560.74       1415.99        73.14 o
  -2  -6   5      21547.79      21933.02       237.85 o
  -1  -6   5         49.55         55.49        16.96 o
   0  -6   5          3.91        -12.81        21.45 o
   1  -6   5       1223.87       1022.93        44.70 o
   2  -6   5         38.88         75.57         9.28 o
   3  -6   5         25.46         22.46         9.54 o
   4  -6   5       3319.85       3035.76        70.56 o
   5  -6   5       1328.29       1273.63        24.41 o
   6  -6   5         20.26         15.04        10.12 o
   7  -6   5        462.09        519.09        19.82 o
   8  -6   5       1350.90       1415.38        29.56 o
   9  -6   5        664.33        670.45        19.54 o
  10  -6   5          0.05          0.95         7.00 o
 -11  -5   5          7.47          5.16         8.11 o
 -10  -5   5        283.01        271.59        11.66 o
  -9  -5   5        387.90        434.58        17.97 o
  -8  -5   5          1.19        -10.84        10.84 o
  -7  -5   5        563.16        572.64        16.54 o
  -6  -5   5       7023.99       7316.75        76.40 o
  -5  -5   5        907.30        817.65        18.76 o
  -4  -5   5        626.60        634.02        29.03 o
  -3  -5   5        756.14        958.40        29.29 o
  -2  -5   5      14606.19      12830.11       217.26 o
  -1  -5   5         24.43         25.03        13.05 o
   0  -5   5       1661.18       1765.09        45.39 o
   1  -5   5        818.16        752.04        40.52 o
   2  -5   5      10439.37      10068.05       173.25 o
   3  -5   5       3248.23       3473.84        63.42 o
   4  -5   5        493.36        507.73        25.38 o
   5  -5   5       1536.84       1324.85        29.66 o
   6  -5   5        731.83        683.88        22.19 o
   7  -5   5        587.65        584.72        21.73 o
   8  -5   5        480.69        475.31        19.74 o
   9  -5   5        513.29        540.03        21.27 o
  10  -5   5        664.68        713.87        17.00 o
  11  -5   5        141.27        114.25         9.15 o
 -11  -4   5        233.97        198.34        11.08 o
 -10  -4   5        450.62        482.84        16.09 o
  -9  -4   5          7.87          3.21         9.91 o
  -8  -4   5       2011.16       2047.30        36.63 o
  -7  -4   5       2435.58       2391.60        40.82 o
  -6  -4   5       4727.36       4398.83        48.48 o
  -5  -4   5       1250.58       1139.77        41.60 o
  -4  -4   5        381.95        413.86        25.66 o
  -3  -4   5         17.70         20.73        15.93 o
  -2  -4   5       3807.21       3913.90        71.19 o
  -1  -4   5         34.01         29.95        10.97 o
   0  -4   5        144.12        136.95        16.82 o
   1  -4   5         17.83         -6.97        15.85 o
   2  -4   5      13928.23      13402.32       197.27 o
   3  -4   5        259.59        263.76        21.49 o
   4  -4   5         92.50         85.67        15.43 o
   5  -4   5       2138.18       2031.53        31.94 o
   6  -4   5          7.22          7.55        10.46 o
   7  -4   5         28.13         25.41        11.02 o
   8  -4   5          0.49        -10.06        12.75 o
   9  -4   5        507.08        483.00        27.02 o
  10  -4   5        656.06        623.62        18.88 o
  11  -4   5         27.88         37.17         9.15 o
 -11  -3   5        506.75        398.46        12.73 o
 -10  -3   5        128.33         85.61        11.11 o
  -9  -3   5         27.25         25.56         9.88 o
  -8  -3   5       1138.70       1093.26        27.57 o
  -7  -3   5       2034.76       2127.49        38.79 o
  -6  -3   5      13977.68      14525.16       127.84 o
  -5  -3   5         33.66         94.17        16.94 o
  -4  -3   5        170.21        152.64        19.42 o
  -3  -3   5        583.53        548.70        30.97 o
  -2  -3   5       7521.94       7240.50        94.77 o
  -1  -3   5       2163.71       1944.91        33.78 o
   0  -3   5          0.02          3.54        10.31 o
   1  -3   5       3078.76       3090.69        84.68 o
   2  -3   5       1339.35       1378.29        70.08 o
   3  -3   5       3760.75       3752.31       198.22 o
   4  -3   5        953.55       1089.20        36.31 o
   5  -3   5         58.95         46.90        12.79 o
   6  -3   5        440.22        425.67        14.31 o
   7  -3   5          0.03         -2.72        10.04 o
   8  -3   5        244.00        263.21        25.17 o
   9  -3   5          3.17          2.80        13.13 o
  10  -3   5          7.82         -4.29        10.70 o
  11  -3   5         82.12         86.21         8.44 o
 -11  -2   5          2.74          2.10         8.34 o
 -10  -2   5        996.30       1017.88        22.02 o
  -9  -2   5          0.34          6.10         9.29 o
  -8  -2   5        588.28        523.84        17.64 o
  -7  -2   5         37.53         20.98         9.36 o
  -6  -2   5      11792.03      12095.04       114.09 o
  -5  -2   5       2623.50       2722.32        65.27 o
  -4  -2   5        263.67        260.64        32.05 o
  -3  -2   5        420.51        530.75        28.28 o
  -2  -2   5        590.66       1017.18        34.17 o
  -1  -2   5        575.30        646.76        19.43 o
   0  -2   5        218.43        230.93        12.30 o
   1  -2   5       1330.64       1210.02        46.89 o
   2  -2   5       2823.62       2987.15        94.09 o
   3  -2   5        342.94        218.49        34.23 o
   4  -2   5        281.80        261.59        36.58 o
   5  -2   5        476.77        368.32        38.18 o
   6  -2   5        153.58        184.38        10.29 o
   7  -2   5        400.10        408.47        16.01 o
   8  -2   5        456.15        441.98        19.71 o
   9  -2   5          1.12         -4.93        13.13 o
  10  -2   5        796.31        882.61        31.42 o
  11  -2   5         12.01         24.78         8.11 o
 -11  -1   5        150.87        103.51        10.18 o
 -10  -1   5        823.68        855.94        25.06 o
  -9  -1   5        121.30        146.82        13.17 o
  -8  -1   5        163.10        137.89        12.49 o
  -7  -1   5         26.28          4.17        10.11 o
  -6  -1   5       2548.84       2362.31        71.63 o
  -5  -1   5       2442.93       2351.90        54.51 o
  -4  -1   5         80.28        150.27        20.82 o
  -3  -1   5       4544.29       5176.67        95.57 o
  -2  -1   5      16788.89      15982.80       162.49 o
  -1  -1   5        198.27        157.11        12.08 o
   0  -1   5        526.31        514.13        55.75 o
   1  -1   5       6661.30       6720.19       192.02 o
   2  -1   5      47371.20      48694.58       842.42 o
   3  -1   5       5080.54       5252.14       198.22 o
   4  -1   5        451.49        490.99        44.60 o
   5  -1   5        315.66        335.73        23.51 o
   6  -1   5        513.32        613.16        15.22 o
   7  -1   5        180.47        226.46        11.84 o
   8  -1   5        160.09        151.14        13.28 o
   9  -1   5        179.36        161.08        17.55 o
  10  -1   5        435.51        403.75        20.37 o
  11  -1   5        166.78        164.11        11.40 o
 -11   0   5        175.05        181.71        10.28 o
 -10   0   5        302.29        247.12        13.68 o
  -9   0   5          2.52         -9.71        11.86 o
  -8   0   5        220.52        181.97        15.25 o
  -7   0   5         64.27         88.00        12.49 o
  -6   0   5       1105.61       1223.51        32.22 o
  -5   0   5       1212.32       1518.27        48.36 o
  -4   0   5        417.17        514.29        29.29 o
  -3   0   5        354.90        251.35        23.21 o
  -2   0   5       5588.98       5614.57       117.29 o
  -1   0   5        553.62        602.45        27.70 o
   0   0   5         78.56         68.14        37.17 o
   1   0   5        435.45        559.18        40.26 o
   2   0   5       9890.40      10566.23       260.16 o
   3   0   5        149.80        160.46        32.63 o
   4   0   5         49.73        155.65        20.98 o
   5   0   5       2475.35       2477.72        84.68 o
   6   0   5       8016.10       7543.13        71.76 o
   7   0   5       1689.37       1894.49        30.47 o
   8   0   5        756.08        716.14        20.59 o
   9   0   5        355.15        328.59        20.17 o
  10   0   5        363.80        367.26        20.92 o
  11   0   5         72.73         75.13        10.38 o
 -11   1   5          9.40         15.59         7.12 o
 -10   1   5        268.54        248.91        14.11 o
  -9   1   5       1613.24       1596.42        32.79 o
  -8   1   5          1.31        -10.79        10.79 o
  -7   1   5          7.52         24.45        12.65 o
  -6   1   5       2841.31       2764.47        43.36 o
  -5   1   5       2731.60       2995.99        71.41 o
  -4   1   5       1790.35       2168.00       117.69 o
  -3   1   5       1093.67       1234.34        43.72 o
  -2   1   5       4345.06       4855.71       167.25 o
  -1   1   5         36.63        105.30        43.36 o
   0   1   5        107.01         70.35         6.36 o
   1   1   5        303.13        232.36        15.85 o
   2   1   5      39941.97      38214.00       370.59 o
   3   1   5       2392.31       2816.74        89.71 o
   4   1   5          3.58          1.29        16.15 o
   5   1   5        479.13        616.62        35.40 o
   6   1   5       6477.08       7053.76        76.97 o
   7   1   5       2252.03       2460.76        52.54 o
   8   1   5        190.80        179.81        15.37 o
   9   1   5       2496.19       2574.69        45.68 o
  10   1   5        287.71        263.07        19.15 o
  11   1   5         36.53         35.55         9.78 o
 -11   2   5        274.38        239.02         9.84 o
 -10   2   5        298.51        267.17        14.29 o
  -9   2   5        734.05        650.69        22.63 o
  -8   2   5        263.42        268.81        14.83 o
  -7   2   5        113.79        112.80        14.59 o
  -6   2   5       1164.44        924.63        21.24 o
  -5   2   5       2644.25       2607.80       136.27 o
  -4   2   5       2143.63       2384.80       130.08 o
  -3   2   5       1968.84       2143.23       117.69 o
  -2   2   5      47841.74      45783.88       805.26 o
  -1   2   5         29.21         30.97        37.17 o
   0   2   5        785.60        838.00        19.23 o
   1   2   5         83.50         56.73         8.77 o
   2   2   5     602296.19     609220.06      4412.34 o
   3   2   5        688.27        702.61        38.03 o
   4   2   5        460.11        599.40        32.66 o
   5   2   5       8785.59       8900.18       247.66 o
   6   2   5          6.10         23.46         8.75 o
   7   2   5         79.41         95.80        10.28 o
   8   2   5        446.95        514.25        21.18 o
   9   2   5        944.27       1032.74        29.49 o
  10   2   5        172.33        187.46        17.58 o
  11   2   5        528.81        514.57        17.86 o
  12   2   5         39.78         31.49         6.79 o
 -11   3   5        956.97        802.85        14.87 o
 -10   3   5        177.50        167.42        11.14 o
  -9   3   5       1891.11       1848.01        34.67 o
  -8   3   5       1043.09       1026.79        27.54 o
  -7   3   5        924.86        923.82        26.92 o
  -6   3   5       3413.26       3127.00        37.88 o
  -5   3   5       1314.85       1176.92        99.11 o
  -4   3   5         67.16        117.69        49.55 o
  -3   3   5        392.10        384.00        43.80 o
  -2   3   5      10277.84      10460.92       278.74 o
  -1   3   5       3699.02       3388.84        89.07 o
   0   3   5       4405.93       4585.67        55.30 o
   1   3   5        353.01        398.67        13.15 o
   2   3   5     177074.16     173807.95      1689.61 o
   3   3   5       1977.37       1901.57        57.00 o
   4   3   5       2694.02       2717.32        57.79 o
   5   3   5       2209.62       2312.35        56.34 o
   6   3   5         92.71         66.75         8.75 o
   7   3   5       1255.05       1221.16        22.15 o
   8   3   5        882.55        867.32        25.78 o
   9   3   5         51.86         51.62        13.99 o
  10   3   5          2.45         11.31        16.11 o
  11   3   5         42.54         41.37        10.78 o
  12   3   5         11.57          9.84         8.47 o
 -11   4   5        428.30        317.77        10.65 o
 -10   4   5       1166.44       1092.39        24.57 o
  -9   4   5        215.58        281.27        16.98 o
  -8   4   5       1395.14       1451.74        32.16 o
  -7   4   5        500.98        531.44        18.37 o
  -6   4   5        353.51        262.44        13.85 o
  -5   4   5       1154.20       1162.13        45.45 o
  -4   4   5        499.92        556.31        30.35 o
  -3   4   5       1794.60       1943.58        46.67 o
  -2   4   5       2552.43       3011.48        93.48 o
  -1   4   5      17083.71      17590.66       439.79 o
   0   4   5        854.92       1055.51        29.13 o
   1   4   5          6.48          9.64        11.17 o
   2   4   5        123.04        168.08        13.70 o
   3   4   5         28.40         38.87        10.42 o
   4   4   5       2174.44       2508.08        59.90 o
   5   4   5       2962.93       3166.93        67.49 o
   6   4   5       1798.31       1796.31        30.43 o
   7   4   5       1233.60       1148.80        19.31 o
   8   4   5        264.42        268.44        12.93 o
   9   4   5         29.30         31.50        13.02 o
  10   4   5       1394.15       1507.26        34.82 o
  11   4   5        166.18        178.89        12.01 o
  12   4   5        346.39        378.98        16.09 o
 -11   5   5        120.04        108.02         7.90 o
 -10   5   5        558.33        588.20        16.14 o
  -9   5   5         28.16         15.46        10.49 o
  -8   5   5         23.46         23.78        11.80 o
  -7   5   5          5.59         19.01        10.43 o
  -6   5   5        285.75        235.71        14.17 o
  -5   5   5        375.68        443.67        23.68 o
  -4   5   5        629.82        692.21        35.79 o
  -3   5   5        396.39        553.24        26.36 o
  -2   5   5      12933.05      12194.21       180.32 o
  -1   5   5      13505.92      13436.60       176.51 o
   0   5   5        495.44        504.53        25.94 o
   1   5   5        571.26        581.17        25.94 o
   2   5   5      23208.16      23789.54       192.07 o
   3   5   5       4584.36       4916.72        70.78 o
   4   5   5         73.23        128.38        18.01 o
   5   5   5       1802.04       1750.84        48.88 o
   6   5   5       5835.04       5804.85        57.52 o
   7   5   5          1.46          3.58         8.09 o
   8   5   5       1617.85       1649.54        27.76 o
   9   5   5        388.94        362.47        14.60 o
  10   5   5        219.12        292.94        17.33 o
  11   5   5        586.59        546.74        20.92 o
  12   5   5        600.28        599.60        25.27 o
 -11   6   5         37.34         25.31         6.35 o
 -10   6   5          7.56          0.88         8.80 o
  -9   6   5        578.62        557.59        17.62 o
  -8   6   5        940.99       1012.92        24.66 o
  -7   6   5          2.86         27.23        10.59 o
  -6   6   5         83.91         91.44        13.19 o
  -5   6   5        232.51        267.85        14.27 o
  -4   6   5        154.16        154.74        20.98 o
  -3   6   5        215.53        217.82        24.02 o
  -2   6   5      10295.66      10864.01       168.98 o
  -1   6   5       5878.88       5722.45       103.83 o
   0   6   5        554.85        582.66        30.97 o
   1   6   5        643.05        555.29        31.67 o
   2   6   5       8659.24       8089.79        96.45 o
   3   6   5        260.61        270.91        16.72 o
   4   6   5          1.11         10.85        15.51 o
   5   6   5        119.05        172.74        23.60 o
   6   6   5        448.41        281.92        11.96 o
   7   6   5        286.10        279.90        10.87 o
   8   6   5        293.09        347.88        15.17 o
   9   6   5        136.46        147.07        11.55 o
  10   6   5         72.93         95.75        10.22 o
  11   6   5        489.83        476.46        19.86 o
  12   6   5         56.43         55.87        11.16 o
 -11   7   5          0.57         -6.19         8.31 o
 -10   7   5        102.82        121.64         9.73 o
  -9   7   5         55.41         67.22        11.99 o
  -8   7   5         61.01         86.03        13.83 o
  -7   7   5        537.63        509.86        19.51 o
  -6   7   5        179.44        173.09        15.40 o
  -5   7   5        486.59        509.45        18.24 o
  -4   7   5        289.96        294.07        24.45 o
  -3   7   5        782.95        838.10        34.40 o
  -2   7   5       1698.58       1483.00        33.02 o
  -1   7   5        119.59        113.97        11.50 o
   0   7   5         55.39         78.95        10.91 o
   1   7   5         97.88        120.25        23.88 o
   2   7   5        535.29        504.70        18.57 o
   3   7   5        166.34        185.77        13.10 o
   4   7   5         41.60         40.69        19.02 o
   5   7   5         14.67          2.82        19.02 o
   6   7   5      13388.26      14290.62       150.84 o
   7   7   5          2.39         -2.50         8.77 o
   8   7   5        296.76        295.78        13.20 o
   9   7   5        204.28        191.27        13.68 o
  10   7   5        515.02        588.14        17.26 o
  11   7   5          2.51         -3.81        11.60 o
  12   7   5        351.42        307.95        17.94 o
 -10   8   5        381.06        314.93        12.39 o
  -9   8   5         72.93         87.80        11.14 o
  -8   8   5          0.12        -11.18        11.25 o
  -7   8   5        972.25       1005.84        26.26 o
  -6   8   5       4466.54       4357.07        76.04 o
  -5   8   5        763.29        711.32        19.10 o
  -4   8   5         34.78         17.13        10.54 o
  -3   8   5        489.94        392.84        19.57 o
  -2   8   5      10380.35      11193.15       116.62 o
  -1   8   5        121.90        125.91        12.75 o
   0   8   5       1500.11       1684.16        25.29 o
   1   8   5        537.48        530.82        16.23 o
   2   8   5          8.98         20.80        11.61 o
   3   8   5         27.94         17.44        10.31 o
   4   8   5         77.08        114.80        20.56 o
   5   8   5       3225.35       3392.02        47.86 o
   6   8   5       1701.06       1973.39        33.96 o
   7   8   5        305.17        349.03        14.26 o
   8   8   5        330.24        323.02        13.49 o
   9   8   5        602.50        580.60        16.47 o
  10   8   5         45.49         55.32        11.11 o
  11   8   5        945.47        904.62        20.58 o
 -10   9   5        554.83        577.34        15.98 o
  -9   9   5         47.40         55.03         9.53 o
  -8   9   5         65.62         73.54        11.27 o
  -7   9   5       1023.85       1081.29        23.76 o
  -6   9   5      11347.91      11392.04        84.54 o
  -5   9   5       1494.08       1410.10        25.98 o
  -4   9   5       2229.81       2510.40        37.67 o
  -3   9   5        580.68        530.52        25.85 o
  -2   9   5       9639.28       8279.12        98.40 o
  -1   9   5        433.88        742.58        24.98 o
   0   9   5       1588.53       1616.97        25.57 o
   1   9   5       1391.54       1503.41        28.32 o
   2   9   5      11712.63      10795.47       109.96 o
   3   9   5       3437.51       3470.06        53.31 o
   4   9   5        139.94        148.98        24.26 o
   5   9   5        985.58       1105.98        16.44 o
   6   9   5        595.16        695.75        15.00 o
   7   9   5         73.81         81.18         9.77 o
   8   9   5          2.23          9.02         9.16 o
   9   9   5        763.90        860.60        19.17 o
  10   9   5          6.43         14.80         9.51 o
  11   9   5        927.38        940.84        21.19 o
 -10  10   5        162.33        158.48         9.89 o
  -9  10   5        558.20        509.44        16.34 o
  -8  10   5        762.13        757.30        19.12 o
  -7  10   5        927.19        930.53        19.94 o
  -6  10   5       7173.67       7012.43        63.46 o
  -5  10   5       1825.95       1820.52        30.97 o
  -4  10   5        918.45        958.10        20.32 o
  -3  10   5        599.78        657.55        15.04 o
  -2  10   5       7228.13       6721.97        88.28 o
  -1  10   5       2027.30       1814.61        38.84 o
   0  10   5         16.15         17.24        13.63 o
   1  10   5          0.23         -2.41         9.85 o
   2  10   5      12078.75      11545.24       162.10 o
   3  10   5          7.59         22.91        14.79 o
   4  10   5         65.48         86.25         6.73 o
   5  10   5       1711.07       1721.36        17.34 o
   6  10   5         98.73        118.95         8.19 o
   7  10   5        317.94        300.17        12.43 o
   8  10   5          0.66         -0.83         8.82 o
   9  10   5        736.04        836.97        18.44 o
  10  10   5         18.95         18.00        10.13 o
  11  10   5        455.39        444.02        15.29 o
  -9  11   5         60.69         59.56         8.77 o
  -8  11   5        944.23        934.38        20.48 o
  -7  11   5       2440.15       2419.97        34.78 o
  -6  11   5       1994.70       1891.78        28.22 o
  -5  11   5        858.96        870.46        20.78 o
  -4  11   5         59.48         57.02         8.17 o
  -3  11   5        693.12        711.97        13.92 o
  -2  11   5       2615.25       2882.51        37.74 o
  -1  11   5        684.31        730.17        27.30 o
   0  11   5        584.75        630.91        26.89 o
   1  11   5        145.73        168.09        13.78 o
   2  11   5       5642.25       5883.82        83.59 o
   3  11   5        120.60        123.55         6.98 o
   4  11   5        460.15        468.91         9.39 o
   5  11   5        205.14        178.79         8.20 o
   6  11   5        334.99        345.41        10.93 o
   7  11   5        464.09        454.15        13.75 o
   8  11   5        712.11        742.98        17.64 o
   9  11   5        262.81        341.23        15.22 o
  10  11   5        900.05        932.67        19.75 o
  11  11   5        125.43        103.50        10.43 o
  -9  12   5         15.49         13.10         7.48 o
  -8  12   5        346.11        420.18        13.88 o
  -7  12   5        143.04        141.58        12.20 o
  -6  12   5        661.19        594.28        16.20 o
  -5  12   5        449.68        430.10        14.00 o
  -4  12   5        663.33        609.84        14.74 o
  -3  12   5        245.92        244.09         9.15 o
  -2  12   5        415.28        374.66         8.83 o
  -1  12   5         71.56        100.14         6.02 o
   0  12   5        111.50         88.89         7.71 o
   1  12   5        418.31        425.63        10.21 o
   2  12   5         40.86         72.37         6.19 o
   3  12   5        169.98        173.42         6.35 o
   4  12   5          6.97         13.80         5.33 o
   5  12   5         21.03         12.91         6.51 o
   6  12   5       4028.96       3804.12        35.10 o
   7  12   5        150.57        114.76        10.69 o
   8  12   5        554.32        587.23        17.68 o
   9  12   5        736.24        746.29        18.90 o
  10  12   5        765.58        800.79        18.59 o
  11  12   5          9.22         11.04         7.88 o
  -9  13   5        341.27        359.50        13.02 o
  -8  13   5        524.67        500.46        15.16 o
  -7  13   5        680.80        705.19        16.75 o
  -6  13   5         17.39         15.38         9.89 o
  -5  13   5        580.90        552.42        15.16 o
  -4  13   5        462.85        446.00        14.48 o
  -3  13   5          0.46         -2.75         6.89 o
  -2  13   5         47.44         40.63         5.73 o
  -1  13   5         24.41         26.82         5.25 o
   0  13   5       1215.26       1293.25        15.55 o
   1  13   5        683.02        691.08        11.39 o
   2  13   5       5206.81       4752.42        29.37 o
   3  13   5        598.49        696.27        11.00 o
   4  13   5        102.01        110.06         6.84 o
   5  13   5        493.14        441.30        10.42 o
   6  13   5       5153.72       5242.97        58.16 o
   7  13   5         58.08         55.22        10.29 o
   8  13   5        215.13        210.25        11.70 o
   9  13   5         38.13         45.67        11.43 o
  10  13   5        221.29        270.06        13.22 o
  11  13   5          9.77          0.00         9.29 o
  -8  14   5         41.82         42.70         8.73 o
  -7  14   5        160.79        167.06        13.29 o
  -6  14   5       1027.31        988.67        20.93 o
  -5  14   5       1435.73       1429.21        23.29 o
  -4  14   5        395.56        448.32        14.17 o
  -3  14   5         23.41         23.64         7.55 o
  -2  14   5        386.14        302.00         9.27 o
  -1  14   5       2377.32       2052.47        20.46 o
   0  14   5        354.84        402.10         9.14 o
   1  14   5         80.30         98.39         6.61 o
   2  14   5        968.31        655.36        11.61 o
   3  14   5          0.94         20.06         5.84 o
   4  14   5          3.82         19.60         6.38 o
   5  14   5       1437.82       1418.18        17.64 o
   6  14   5        344.80        369.75        13.32 o
   7  14   5        554.87        522.39        15.92 o
   8  14   5        203.28        196.29        12.39 o
   9  14   5        169.66        161.43        14.23 o
  10  14   5        758.05        754.55        17.61 o
  -8  15   5          2.15          5.79         6.17 o
  -7  15   5         19.37          9.69         9.38 o
  -6  15   5        228.39        259.57        13.39 o
  -5  15   5         20.45          8.53         8.76 o
  -4  15   5        606.20        647.12        16.27 o
  -3  15   5       1051.79       1134.04        21.20 o
  -2  15   5        290.80        368.73        11.69 o
  -1  15   5        175.40        217.69         9.05 o
   0  15   5        256.84        343.43         9.78 o
   1  15   5         24.71         34.19         6.90 o
   2  15   5         40.40         46.34         7.36 o
   3  15   5        106.07        129.41         7.33 o
   4  15   5        124.26        126.80         8.54 o
   5  15   5         70.87         78.23         9.14 o
   6  15   5         84.19         84.79        11.13 o
   7  15   5        125.94        123.34        14.08 o
   8  15   5         53.45         49.02        11.24 o
   9  15   5        209.56        220.01        13.24 o
  10  15   5         78.48         63.88         9.01 o
  -7  16   5          9.73          7.74         9.01 o
  -6  16   5        256.63        327.02        13.42 o
  -5  16   5         56.99         91.97        10.13 o
  -4  16   5        425.48        441.03        15.06 o
  -3  16   5        992.89       1002.56        21.30 o
  -2  16   5       2191.81       2344.75        37.22 o
  -1  16   5        287.86        311.46        19.94 o
   0  16   5          0.83         11.04         7.13 o
   1  16   5        180.19        171.92         8.87 o
   2  16   5       5894.99       5741.76        51.40 o
   3  16   5        798.76        743.90        13.17 o
   4  16   5        425.11        459.25        11.84 o
   5  16   5        991.01        917.50        17.34 o
   6  16   5       3344.59       3607.54        40.38 o
   7  16   5        215.35        224.98        13.57 o
   8  16   5          1.08          0.40        11.02 o
   9  16   5          0.22          5.84         9.06 o
  10  16   5        138.69        167.34        11.08 o
  -7  17   5        299.82        320.52        10.87 o
  -6  17   5          0.65         -7.43         7.43 o
  -5  17   5        347.31        391.57        13.39 o
  -4  17   5        136.77        157.41        11.00 o
  -3  17   5       1201.88       1223.76        20.86 o
  -2  17   5       1873.89       1801.84        26.07 o
  -1  17   5        323.31        343.28        12.87 o
   0  17   5        264.68        273.02        11.02 o
   1  17   5        396.67        401.00        12.22 o
   2  17   5        405.27        394.42        11.58 o
   3  17   5         84.01         97.47         8.63 o
   4  17   5         28.64         47.71         8.54 o
   5  17   5         31.09         16.22        12.06 o
   6  17   5        257.26        275.94        13.39 o
   7  17   5        115.14        126.38        11.00 o
   8  17   5       1335.12       1312.94        37.75 o
   9  17   5         55.83         71.87        11.64 o
  -6  18   5         12.89         25.85         7.19 o
  -5  18   5          0.03         -1.94         8.07 o
  -4  18   5          7.50          7.54         8.01 o
  -3  18   5         26.68         27.02         8.83 o
  -2  18   5        438.07        403.98        13.45 o
  -1  18   5          9.02         -1.59         8.56 o
   0  18   5        624.42        650.31        15.22 o
   1  18   5         27.70         38.98         8.28 o
   2  18   5         13.79         18.96         7.28 o
   3  18   5        295.04        249.98        11.03 o
   4  18   5       1705.29       1590.53        22.26 o
   5  18   5       1083.82       1095.65        33.34 o
   6  18   5         83.81         87.17        11.28 o
   7  18   5       2085.50       2032.98        61.51 o
   8  18   5         26.46         75.03        10.64 o
   9  18   5        704.56        772.99        21.68 o
  -5  19   5         18.87         12.13         8.11 o
  -4  19   5        206.11        240.50        11.68 o
  -3  19   5         13.39         30.57         9.51 o
  -2  19   5        286.52        214.34        11.08 o
  -1  19   5         19.35          3.57         8.92 o
   0  19   5        115.25        133.89        10.31 o
   1  19   5        318.81        316.51        10.73 o
   2  19   5       1751.69       1755.59        22.60 o
   3  19   5         49.21         49.59         9.34 o
   4  19   5        404.99        342.28        11.91 o
   5  19   5        189.10        172.05        44.27 o
   6  19   5         96.61        111.80        12.18 o
   7  19   5         19.42         20.19        11.17 o
   8  19   5         21.20         40.14        14.11 o
  -5  20   5        252.45        247.69        13.03 o
  -4  20   5         45.65         62.57         8.27 o
  -3  20   5         47.71         43.55         9.84 o
  -2  20   5         52.53         69.65         9.34 o
  -1  20   5         12.43          8.36         9.23 o
   0  20   5        104.96         86.00        10.74 o
   1  20   5       1027.14        991.68        23.12 o
   2  20   5       5345.40       5336.62        55.43 o
   3  20   5         54.22         35.92         8.55 o
   4  20   5        553.99        503.73        24.75 o
   5  20   5         12.53          7.37        15.98 o
   6  20   5        872.21        858.97        23.45 o
   7  20   5         49.81         30.57        10.64 o
  -4  21   5       1113.31       1112.00        23.88 o
  -3  21   5        183.28        227.09        12.38 o
  -2  21   5        265.29        325.56        13.71 o
  -1  21   5        929.67       1030.90        21.00 o
   0  21   5         19.84         28.17         9.61 o
   1  21   5        115.79        107.93        11.11 o
   2  21   5        970.34       1068.89        19.56 o
   3  21   5        277.51        257.60        12.47 o
   4  21   5         75.49         47.67        34.24 o
   5  21   5        360.44        406.89        20.76 o
   6  21   5        489.38        527.56        22.47 o
  -2  22   5       1144.22       1094.18        21.81 o
  -1  22   5         21.84         26.08         9.52 o
   0  22   5        157.46        157.86        10.58 o
   1  22   5         28.61        -16.11        31.63 o
   2  22   5        857.53        798.96        40.69 o
   3  22   5          8.88        -28.26        28.26 o
   4  22   5         30.77        -39.75        39.75 o
   5  22   5         19.62       2522.32       359.27 o
  -1  23   5         54.73        105.25        11.34 o
   0  23   5         32.16         24.78         9.29 o
   1  23   5        646.43        654.86        20.76 o
   2  23   5        793.16        736.61        43.86 o
   3  23   5        326.54        -35.11        35.11 o
   4  23   5        422.00       1272.65       232.29 o
  -3 -20   6          0.22          0.69         8.11 o
  -2 -20   6         42.44         94.58        42.02 o
  -1 -20   6         39.52         31.87        13.41 o
   0 -20   6        299.18        348.97        17.88 o
   1 -20   6         42.74          6.19         9.29 o
  -5 -19   6          1.64          6.19        21.68 o
  -4 -19   6        486.64        546.05        20.19 o
  -3 -19   6         65.58         36.76        22.68 o
  -2 -19   6        259.95        253.63        13.74 o
  -1 -19   6        109.74        123.42        11.90 o
   0 -19   6        550.65        602.07        23.88 o
   1 -19   6       1074.78       1025.54        27.87 o
   2 -19   6       1189.74       1128.95        30.85 o
   3 -19   6         73.47         59.89         8.47 o
  -6 -18   6        543.49        655.98        40.26 o
  -5 -18   6          6.99          4.13        20.27 o
  -4 -18   6        254.71        192.62        16.82 o
  -3 -18   6         43.82         35.09        12.51 o
  -2 -18   6          9.13          3.84        11.40 o
  -1 -18   6        442.86        433.03        17.86 o
   0 -18   6         60.09         71.97        13.51 o
   1 -18   6        694.71        736.17        23.45 o
   2 -18   6       1289.47       1276.64        32.40 o
   3 -18   6        398.55        428.49        16.77 o
   4 -18   6         23.02         23.40         8.11 o
  -7 -17   6        115.22        112.28        21.68 o
  -6 -17   6        159.56        160.38        17.16 o
  -5 -17   6        217.24        144.72        17.64 o
  -4 -17   6       2715.66       2426.35        85.68 o
  -3 -17   6          3.73         -0.16        15.10 o
  -2 -17   6        151.03        153.83        15.29 o
  -1 -17   6         23.06          8.62        12.14 o
   0 -17   6       1038.34        933.38        29.07 o
   1 -17   6         55.43         57.27        13.51 o
   2 -17   6        116.66        142.06        15.33 o
   3 -17   6        190.15        223.57        14.78 o
   4 -17   6          1.42          5.36         9.95 o
   5 -17   6        181.71        208.24        21.46 o
  -8 -16   6         68.36        105.67        17.52 o
  -7 -16   6         15.15         22.92        12.75 o
  -6 -16   6         96.18         88.19        13.57 o
  -5 -16   6        281.18        392.47        17.93 o
  -4 -16   6       4944.96       4578.86        52.56 o
  -3 -16   6        424.16        422.27        18.27 o
  -2 -16   6        236.46        279.20        18.44 o
  -1 -16   6        213.49        242.87        19.60 o
   0 -16   6        835.81        800.98        24.39 o
   1 -16   6        816.59        922.58        29.85 o
   2 -16   6       1893.83       1769.31        38.66 o
   3 -16   6         72.68         80.53        14.29 o
   4 -16   6         97.59         91.73        13.51 o
   5 -16   6        178.69        159.78        12.88 o
   6 -16   6        217.11        211.46        14.31 o
  -8 -15   6       1134.54       1351.07        43.80 o
  -7 -15   6        232.95        210.88        17.30 o
  -6 -15   6         22.31          4.47        12.43 o
  -5 -15   6          3.44         12.06        10.02 o
  -4 -15   6       2656.91       2702.58        34.12 o
  -3 -15   6         22.94         15.19         9.65 o
  -2 -15   6       1102.34       1014.11        26.58 o
  -1 -15   6        484.23        513.49        18.41 o
   0 -15   6       1537.71       1530.02        28.75 o
   1 -15   6        674.02        597.37        24.75 o
   2 -15   6        544.93        548.71        21.81 o
   3 -15   6       1068.70       1149.73        32.05 o
   4 -15   6         39.50         63.56        15.10 o
   5 -15   6         67.91         37.82        10.59 o
   6 -15   6        339.93        339.59        16.22 o
  -9 -14   6        204.96        125.02        14.87 o
  -8 -14   6       1301.40       1576.22        58.11 o
  -7 -14   6        242.27        234.55        16.77 o
  -6 -14   6         12.78        -11.39        12.01 o
  -5 -14   6         45.24         58.34        10.53 o
  -4 -14   6       1121.26       1123.45        24.05 o
  -3 -14   6        236.88        228.89        12.73 o
  -2 -14   6          5.37          2.73        10.30 o
  -1 -14   6         16.02         17.65         9.54 o
   0 -14   6       4260.67       4399.50        70.97 o
   1 -14   6        138.01        115.01        13.47 o
   2 -14   6        321.09        319.88        18.16 o
   3 -14   6         71.98         89.07        13.30 o
   4 -14   6          3.27          6.03        11.57 o
   5 -14   6        491.31        530.98        30.52 o
   6 -14   6        632.54        568.73        27.37 o
   7 -14   6         63.85         77.44        12.75 o
  -9 -13   6        146.47        173.04        17.88 o
  -8 -13   6         15.68         41.98        13.68 o
  -7 -13   6        240.82        212.75        12.47 o
  -6 -13   6          2.12          3.19         8.47 o
  -5 -13   6         71.63         47.07        13.04 o
  -4 -13   6         94.24        105.04        10.09 o
  -3 -13   6         47.18         30.54         8.80 o
  -2 -13   6        247.67        251.24        12.99 o
  -1 -13   6         45.22         57.46         8.90 o
   0 -13   6       7865.60       8229.35        64.51 o
   1 -13   6       1465.77       1516.81        27.19 o
   2 -13   6         45.97         47.84        10.68 o
   3 -13   6        131.09        149.00         9.81 o
   4 -13   6          8.69         26.79         7.71 o
   5 -13   6        759.56        592.74        21.65 o
   6 -13   6        200.45        234.69        12.82 o
   7 -13   6        491.48        441.37        24.58 o
   8 -13   6          1.12          1.77         9.01 o
 -10 -12   6         41.93         57.65         9.85 o
  -9 -12   6         10.03         13.49        11.79 o
  -8 -12   6         42.37         25.65         9.62 o
  -7 -12   6        175.02        184.02        11.52 o
  -6 -12   6          3.00         13.43         7.42 o
  -5 -12   6         33.57         22.31        11.17 o
  -4 -12   6        388.65        346.12        12.05 o
  -3 -12   6          6.35          8.75         8.11 o
  -2 -12   6         22.40         17.77         7.57 o
  -1 -12   6        819.25        817.56        17.47 o
   0 -12   6       1734.48       1822.91        23.93 o
   1 -12   6        697.41        696.17        17.18 o
   2 -12   6       1474.21       1483.47        27.87 o
   3 -12   6       1292.73       1342.74        21.01 o
   4 -12   6       4794.36       5038.16        46.10 o
   5 -12   6        479.47        433.44        15.07 o
   6 -12   6       1731.56       1856.84        26.92 o
   7 -12   6         20.45         25.30         8.09 o
   8 -12   6        438.82        456.65        23.65 o
 -10 -11   6         47.14         33.45        12.75 o
  -9 -11   6         56.08         59.18         8.54 o
  -8 -11   6        416.29        453.53        14.25 o
  -7 -11   6         72.54         64.27         9.78 o
  -6 -11   6        124.47        127.22         9.57 o
  -5 -11   6        337.52        290.19        15.14 o
  -4 -11   6       6430.75       6056.30        61.00 o
  -3 -11   6          0.40          1.29         6.77 o
  -2 -11   6        229.84        209.22         9.26 o
  -1 -11   6        774.77        654.38        13.57 o
   0 -11   6       3157.59       2895.96        28.18 o
   1 -11   6          9.60          1.85         7.40 o
   2 -11   6        919.05        904.06        18.48 o
   3 -11   6       4542.73       4309.71        37.84 o
   4 -11   6       1243.99       1232.67        23.51 o
   5 -11   6       1280.02       1285.37        22.71 o
   6 -11   6        429.87        392.47        13.37 o
   7 -11   6         72.09         70.00         7.14 o
   8 -11   6         23.75         50.00         8.09 o
   9 -11   6         38.93         42.06         7.55 o
 -10 -10   6        207.41        202.39        15.01 o
  -9 -10   6         55.76         67.43         9.87 o
  -8 -10   6       2789.55       2752.66        52.97 o
  -7 -10   6        302.31        299.37        14.09 o
  -6 -10   6       1798.54       1679.57        24.88 o
  -5 -10   6        121.43        135.48         8.03 o
  -4 -10   6       4442.81       4079.39        34.63 o
  -3 -10   6        555.05        625.73        13.92 o
  -2 -10   6        120.13         94.55         7.22 o
  -1 -10   6       1780.78       1663.91        19.48 o
   0 -10   6      10738.73      10351.62        63.55 o
   1 -10   6        782.85        850.80        15.20 o
   2 -10   6        158.19        149.92         9.43 o
   3 -10   6        524.91        433.43        12.36 o
   4 -10   6          7.03         25.06         6.74 o
   5 -10   6         73.72        104.56         8.19 o
   6 -10   6         58.79         39.17         8.61 o
   7 -10   6        103.65         92.49         8.91 o
   8 -10   6        550.07        547.45        12.80 o
   9 -10   6          0.40         -3.75         5.79 o
 -10  -9   6        106.61         97.61        10.07 o
  -9  -9   6        153.16        111.96        10.90 o
  -8  -9   6        553.91        496.83        18.56 o
  -7  -9   6        602.40        590.36        16.96 o
  -6  -9   6        281.43        318.89        12.78 o
  -5  -9   6        458.22        465.57        11.78 o
  -4  -9   6        562.23        513.42        11.77 o
  -3  -9   6         10.87          8.97         5.88 o
  -2  -9   6        282.86        289.66         9.39 o
  -1  -9   6        109.07        124.43         9.04 o
   0  -9   6       2516.18       2383.88        27.99 o
   1  -9   6       1871.31       1895.86        23.80 o
   2  -9   6         98.56        111.08         9.67 o
   3  -9   6         26.88         18.01         6.75 o
   4  -9   6         95.56        107.52         9.17 o
   5  -9   6          1.27          9.48         7.53 o
   6  -9   6        314.37        284.23        12.12 o
   7  -9   6          2.48          2.53         7.97 o
   8  -9   6         25.08         34.47         8.34 o
   9  -9   6         58.73         60.74         7.19 o
 -11  -8   6          0.10         -1.55         9.29 o
 -10  -8   6        699.20        764.45        19.58 o
  -9  -8   6        431.99        352.47        13.59 o
  -8  -8   6         36.45         36.78         8.72 o
  -7  -8   6       1039.76        993.76        21.61 o
  -6  -8   6        934.79       1014.74        24.65 o
  -5  -8   6          7.65         -0.57         6.54 o
  -4  -8   6       1332.96       1254.34        17.42 o
  -3  -8   6        202.03        193.50        10.38 o
  -2  -8   6        874.57        971.23        30.07 o
  -1  -8   6          0.85          7.16        10.36 o
   0  -8   6        578.49        537.60        21.07 o
   1  -8   6        386.18        361.68        15.53 o
   2  -8   6        263.32        262.54        12.44 o
   3  -8   6          8.08          9.19         6.11 o
   4  -8   6        510.63        423.69        11.98 o
   5  -8   6        288.70        354.07        12.71 o
   6  -8   6        407.23        440.72        14.61 o
   7  -8   6          7.87         45.33         9.90 o
   8  -8   6         17.33         15.25         8.73 o
   9  -8   6       1019.99        973.30        24.21 o
  10  -8   6        293.20        274.09         8.27 o
 -11  -7   6        166.10        148.52        20.56 o
 -10  -7   6        178.02        209.17        12.48 o
  -9  -7   6        500.88        491.06        16.05 o
  -8  -7   6        201.83        213.64        11.91 o
  -7  -7   6       4768.38       4853.17        64.02 o
  -6  -7   6       2186.64       2117.04        25.17 o
  -5  -7   6          0.85          7.63         5.62 o
  -4  -7   6         36.77         20.46         6.87 o
  -3  -7   6          3.50          8.10        10.99 o
  -2  -7   6        221.81        259.56        16.42 o
  -1  -7   6        593.20        571.98        28.97 o
   0  -7   6      13432.97      15035.83       161.75 o
   1  -7   6        411.80        491.35        15.77 o
   2  -7   6          0.65         12.37         8.05 o
   3  -7   6        101.16         68.41         9.49 o
   4  -7   6        867.93       1028.36        17.50 o
   5  -7   6        580.15        605.56        16.28 o
   6  -7   6        552.25        482.75        16.07 o
   7  -7   6        121.99        112.53        12.01 o
   8  -7   6          8.11          5.24        10.61 o
   9  -7   6       1191.42       1189.32        33.09 o
  10  -7   6        389.78        337.65        11.30 o
 -11  -6   6         22.74         16.16         7.63 o
 -10  -6   6         38.62         37.88         9.15 o
  -9  -6   6        155.95        154.41        11.28 o
  -8  -6   6         66.48         68.95         9.20 o
  -7  -6   6       1623.90       1656.70        24.71 o
  -6  -6   6        166.03        136.44         8.84 o
  -5  -6   6       2497.54       2710.54        25.94 o
  -4  -6   6          6.11          7.15        12.22 o
  -3  -6   6        114.82        118.73        14.92 o
  -2  -6   6          2.62          0.00        20.03 o
  -1  -6   6       1691.63       1544.78        46.36 o
   0  -6   6      18889.38      20764.06       317.66 o
   1  -6   6         16.13         12.61        16.94 o
   2  -6   6        131.42         96.95        11.86 o
   3  -6   6        761.97        703.04        23.54 o
   4  -6   6       3435.17       3152.34        54.70 o
   5  -6   6        201.51        208.71        13.87 o
   6  -6   6         96.82        106.19        12.95 o
   7  -6   6          3.42         10.46        10.96 o
   8  -6   6         10.41          5.57        10.20 o
   9  -6   6          8.91         11.24         8.34 o
  10  -6   6        225.19        175.81         8.71 o
 -11  -5   6         43.28         30.33         6.49 o
 -10  -5   6        200.69        182.62        10.77 o
  -9  -5   6         46.24         20.64         9.04 o
  -8  -5   6       3573.06       3560.09        60.71 o
  -7  -5   6        567.79        620.33        16.40 o
  -6  -5   6         56.13         37.33         7.46 o
  -5  -5   6        267.48        253.40        12.92 o
  -4  -5   6       4265.12       4705.32        77.49 o
  -3  -5   6         57.70         76.21        10.14 o
  -2  -5   6        259.37        248.11        26.87 o
  -1  -5   6        632.09       1022.15        31.49 o
   0  -5   6       4175.77       4260.85        85.00 o
   1  -5   6       7561.41       7668.54       130.55 o
   2  -5   6        781.28        717.44        38.36 o
   3  -5   6        111.30         62.76        11.06 o
   4  -5   6       5332.62       4961.72        72.59 o
   5  -5   6       1254.66       1382.78        30.07 o
   6  -5   6        959.53        928.76        31.33 o
   7  -5   6         13.19          4.97        12.65 o
   8  -5   6        889.15        909.45        24.25 o
   9  -5   6        255.15        252.61        14.81 o
  10  -5   6        233.15        218.24        10.14 o
 -11  -4   6         12.45         16.60         7.79 o
 -10  -4   6        102.59         70.68         9.08 o
  -9  -4   6        350.38        318.08        13.97 o
  -8  -4   6       7701.72       7959.59        73.71 o
  -7  -4   6        189.06        196.05        13.67 o
  -6  -4   6        111.47         92.70         7.30 o
  -5  -4   6         66.64         62.37        10.09 o
  -4  -4   6       7547.17       7194.21        93.14 o
  -3  -4   6        566.04        655.97        31.49 o
  -2  -4   6        532.78        458.03        23.72 o
  -1  -4   6       3062.04       2610.12        45.43 o
   0  -4   6      10064.20       9909.68       134.68 o
   1  -4   6        708.22        608.40        32.13 o
   2  -4   6         22.25        -10.17        22.46 o
   3  -4   6       6072.43       5829.04       136.55 o
   4  -4   6       8499.39       9320.63       139.58 o
   5  -4   6        378.42        351.31        14.46 o
   6  -4   6         20.30         28.82        10.28 o
   7  -4   6        714.49        600.16        24.84 o
   8  -4   6          6.35         15.34        13.86 o
   9  -4   6        566.38        598.17        19.77 o
  10  -4   6         98.13         78.93         9.55 o
  11  -4   6        385.43        395.44        13.92 o
 -11  -3   6        311.37        259.44         9.91 o
 -10  -3   6         68.70         59.95         9.40 o
  -9  -3   6        125.08         94.26        11.38 o
  -8  -3   6        943.48        893.61        24.86 o
  -7  -3   6       1051.76       1040.96        27.08 o
  -6  -3   6        392.21        402.78        13.35 o
  -5  -3   6       1363.41       1404.32        71.15 o
  -4  -3   6      25073.27      24483.80       317.33 o
  -3  -3   6       1200.11       1047.51        41.38 o
  -2  -3   6        108.73        122.40        15.68 o
  -1  -3   6       1088.01       1365.89        50.07 o
   0  -3   6      19279.63      19792.36       210.44 o
   1  -3   6       2416.30       2211.43        53.74 o
   2  -3   6         88.30        108.40        23.21 o
   3  -3   6       4207.50       3996.88       192.02 o
   4  -3   6       8432.92       8397.37       127.75 o
   5  -3   6       1472.69       1647.98        30.02 o
   6  -3   6         28.54         15.37         9.22 o
   7  -3   6       1384.93       1414.54        30.93 o
   8  -3   6        241.16        228.43        18.97 o
   9  -3   6        841.43        845.89        24.95 o
  10  -3   6         74.31         59.77        10.36 o
  11  -3   6        380.34        292.54         9.98 o
 -11  -2   6        134.73        139.54         9.67 o
 -10  -2   6        282.45        270.97        15.28 o
  -9  -2   6        642.82        619.85        19.19 o
  -8  -2   6          7.38          6.98        11.44 o
  -7  -2   6        397.75        368.04        18.29 o
  -6  -2   6        582.15        674.62        15.43 o
  -5  -2   6        344.32        296.93        22.35 o
  -4  -2   6       7632.99       7082.01       157.51 o
  -3  -2   6       1031.76       1098.29        40.65 o
  -2  -2   6         60.97         36.90        14.39 o
  -1  -2   6       5171.09       4984.07        91.20 o
   0  -2   6       2758.36       2338.84        50.82 o
   1  -2   6       3412.31       3288.14       114.59 o
   2  -2   6        468.73        433.25        45.83 o
   3  -2   6       1366.08       1580.53        78.48 o
   4  -2   6       1540.34       1336.42        72.93 o
   5  -2   6        399.44        427.64        21.69 o
   6  -2   6        200.81        203.13        15.10 o
   7  -2   6        274.72        280.99        15.75 o
   8  -2   6        613.77        559.99        27.60 o
   9  -2   6        497.58        489.24        21.14 o
  10  -2   6         92.46         74.75        13.92 o
  11  -2   6         97.85         96.98         8.27 o
 -11  -1   6        210.23        203.60         9.93 o
 -10  -1   6        994.87       1014.45        28.23 o
  -9  -1   6        762.00        798.86        21.18 o
  -8  -1   6       1301.47       1218.36        25.92 o
  -7  -1   6        162.07        145.60        12.66 o
  -6  -1   6        201.45        249.86        13.59 o
  -5  -1   6        112.39         73.68        17.43 o
  -4  -1   6      11560.92      12386.75       143.70 o
  -3  -1   6       1914.30       1800.75        48.97 o
  -2  -1   6        276.50        312.14        21.43 o
  -1  -1   6       5405.40       4976.66        54.65 o
   0  -1   6      23162.10      22526.17       464.57 o
   1  -1   6       1013.13       1046.84        80.53 o
   2  -1   6        615.52        470.77        61.94 o
   3  -1   6        673.84        638.01        74.33 o
   4  -1   6       1934.37       2146.64       139.37 o
   5  -1   6        173.50        237.99        21.33 o
   6  -1   6       1596.02       1372.23        30.15 o
   7  -1   6        306.27        322.81        15.86 o
   8  -1   6       1337.54       1351.40        31.51 o
   9  -1   6         21.29         19.17        13.13 o
  10  -1   6        539.17        652.02        23.95 o
  11  -1   6        106.04         89.34         8.15 o
 -11   0   6        200.21        151.41         9.38 o
 -10   0   6        935.02        869.88        27.22 o
  -9   0   6        890.70        926.94        23.19 o
  -8   0   6        635.56        682.92        22.00 o
  -7   0   6        140.13        168.25        14.38 o
  -6   0   6       1243.90       1363.92        27.51 o
  -5   0   6       2565.85       2560.97       143.90 o
  -4   0   6       4104.74       4698.07        82.69 o
  -3   0   6          2.08          6.19        15.17 o
  -2   0   6        814.97        926.15        36.85 o
  -1   0   6       3833.88       3757.82        77.43 o
   0   0   6     151150.25     138521.73      2130.84 o
   1   0   6       5091.11       4999.21        88.14 o
   2   0   6        972.98       1159.94        40.97 o
   3   0   6         39.59         40.02        28.22 o
   4   0   6       3676.98       3998.72        75.42 o
   5   0   6        643.99        701.19        31.25 o
   6   0   6        297.71        228.56        14.80 o
   7   0   6        379.52        347.99        14.56 o
   8   0   6        967.51        968.44        27.37 o
   9   0   6       1256.96       1305.83        32.89 o
  10   0   6       1183.81       1211.08        31.92 o
  11   0   6         32.10         38.51         9.78 o
 -11   1   6        132.57         92.83         8.23 o
 -10   1   6        122.06        109.68        11.20 o
  -9   1   6        530.16        478.11        19.83 o
  -8   1   6          4.91          3.51        11.22 o
  -7   1   6       1375.47       1410.64        32.94 o
  -6   1   6        637.23        695.39        20.00 o
  -5   1   6       1173.74       1209.15        44.29 o
  -4   1   6      44493.72      50905.94       929.14 o
  -3   1   6          6.12         18.58        16.62 o
  -2   1   6         22.46         -6.19        43.36 o
  -1   1   6        158.74        284.94        55.75 o
   0   1   6       6831.36       8076.74       216.80 o
   1   1   6       2707.40       2820.93        40.32 o
   2   1   6      14126.35      14776.95       151.34 o
   3   1   6         29.71         46.46        26.28 o
   4   1   6       5601.52       5162.16        88.28 o
   5   1   6       1632.68       1862.37        51.51 o
   6   1   6        387.37        425.76        23.41 o
   7   1   6        388.90        465.64        20.61 o
   8   1   6         85.82         87.14        16.39 o
   9   1   6        653.00        674.18        27.55 o
  10   1   6         72.09         66.00        14.29 o
  11   1   6          2.00         12.06         9.52 o
 -11   2   6        101.43         88.69         8.99 o
 -10   2   6         73.77         57.55        11.30 o
  -9   2   6          3.49         22.25        10.90 o
  -8   2   6        451.99        326.53        16.13 o
  -7   2   6         44.85         36.06        12.21 o
  -6   2   6         17.44         32.94         9.34 o
  -5   2   6       1541.75       1610.52       111.50 o
  -4   2   6      23216.88      28428.71       594.65 o
  -3   2   6        440.12        532.71        68.14 o
  -2   2   6         47.64        105.30        43.36 o
  -1   2   6         51.26         99.11        43.36 o
   0   2   6      37894.36      37292.22       385.47 o
   1   2   6       2008.77       1897.46        34.25 o
   2   2   6      17975.75      18218.79       181.50 o
   3   2   6        186.93        207.92        25.03 o
   4   2   6       7677.40       8227.16       119.30 o
   5   2   6       1387.33       1342.81        85.33 o
   6   2   6       2758.36       2727.04        52.97 o
   7   2   6       2084.74       2279.91        36.29 o
   8   2   6       2226.55       2284.77        48.00 o
   9   2   6        701.33        759.94        26.13 o
  10   2   6         86.27         68.99        14.29 o
  11   2   6        299.32        247.55        13.74 o
 -11   3   6          8.21          0.69         6.47 o
 -10   3   6         71.41         56.54         9.36 o
  -9   3   6          0.88          0.15        12.14 o
  -8   3   6       1625.87       1262.40        27.53 o
  -7   3   6        697.85        637.61        22.67 o
  -6   3   6        801.32        740.60        20.25 o
  -5   3   6        643.99        704.77        38.18 o
  -4   3   6      17566.65      17726.21       439.79 o
  -3   3   6         31.36         24.78        43.36 o
  -2   3   6        129.76        148.66        49.55 o
  -1   3   6        748.53        662.62        68.14 o
   0   3   6      76898.68      74959.15       876.73 o
   1   3   6       3286.04       3267.86        42.16 o
   2   3   6       2477.20       2532.11        44.73 o
   3   3   6      13304.77      13349.31       199.74 o
   4   3   6       3297.06       3694.94        64.06 o
   5   3   6        811.35        976.21        37.10 o
   6   3   6         11.15         17.51         8.67 o
   7   3   6         86.61         84.80        11.55 o
   8   3   6        577.67        624.38        23.01 o
   9   3   6        720.88        744.97        25.68 o
  10   3   6        164.53        155.80        15.68 o
  11   3   6         93.02         49.98        10.43 o
  12   3   6        106.33        101.67         8.47 o
 -11   4   6         94.82         71.27         7.00 o
 -10   4   6        432.68        393.93        13.81 o
  -9   4   6        667.91        521.05        20.02 o
  -8   4   6       5111.50       4840.86       102.82 o
  -7   4   6        104.03         66.38        10.05 o
  -6   4   6         55.08         48.05        11.50 o
  -5   4   6        115.61        200.38        18.28 o
  -4   4   6      20177.15      19300.25       712.34 o
  -3   4   6       2375.64       2090.67        92.91 o
  -2   4   6        568.87        681.37        80.53 o
  -1   4   6       8557.79       8719.68       167.57 o
   0   4   6      17558.66      17968.19       162.33 o
   1   4   6        416.24        391.03        14.59 o
   2   4   6       3010.74       2977.21        44.50 o
   3   4   6        448.60        472.99        21.84 o
   4   4   6       4004.24       4302.03        71.02 o
   5   4   6       3262.00       3586.14        80.54 o
   6   4   6        109.23         96.16        10.93 o
   7   4   6       1654.01       1758.86        28.64 o
   8   4   6        561.64        704.73        20.81 o
   9   4   6        106.37         94.25        14.37 o
  10   4   6        226.07        206.15        15.93 o
  11   4   6          3.31          3.94         8.88 o
  12   4   6         62.65         52.21         7.43 o
 -11   5   6          1.49         -1.77         5.45 o
 -10   5   6       1244.35       1241.72        31.62 o
  -9   5   6        646.15        589.60        19.13 o
  -8   5   6        911.98        894.90        22.94 o
  -7   5   6        154.19        157.27        12.43 o
  -6   5   6        106.00         78.98        11.20 o
  -5   5   6          0.45          7.99         9.09 o
  -4   5   6       4590.50       4259.45        85.54 o
  -3   5   6       1372.38       1294.04        41.48 o
  -2   5   6        893.81        980.67        63.40 o
  -1   5   6       2929.25       2746.84        73.20 o
   0   5   6       1611.21       1611.80        40.27 o
   1   5   6        964.56        977.68        32.05 o
   2   5   6       1945.31       2062.35        33.92 o
   3   5   6       1473.94       1491.92        29.00 o
   4   5   6       3838.42       4257.48        91.22 o
   5   5   6          2.95         91.97        19.31 o
   6   5   6        140.75        141.15        10.83 o
   7   5   6       1147.55       1060.22        23.47 o
   8   5   6         34.00         43.08        11.17 o
   9   5   6        147.33        154.56        13.20 o
  10   5   6        493.23        536.76        22.42 o
  11   5   6          0.38          2.56        10.43 o
  12   5   6         11.49         16.11         8.31 o
 -11   6   6         34.74         34.37         5.59 o
 -10   6   6        496.00        533.70        13.30 o
  -9   6   6        283.29        313.50        14.25 o
  -8   6   6        585.13        474.84        17.52 o
  -7   6   6         13.70          5.68        10.20 o
  -6   6   6          8.62          5.21        10.99 o
  -5   6   6          0.85         -0.74         9.60 o
  -4   6   6          1.90         21.69        15.51 o
  -3   6   6        704.93        682.68        29.22 o
  -2   6   6        331.00        354.78        15.63 o
  -1   6   6        584.73        547.92        38.03 o
   0   6   6       8945.67       9241.76       112.81 o
   1   6   6       1919.79       1883.84        46.50 o
   2   6   6        306.40        277.67        19.99 o
   3   6   6       2378.44       2202.08        41.42 o
   4   6   6       4485.23       5493.82       115.36 o
   5   6   6       1290.26       1305.81        46.47 o
   6   6   6       1255.07       1163.41        21.94 o
   7   6   6        622.59        524.84        14.17 o
   8   6   6        681.31        690.37        17.39 o
   9   6   6        784.08        781.66        20.83 o
  10   6   6       1521.91       1676.14        33.24 o
  11   6   6          9.95         10.84        11.50 o
  12   6   6        404.29        413.38        13.13 o
 -10   7   6         14.07         17.97         7.68 o
  -9   7   6         14.28         28.18        10.89 o
  -8   7   6        235.03        239.97        13.01 o
  -7   7   6        592.34        600.24        20.66 o
  -6   7   6        215.55        221.59        15.16 o
  -5   7   6          2.15         -2.52         9.88 o
  -4   7   6          6.37         -2.58        21.31 o
  -3   7   6        465.30        589.66        29.66 o
  -2   7   6         32.46         26.67        11.56 o
  -1   7   6       1511.56       1581.50        28.60 o
   0   7   6      35478.34      33749.06       571.60 o
   1   7   6         17.18         37.92        17.58 o
   2   7   6         59.90         50.42        10.09 o
   3   7   6        885.65        831.53        21.36 o
   4   7   6        209.46        168.36        20.56 o
   5   7   6        640.90        635.13        34.27 o
   6   7   6        535.06        548.25        14.53 o
   7   7   6         24.41         16.93         7.93 o
   8   7   6         38.87         25.44         8.71 o
   9   7   6        136.00        126.68        12.06 o
  10   7   6         74.22         74.33        13.03 o
  11   7   6         88.04        116.48        11.60 o
 -10   8   6          0.29         -0.64         7.63 o
  -9   8   6         39.32         37.17        10.18 o
  -8   8   6       2008.39       2028.67        31.31 o
  -7   8   6       5468.24       5200.13        69.71 o
  -6   8   6        348.45        325.59        17.77 o
  -5   8   6        168.11        180.74        12.72 o
  -4   8   6       3959.82       4165.09        59.25 o
  -3   8   6         11.81         11.50        11.75 o
  -2   8   6        262.67        293.23        16.22 o
  -1   8   6       4519.00       4920.25        62.42 o
   0   8   6      32475.96      30565.02       426.33 o
   1   8   6       1255.32       1207.95        32.86 o
   2   8   6          6.77          4.50        10.79 o
   3   8   6        578.83        622.91        20.41 o
   4   8   6      33447.28      34996.65       343.00 o
   5   8   6        818.20        901.22        17.72 o
   6   8   6        157.19        125.64         8.74 o
   7   8   6         25.53         32.49         7.88 o
   8   8   6         84.93         88.54         9.81 o
   9   8   6        530.87        552.29        17.43 o
  10   8   6       1503.75       1554.90        36.51 o
  11   8   6         23.92         28.41        10.43 o
 -10   9   6         58.54         50.84         7.63 o
  -9   9   6        574.90        592.05        16.24 o
  -8   9   6        148.18        114.40        11.88 o
  -7   9   6       1263.12       1261.74        25.28 o
  -6   9   6       2474.64       2517.74        39.79 o
  -5   9   6       2009.32       2080.53        32.33 o
  -4   9   6         92.74         72.31        12.49 o
  -3   9   6        166.79        109.31        14.56 o
  -2   9   6       1352.05       1429.51        34.51 o
  -1   9   6        413.62        528.84        20.88 o
   0   9   6       5311.17       6599.97        89.11 o
   1   9   6        421.65        571.29        19.08 o
   2   9   6          8.71          7.33        11.74 o
   3   9   6        156.89        169.61        13.94 o
   4   9   6       1438.92       1210.82        44.23 o
   5   9   6          1.60         19.21         6.91 o
   6   9   6        692.58        638.38        15.48 o
   7   9   6        399.03        421.88        14.63 o
   8   9   6         28.74         39.91         9.41 o
   9   9   6         97.78        140.56        10.55 o
  10   9   6       1200.65       1274.15        24.58 o
  11   9   6         12.08         12.05         9.78 o
 -10  10   6          6.30         -1.88         6.26 o
  -9  10   6         97.48        103.94        10.21 o
  -8  10   6         30.43         42.27         8.88 o
  -7  10   6         41.70         39.13         9.30 o
  -6  10   6       4933.80       5226.89        65.37 o
  -5  10   6        943.17        981.34        24.27 o
  -4  10   6        683.38        552.31        17.53 o
  -3  10   6       1036.10       1111.91        21.45 o
  -2  10   6         35.63         33.80        14.31 o
  -1  10   6        111.74        199.34        16.76 o
   0  10   6      43937.17      45680.75      1070.59 o
   1  10   6       3019.75       3022.53        44.78 o
   2  10   6        617.13        669.15        25.68 o
   3  10   6         94.54         80.29        14.11 o
   4  10   6        520.21        511.20        11.81 o
   5  10   6          1.63          1.35         5.82 o
   6  10   6          6.60         11.43         7.00 o
   7  10   6         80.00         59.75         9.28 o
   8  10   6        838.82        856.44        18.43 o
   9  10   6         30.57         29.18         9.69 o
  10  10   6         22.98         23.30         9.15 o
  11  10   6         25.40          9.60         9.01 o
  -9  11   6          0.86          5.92         8.23 o
  -8  11   6          3.25          4.19         9.73 o
  -7  11   6        169.82        164.21        11.54 o
  -6  11   6        385.11        402.36        15.17 o
  -5  11   6        695.97        671.64        18.95 o
  -4  11   6       6664.70       6629.57        55.36 o
  -3  11   6        503.22        493.45        11.94 o
  -2  11   6       1952.65       2081.38        24.82 o
  -1  11   6       1105.82       1188.11        48.28 o
   0  11   6       2692.48       2377.24        49.35 o
   1  11   6         69.99         65.70        12.77 o
   2  11   6       1046.27       1145.66        33.37 o
   3  11   6          2.48          6.18         5.38 o
   4  11   6       1082.46       1089.33        12.93 o
   5  11   6       1340.24       1323.77        18.36 o
   6  11   6        100.98        104.72         7.72 o
   7  11   6        205.48        229.48        11.08 o
   8  11   6        504.56        536.76        22.97 o
   9  11   6        377.17        399.09        15.45 o
  10  11   6         11.76         23.00         8.05 o
  11  11   6         83.10         65.53         9.01 o
  -9  12   6        128.37        134.84         8.77 o
  -8  12   6        116.84        128.28        11.28 o
  -7  12   6        113.06        120.86        10.88 o
  -6  12   6        651.18        632.81        16.41 o
  -5  12   6       1333.75       1407.23        23.60 o
  -4  12   6       2096.04       2182.88        29.29 o
  -3  12   6        237.81        233.08         9.26 o
  -2  12   6        123.01        158.89         6.64 o
  -1  12   6         69.49         93.93         5.78 o
   0  12   6        409.78        464.05        11.17 o
   1  12   6         76.69         69.31         6.87 o
   2  12   6        405.53        428.89         9.71 o
   3  12   6       2309.80       2329.41        19.75 o
   4  12   6       2166.50       2011.19        19.20 o
   5  12   6        828.92        844.59        14.28 o
   6  12   6        688.44        709.34        18.21 o
   7  12   6        603.67        601.75        18.13 o
   8  12   6       1671.20       1589.96        32.47 o
   9  12   6         16.10         26.46         9.22 o
  10  12   6         95.44        142.58        12.01 o
  11  12   6        304.34        327.98        12.98 o
  -9  13   6        564.05        556.71        14.61 o
  -8  13   6         19.13         21.01         9.09 o
  -7  13   6         22.51         12.08         8.82 o
  -6  13   6        242.43        207.62        11.15 o
  -5  13   6         27.41         31.10        10.06 o
  -4  13   6       3226.75       3091.91        33.94 o
  -3  13   6         12.96         22.47         6.85 o
  -2  13   6         53.34         71.94         6.21 o
  -1  13   6        217.47        212.91         7.42 o
   0  13   6        178.24        197.21         7.62 o
   1  13   6        407.37        522.17         9.50 o
   2  13   6        242.80        211.66         6.88 o
   3  13   6       1008.70       1005.91        12.49 o
   4  13   6        771.70        756.09        12.55 o
   5  13   6        369.32        363.49        10.73 o
   6  13   6         50.38         75.56         9.06 o
   7  13   6       1652.46       1704.51        27.25 o
   8  13   6        825.62        817.43        22.79 o
   9  13   6        372.59        326.77        14.29 o
  10  13   6       1170.64       1331.57        43.72 o
  11  13   6        110.69        145.17         9.68 o
  -8  14   6        137.99        143.51         9.95 o
  -7  14   6        158.66        178.08        11.98 o
  -6  14   6        190.59        231.31        14.54 o
  -5  14   6        479.26        493.97        16.02 o
  -4  14   6       1638.07       1630.97        24.68 o
  -3  14   6         92.64         84.41         8.01 o
  -2  14   6        220.66        231.55         8.31 o
  -1  14   6        464.47        436.39        10.34 o
   0  14   6       4482.39       4189.42        30.00 o
   1  14   6        158.72        192.43         7.38 o
   2  14   6         42.32         68.77         5.76 o
   3  14   6         14.49         23.84         5.55 o
   4  14   6        272.18        291.40         9.24 o
   5  14   6          5.99         -1.09         8.98 o
   6  14   6        343.21        329.16        12.99 o
   7  14   6        139.83        157.46        10.42 o
   8  14   6         16.93         35.02         9.31 o
   9  14   6        699.09        713.26        21.25 o
  10  14   6        223.78        260.22        12.88 o
  -8  15   6        130.24        135.48         9.33 o
  -7  15   6        358.89        413.19        14.88 o
  -6  15   6        210.10        248.14        13.02 o
  -5  15   6        579.92        612.67        18.61 o
  -4  15   6       3131.92       3015.23        35.03 o
  -3  15   6       1204.36       1288.54        22.36 o
  -2  15   6          3.11          7.90         6.95 o
  -1  15   6        213.38        196.53         8.99 o
   0  15   6       8992.65       8698.84        49.75 o
   1  15   6         51.81         28.84         5.90 o
   2  15   6        267.10        223.20         8.85 o
   3  15   6        269.61        279.47         8.82 o
   4  15   6      13613.57      13203.62        65.88 o
   5  15   6        297.50        312.20        11.95 o
   6  15   6        362.41        309.29        13.04 o
   7  15   6         46.17         24.04         9.17 o
   8  15   6        718.64        734.06        20.61 o
   9  15   6         16.07         25.13        11.08 o
  10  15   6        267.13        280.78        12.04 o
  -7  16   6         41.20         39.32         8.47 o
  -6  16   6        369.71        388.74        14.83 o
  -5  16   6        859.32       1012.11        22.65 o
  -4  16   6         82.12         75.39        10.14 o
  -3  16   6        146.02        117.95        10.61 o
  -2  16   6        191.72        170.47        10.27 o
  -1  16   6        207.93        211.60        16.71 o
   0  16   6        338.96        284.28        10.61 o
   1  16   6        236.17        203.62         8.53 o
   2  16   6       5294.16       5106.12        41.07 o
   3  16   6       1185.18       1161.84        17.11 o
   4  16   6       8963.22       8758.95        51.70 o
   5  16   6       5500.94       5566.57        69.57 o
   6  16   6        832.86        743.07        18.31 o
   7  16   6         69.72         62.09        11.28 o
   8  16   6        585.39        596.01        17.77 o
   9  16   6        661.49        711.22        18.85 o
  10  16   6          4.12          4.96         8.31 o
  -7  17   6        138.13        159.63         9.52 o
  -6  17   6         67.98         52.90         9.15 o
  -5  17   6        272.19        244.63        13.19 o
  -4  17   6         28.24         46.80         9.16 o
  -3  17   6        437.49        498.22        15.25 o
  -2  17   6       1870.07       1638.39        32.53 o
  -1  17   6       1172.00       1172.47        20.18 o
   0  17   6       1278.66       1349.59        20.35 o
   1  17   6        235.94        272.94        11.01 o
   2  17   6       3308.94       3394.54        30.23 o
   3  17   6        653.90        640.35        13.48 o
   4  17   6        481.32        454.80        12.26 o
   5  17   6         79.78         81.75        14.12 o
   6  17   6         28.02         54.99        10.26 o
   7  17   6        264.34        263.28        13.57 o
   8  17   6         45.77         53.75        11.34 o
   9  17   6        202.14        226.35        12.70 o
  -6  18   6          1.50         -1.38         7.06 o
  -5  18   6          1.40          7.05         8.93 o
  -4  18   6        669.39        826.62        19.05 o
  -3  18   6         12.37         27.55         7.69 o
  -2  18   6        116.95         78.49         8.53 o
  -1  18   6        157.81        134.48        10.41 o
   0  18   6          6.81         -8.04         8.78 o
   1  18   6         13.91          4.71         8.03 o
   2  18   6        305.90        293.62        10.76 o
   3  18   6        100.59        117.56         9.34 o
   4  18   6        685.30        722.14        15.95 o
   5  18   6        160.59        173.48        23.07 o
   6  18   6       1208.32       1251.77        22.75 o
   7  18   6        143.88        168.65        11.71 o
   8  18   6         62.05         57.18        10.13 o
   9  18   6        151.00        145.72        10.31 o
  -5  19   6         19.49         16.87         7.19 o
  -4  19   6         46.22         40.85         9.42 o
  -3  19   6          1.60         18.10         8.80 o
  -2  19   6        562.78        481.56        13.94 o
  -1  19   6          0.09          4.23         8.08 o
   0  19   6          0.18        -14.48        14.48 o
   1  19   6         56.70         35.80         8.02 o
   2  19   6         13.21         10.71         7.24 o
   3  19   6       1093.20       1049.92        17.66 o
   4  19   6        817.56        833.89        22.78 o
   5  19   6         84.05         88.24        14.78 o
   6  19   6        266.20        292.27        14.01 o
   7  19   6        238.29        233.45        14.52 o
   8  19   6       1669.07       1744.08        61.35 o
  -5  20   6          8.94         -3.44         9.83 o
  -4  20   6          2.29         21.42         8.11 o
  -3  20   6          0.56         -0.24         9.33 o
  -2  20   6        154.93        195.04        12.66 o
  -1  20   6         47.46         40.03         9.42 o
   0  20   6        329.09        311.15        13.24 o
   1  20   6          4.45         -5.38        18.10 o
   2  20   6        278.45        257.45        11.28 o
   3  20   6        206.69        173.70        11.33 o
   4  20   6        176.10        169.68        20.42 o
   5  20   6        345.26        330.33        18.33 o
   6  20   6         13.54         33.29        11.52 o
   7  20   6        232.36        251.32        18.23 o
  -4  21   6        124.61        107.69         7.92 o
  -3  21   6          0.80         15.25         7.29 o
  -2  21   6        184.72        165.13         9.93 o
  -1  21   6        830.72        927.39        18.38 o
   0  21   6       1125.35       1235.06        23.06 o
   1  21   6          0.06         -0.49         9.17 o
   2  21   6        328.04        347.41        27.60 o
   3  21   6        829.05        852.34        16.52 o
   4  21   6       2051.02       2058.91        66.71 o
   5  21   6          1.45          8.26        10.93 o
   6  21   6          3.04         18.58        14.31 o
   7  21   6         34.81         35.31        19.42 o
  -3  22   6       1490.60       1637.50        35.71 o
  -2  22   6        306.77        324.08        12.98 o
  -1  22   6        188.96        202.28        11.50 o
   0  22   6        973.74       1068.04        20.58 o
   1  22   6        571.90        672.12        17.85 o
   2  22   6          3.23         -5.00        17.27 o
   3  22   6        149.01         47.58        23.16 o
   4  22   6        408.60        329.18        59.04 o
   5  22   6        210.60        189.38        38.05 o
   6  22   6          0.71         -1.69        12.08 o
  -1  23   6         86.04         59.34         8.16 o
   0  23   6         25.17         13.63         8.31 o
   1  23   6        177.47        187.28        24.65 o
   2  23   6        221.67        136.58        33.24 o
   3  23   6        105.41        -69.88        69.88 o
   4  23   6         65.28        -31.05        31.05 o
  -2 -20   7          7.96          9.29        13.14 o
  -1 -20   7         23.99         12.39        10.73 o
  -4 -19   7          8.40         29.32         9.85 o
  -3 -19   7         13.77          0.44        10.51 o
  -2 -19   7         42.22         16.03         9.68 o
  -1 -19   7         16.12          4.31         9.95 o
   0 -19   7         86.02         55.75        12.39 o
   1 -19   7         18.03          1.55         9.29 o
   2 -19   7         12.87         20.13         9.29 o
  -6 -18   7        719.22        548.27        30.97 o
  -5 -18   7        224.48        257.28        20.04 o
  -4 -18   7          6.51         43.02        13.68 o
  -3 -18   7         49.54          2.75        18.98 o
  -2 -18   7        220.44        202.96        13.34 o
  -1 -18   7        255.14        247.45        16.34 o
   0 -18   7        185.56        183.16        13.92 o
   1 -18   7        109.89        112.44        15.49 o
   2 -18   7       1426.20       1661.93        30.81 o
   3 -18   7        159.25        111.92        11.08 o
  -7 -17   7          4.44         37.17        18.58 o
  -6 -17   7        972.80       1271.31        43.80 o
  -5 -17   7          5.41          8.41        12.88 o
  -4 -17   7       1082.47       1288.60        34.54 o
  -3 -17   7        408.12        444.18        22.77 o
  -2 -17   7         57.88         34.91        12.14 o
  -1 -17   7        626.86        591.25        20.80 o
   0 -17   7        720.77        758.81        29.30 o
   1 -17   7        351.24        324.96        18.73 o
   2 -17   7        522.22        553.39        21.51 o
   3 -17   7        819.13        858.64        23.70 o
   4 -17   7       1089.39       1147.79        34.34 o
  -7 -16   7          2.92         -3.72        12.75 o
  -6 -16   7       2979.08       3502.58        73.81 o
  -5 -16   7        866.46        977.35        27.31 o
  -4 -16   7        241.90        234.30        29.92 o
  -3 -16   7        542.00        543.76        18.73 o
  -2 -16   7       1122.90       1159.75        25.46 o
  -1 -16   7        686.49        709.39        26.96 o
   0 -16   7         93.69         96.25        13.03 o
   1 -16   7        794.81        732.79        25.73 o
   2 -16   7       1067.94       1147.49        32.05 o
   3 -16   7          4.51         14.08        12.51 o
   4 -16   7        110.38         93.72        13.13 o
   5 -16   7        251.37        248.30        12.96 o
  -8 -15   7         35.90         44.24        15.49 o
  -7 -15   7         26.64         22.56        15.25 o
  -6 -15   7       1340.30       1440.72        49.78 o
  -5 -15   7        881.04        859.41        20.79 o
  -4 -15   7        218.00        184.23        13.76 o
  -3 -15   7          6.87         29.49        11.18 o
  -2 -15   7        373.64        347.04        17.56 o
  -1 -15   7       1108.91       1207.03        27.14 o
   0 -15   7         52.19         61.31        10.67 o
   1 -15   7        147.25        139.29        14.65 o
   2 -15   7        559.17        558.65        21.81 o
   3 -15   7        229.22        214.98        17.58 o
   4 -15   7         59.05         73.07        13.92 o
   5 -15   7         17.79          5.80        10.26 o
   6 -15   7        130.84        145.96        12.30 o
  -9 -14   7         18.01         34.35        12.39 o
  -8 -14   7         27.62         26.84        14.31 o
  -7 -14   7          4.13          7.85        11.43 o
  -6 -14   7        616.12        572.68        18.34 o
  -5 -14   7        302.21        289.28        15.69 o
  -4 -14   7        425.57        351.91        14.59 o
  -3 -14   7          6.20          8.49         9.87 o
  -2 -14   7       2423.74       2352.13        40.06 o
  -1 -14   7        165.35        206.24        13.39 o
   0 -14   7        145.07        149.57        12.67 o
   1 -14   7        745.03        700.42        23.97 o
   2 -14   7          2.04         23.99        12.14 o
   3 -14   7         11.03         -0.79        12.48 o
   4 -14   7         52.78         47.13        13.03 o
   5 -14   7        408.19        421.04        22.28 o
   6 -14   7        148.40        203.17        16.22 o
   7 -14   7         13.34          6.19        10.73 o
  -9 -13   7        617.34        554.37        21.79 o
  -8 -13   7        167.48        158.17        15.01 o
  -7 -13   7         44.79         53.33        13.92 o
  -6 -13   7          2.64         30.07        13.03 o
  -5 -13   7         47.48         46.30        10.46 o
  -4 -13   7         76.02         56.71         9.17 o
  -3 -13   7         67.85         86.20        10.85 o
  -2 -13   7        224.70        196.42        14.61 o
  -1 -13   7        463.63        442.05        16.95 o
   0 -13   7        334.80        281.45        15.03 o
   1 -13   7       1798.94       1873.34        35.31 o
   2 -13   7       1972.43       1993.92        37.61 o
   3 -13   7       1885.26       1847.06        38.45 o
   4 -13   7       2193.82       2307.39        41.90 o
   5 -13   7        527.39        556.51        21.22 o
   6 -13   7         40.77         44.74        13.24 o
   7 -13   7        122.16        110.51        12.88 o
  -9 -12   7         29.81         16.37        10.51 o
  -8 -12   7         35.55         26.84        13.68 o
  -7 -12   7        692.31        670.56        25.22 o
  -6 -12   7        281.58        204.82        14.92 o
  -5 -12   7         50.26         39.85         9.92 o
  -4 -12   7         21.23         25.45         8.75 o
  -3 -12   7         90.63         92.51        10.90 o
  -2 -12   7         37.82         52.02         9.15 o
  -1 -12   7          3.90          9.65         9.35 o
   0 -12   7        732.55        726.69        19.97 o
   1 -12   7         21.04         20.51        10.54 o
   2 -12   7       1564.05       1607.23        35.08 o
   3 -12   7         36.16         25.71        12.75 o
   4 -12   7        114.19        114.54        14.27 o
   5 -12   7         39.93         55.54        11.86 o
   6 -12   7        668.12        733.19        27.59 o
   7 -12   7         46.22         72.27        17.88 o
   8 -12   7        378.68        351.42        20.04 o
 -10 -11   7         18.08         -5.63        11.61 o
  -9 -11   7         71.61         92.59        12.30 o
  -8 -11   7        198.62        175.36        11.24 o
  -7 -11   7        106.40         86.67         9.95 o
  -6 -11   7       1472.49       1295.01        30.68 o
  -5 -11   7         16.71         18.74         9.41 o
  -4 -11   7          6.76         14.98         8.75 o
  -3 -11   7          6.52          9.10         7.41 o
  -2 -11   7       5284.07       5201.18        47.88 o
  -1 -11   7       2226.46       2363.42        39.10 o
   0 -11   7       1229.78       1108.11        20.89 o
   1 -11   7        364.12        400.12        16.93 o
   2 -11   7       4514.36       4308.60        61.89 o
   3 -11   7        879.32        802.02        22.27 o
   4 -11   7          1.85         -8.12         8.73 o
   5 -11   7          4.12          7.15         6.76 o
   6 -11   7       1305.92       1439.66        42.19 o
   7 -11   7         11.44         -7.10         8.73 o
   8 -11   7          0.03         28.91        16.39 o
 -10 -10   7         95.01        102.69        11.27 o
  -9 -10   7        235.63        234.42        14.19 o
  -8 -10   7        182.99        207.08        12.06 o
  -7 -10   7        185.76        195.94        12.16 o
  -6 -10   7       1507.92       1377.29        54.50 o
  -5 -10   7       1143.88       1083.41        19.51 o
  -4 -10   7         34.57         40.79         7.77 o
  -3 -10   7        383.32        280.47        10.54 o
  -2 -10   7       1817.40       1917.36        24.72 o
  -1 -10   7       1401.28       1308.53        22.20 o
   0 -10   7        662.63        596.63        14.60 o
   1 -10   7       5644.70       5458.73        50.02 o
   2 -10   7        377.86        414.22        14.03 o
   3 -10   7       1776.63       1723.29        28.05 o
   4 -10   7        293.89        277.20        12.27 o
   5 -10   7        826.99        755.94        16.75 o
   6 -10   7         62.73         45.29         7.77 o
   7 -10   7         29.95          8.07         8.09 o
   8 -10   7        103.60         86.98         8.98 o
   9 -10   7          5.91          2.95         7.71 o
 -10  -9   7        797.94        874.14        31.51 o
  -9  -9   7          7.33         16.32         8.54 o
  -8  -9   7       2185.66       2165.24        50.31 o
  -7  -9   7         80.62         83.53        10.39 o
  -6  -9   7       7137.87       7042.87        52.83 o
  -5  -9   7         19.82         50.41         8.54 o
  -4  -9   7        160.74        184.52         9.43 o
  -3  -9   7        130.27         82.50         6.73 o
  -2  -9   7       2610.42       2419.98        27.26 o
  -1  -9   7        197.49        183.27         9.01 o
   0  -9   7        437.62        437.86        12.86 o
   1  -9   7        765.50        704.21        17.14 o
   2  -9   7        287.51        212.16        10.23 o
   3  -9   7         15.25         49.02         8.29 o
   4  -9   7         19.64         21.13         8.17 o
   5  -9   7       1424.30       1291.32        21.06 o
   6  -9   7        213.59        208.15        11.34 o
   7  -9   7         67.93         75.34         9.06 o
   8  -9   7         50.41         38.47         8.44 o
   9  -9   7        271.99        259.59         9.74 o
 -11  -8   7        236.78        202.52        11.34 o
 -10  -8   7        211.08        225.07        16.11 o
  -9  -8   7        255.42        257.42        13.96 o
  -8  -8   7        362.36        367.58        15.35 o
  -7  -8   7        121.61        126.49         9.59 o
  -6  -8   7      15863.15      15426.66       112.72 o
  -5  -8   7         22.63         24.53         7.78 o
  -4  -8   7        168.04        143.07         8.76 o
  -3  -8   7        179.27        201.33         9.19 o
  -2  -8   7       8400.69       8195.89       105.49 o
  -1  -8   7        545.95        621.73        21.32 o
   0  -8   7        647.19        657.25        42.03 o
   1  -8   7       1425.98       1331.08        27.89 o
   2  -8   7         34.04         79.48         7.91 o
   3  -8   7         12.99         27.92         7.28 o
   4  -8   7          2.29          0.14         8.60 o
   5  -8   7        235.79        211.83        10.61 o
   6  -8   7        762.83        680.97        22.30 o
   7  -8   7        228.61        215.65        11.97 o
   8  -8   7         29.89         46.13         9.05 o
   9  -8   7        425.69        420.96        13.10 o
 -11  -7   7        252.20        199.46        11.79 o
 -10  -7   7        177.00        174.37        10.16 o
  -9  -7   7         29.82         27.23         8.80 o
  -8  -7   7        380.14        381.86        13.05 o
  -7  -7   7        891.66        958.78        18.60 o
  -6  -7   7         25.97         72.32         8.40 o
  -5  -7   7        112.93        123.28         9.48 o
  -4  -7   7        505.33        495.83        12.49 o
  -3  -7   7          2.13         -8.30         8.34 o
  -2  -7   7      13090.29      13796.08       208.31 o
  -1  -7   7       2364.69       2639.50        65.44 o
   0  -7   7        429.89        383.84        32.13 o
   1  -7   7        189.44        318.41        28.74 o
   2  -7   7         37.15         38.37         6.84 o
   3  -7   7        271.32        267.84        11.98 o
   4  -7   7        232.54        213.73        13.75 o
   5  -7   7         75.25         76.88        10.41 o
   6  -7   7        277.11        236.08        13.98 o
   7  -7   7        428.69        411.55        15.43 o
   8  -7   7        574.90        599.20        16.90 o
   9  -7   7        785.59        740.97        19.62 o
  10  -7   7        574.97        523.96        15.98 o
 -11  -6   7        728.47        656.29        20.56 o
 -10  -6   7        338.28        334.29        11.10 o
  -9  -6   7        139.19        157.05        12.23 o
  -8  -6   7         13.26         -8.14         8.14 o
  -7  -6   7        678.78        652.70        15.61 o
  -6  -6   7         22.57         22.28         6.38 o
  -5  -6   7         32.69         39.17         7.40 o
  -4  -6   7        653.58        663.27        18.48 o
  -3  -6   7         28.20         64.60        13.77 o
  -2  -6   7       5155.96       5729.71       117.29 o
  -1  -6   7        730.69        700.31        33.38 o
   0  -6   7        415.60        330.86        28.34 o
   1  -6   7        811.68        830.48        40.07 o
   2  -6   7       3385.35       3126.47        55.46 o
   3  -6   7        214.96        261.10        12.93 o
   4  -6   7       1073.55        960.30        23.45 o
   5  -6   7        940.31        906.01        21.60 o
   6  -6   7        524.27        462.33        26.19 o
   7  -6   7       1323.86       1394.08        26.26 o
   8  -6   7        812.47        830.95        20.94 o
   9  -6   7        373.32        372.15        14.38 o
  10  -6   7        102.57         80.83         7.64 o
 -11  -5   7         80.44         92.07        18.78 o
 -10  -5   7        623.48        559.43        15.01 o
  -9  -5   7        170.99        206.15        11.46 o
  -8  -5   7        411.99        355.04        16.12 o
  -7  -5   7          5.68         17.39         8.21 o
  -6  -5   7       1791.12       1727.99        21.28 o
  -5  -5   7       3156.81       3192.29        35.74 o
  -4  -5   7         66.77         82.96        14.92 o
  -3  -5   7        221.05        159.72        21.77 o
  -2  -5   7      49189.32      53273.49       537.18 o
  -1  -5   7        565.89        664.82        25.21 o
   0  -5   7        548.59        504.22        28.65 o
   1  -5   7        968.19        935.65        42.03 o
   2  -5   7       1148.39        947.93        44.46 o
   3  -5   7       1509.98       1525.44        31.41 o
   4  -5   7        188.10        168.45        15.59 o
   5  -5   7       1051.03       1045.60        24.45 o
   6  -5   7        357.38        362.13        15.52 o
   7  -5   7       1207.68       1254.00        29.20 o
   8  -5   7        283.36        270.80        15.13 o
   9  -5   7        176.40        170.82        11.34 o
  10  -5   7         33.99         13.80         5.83 o
 -11  -4   7        214.11        125.41         8.77 o
 -10  -4   7        368.00        368.90        12.30 o
  -9  -4   7        383.74        359.25        15.69 o
  -8  -4   7         41.13         29.10        11.78 o
  -7  -4   7        266.38        276.62        12.49 o
  -6  -4   7       6724.31       6765.64        52.40 o
  -5  -4   7        739.91        698.12        19.63 o
  -4  -4   7         66.29         99.78        14.29 o
  -3  -4   7         73.34         67.73        16.33 o
  -2  -4   7       1470.20       1886.29        52.58 o
  -1  -4   7        333.37        406.06        29.85 o
   0  -4   7        660.78        696.32        29.12 o
   1  -4   7       2912.57       2757.27       116.61 o
   2  -4   7      17256.39      18212.49       351.12 o
   3  -4   7        427.67        370.47        20.86 o
   4  -4   7         14.92         32.16        15.05 o
   5  -4   7        666.19        622.18        22.09 o
   6  -4   7       1091.12        942.64        27.16 o
   7  -4   7        126.20        115.53        15.88 o
   8  -4   7          6.99         -1.80        13.02 o
   9  -4   7        158.29        164.74        12.62 o
  10  -4   7        292.34        308.62        10.77 o
  11  -4   7          0.29          4.65         5.60 o
 -11  -3   7        377.83        299.98        12.33 o
 -10  -3   7       1061.74        996.28        21.47 o
  -9  -3   7        340.09        319.22        15.69 o
  -8  -3   7         12.28          8.23        11.46 o
  -7  -3   7       1219.64       1232.86        62.33 o
  -6  -3   7       9919.65       9664.03        68.35 o
  -5  -3   7        138.46        151.94        13.41 o
  -4  -3   7          5.43          7.79        10.54 o
  -3  -3   7         81.43        101.10        16.07 o
  -2  -3   7       1279.41       1222.95        33.65 o
  -1  -3   7        951.35        751.35        37.55 o
   0  -3   7        142.62        115.01        12.38 o
   1  -3   7       2123.88       1933.30        48.73 o
   2  -3   7       2785.45       2800.89        97.57 o
   3  -3   7        565.85        451.61        41.02 o
   4  -3   7        326.95        385.51        22.12 o
   5  -3   7        514.16        561.71        20.87 o
   6  -3   7        455.68        453.39        19.73 o
   7  -3   7         26.32         21.37        13.82 o
   8  -3   7         80.18         75.76        14.63 o
   9  -3   7          0.04        -12.70        12.70 o
  10  -3   7         21.05         16.14         9.33 o
  11  -3   7         46.15         48.43         8.21 o
 -11  -2   7         19.33         24.97         6.90 o
 -10  -2   7       2251.40       2237.82        48.84 o
  -9  -2   7        117.36         86.54        11.46 o
  -8  -2   7        672.71        614.77        23.92 o
  -7  -2   7        103.42         86.45        12.77 o
  -6  -2   7       3478.42       3027.60        35.80 o
  -5  -2   7         26.49         30.09        12.80 o
  -4  -2   7        798.46        894.30        44.03 o
  -3  -2   7        107.17         76.42        17.63 o
  -2  -2   7        294.26        131.36        13.93 o
  -1  -2   7       1514.29       1568.76        61.23 o
   0  -2   7        252.12        284.19        41.44 o
   1  -2   7       3383.02       3237.43        58.99 o
   2  -2   7        659.36        684.48        56.94 o
   3  -2   7       3921.39       3901.85       131.18 o
   4  -2   7        111.55         74.45        15.32 o
   5  -2   7       1126.07       1167.16        26.89 o
   6  -2   7       1705.60       1513.63        29.07 o
   7  -2   7          2.01          2.41        12.57 o
   8  -2   7        235.00        246.37        19.38 o
   9  -2   7         28.98         21.22        11.32 o
  10  -2   7         20.02         25.15        12.26 o
  11  -2   7        127.47        125.29         7.56 o
 -11  -1   7          1.02          5.35         6.01 o
 -10  -1   7       1205.66       1189.42        34.15 o
  -9  -1   7        360.35        404.16        16.43 o
  -8  -1   7        103.22        104.42        14.41 o
  -7  -1   7        200.10        275.62        16.64 o
  -6  -1   7         10.62         79.39        10.98 o
  -5  -1   7       1505.96       1366.19        42.67 o
  -4  -1   7        601.29        649.23        28.22 o
  -3  -1   7        789.47        936.93        38.96 o
  -2  -1   7      45263.88      41054.75       415.28 o
  -1  -1   7        719.15        794.15        27.35 o
   0  -1   7        589.32        551.29        68.14 o
   1  -1   7       2431.87       2419.82        77.43 o
   2  -1   7      13278.09      14066.00       353.07 o
   3  -1   7         30.20         68.14        43.36 o
   4  -1   7         20.81         26.78        14.04 o
   5  -1   7       2956.96       2966.19        52.50 o
   6  -1   7         60.39         69.06        10.76 o
   7  -1   7         32.90         39.17        11.99 o
   8  -1   7          0.47         -5.77        12.66 o
   9  -1   7         64.55         57.13        13.09 o
  10  -1   7       1127.28       1116.72        47.25 o
  11  -1   7         45.39         48.36         7.51 o
 -11   0   7        534.33        405.38        11.88 o
 -10   0   7        103.66         75.67        12.14 o
  -9   0   7          0.25         -7.56        10.92 o
  -8   0   7        353.10        341.08        14.91 o
  -7   0   7         11.94         27.81        10.89 o
  -6   0   7        480.18        626.28        18.36 o
  -5   0   7        102.98        178.59        37.71 o
  -4   0   7         21.81         27.87        11.75 o
  -3   0   7       1266.00       1021.95        44.18 o
  -2   0   7       1856.52       1578.29        51.48 o
  -1   0   7       7921.16       7387.48        94.09 o
   0   0   7         44.40         24.78        43.36 o
   1   0   7      27366.95      27236.03       404.79 o
   2   0   7         35.66         29.80        17.16 o
   3   0   7       1292.15       1352.62        65.26 o
   4   0   7       2036.12       1765.14        46.56 o
   5   0   7       2261.93       2151.55        51.11 o
   6   0   7        310.11        284.06        15.13 o
   7   0   7        647.18        747.04        27.61 o
   8   0   7       1022.36       1093.69        38.81 o
   9   0   7          9.42          4.42        12.05 o
  10   0   7         59.43         48.16        13.19 o
  11   0   7         23.76         23.42         7.16 o
 -11   1   7        142.95        144.37         8.80 o
 -10   1   7         95.43         76.17        11.30 o
  -9   1   7        182.65        173.23        13.44 o
  -8   1   7        161.17        172.62        15.25 o
  -7   1   7        274.01        299.69        17.38 o
  -6   1   7         14.45         28.56         7.59 o
  -5   1   7          0.27         15.28        15.76 o
  -4   1   7        806.12        917.51        35.55 o
  -3   1   7         49.63        108.53        22.16 o
  -2   1   7       5203.34       4868.09       185.83 o
  -1   1   7       4091.67       3777.90       161.05 o
   0   1   7        237.51        154.86        55.75 o
   1   1   7      42079.67      39619.68       342.34 o
   2   1   7      23148.87      24924.02       229.97 o
   3   1   7       1139.77       1096.21        46.22 o
   4   1   7       1388.31       1187.95        35.26 o
   5   1   7       4711.85       5032.14       117.15 o
   6   1   7       5964.26       5874.88        80.37 o
   7   1   7       2891.98       2992.30        42.76 o
   8   1   7        832.00        855.26        30.01 o
   9   1   7        213.51        244.90        16.86 o
  10   1   7         43.09         50.37        13.51 o
  11   1   7        147.16        149.75        10.23 o
 -11   2   7         12.70          7.36         6.90 o
 -10   2   7        384.65        345.42        15.13 o
  -9   2   7        918.68        865.56        22.21 o
  -8   2   7        153.90        162.04        15.34 o
  -7   2   7        336.85        310.32        18.24 o
  -6   2   7      12582.82      12648.29        89.36 o
  -5   2   7        716.88        625.62        74.33 o
  -4   2   7        398.13        489.35        74.33 o
  -3   2   7          1.12        -24.78        49.55 o
  -2   2   7      15819.96      15812.17       390.24 o
  -1   2   7        628.90        533.54        36.58 o
   0   2   7       1066.11       1029.72        35.39 o
   1   2   7       1135.82       1037.47        31.29 o
   2   2   7       8383.35       7603.63        96.54 o
   3   2   7        487.20        634.30        35.76 o
   4   2   7         44.43         15.39        14.61 o
   5   2   7         13.07         44.65        15.13 o
   6   2   7         99.06        120.93        13.77 o
   7   2   7        173.23        175.18        13.38 o
   8   2   7        461.18        458.83        20.30 o
   9   2   7        522.67        518.98        23.83 o
  10   2   7        377.61        359.28        17.52 o
  11   2   7          1.76          3.54         8.58 o
 -11   3   7        313.37        230.62         8.87 o
 -10   3   7        126.49        134.33        10.41 o
  -9   3   7          9.52          1.02        11.36 o
  -8   3   7         43.71         33.29        11.86 o
  -7   3   7        392.66        347.09        18.63 o
  -6   3   7        640.97        818.49        19.93 o
  -5   3   7        957.74        952.38        23.08 o
  -4   3   7        534.67        570.68        28.91 o
  -3   3   7         43.37         12.39        43.36 o
  -2   3   7      14907.85      15762.62       390.24 o
  -1   3   7       9594.64      10480.81       405.73 o
   0   3   7        660.38        717.96        24.60 o
   1   3   7         14.22         -2.28         9.36 o
   2   3   7      49458.80      48403.11       381.54 o
   3   3   7       5180.45       5392.95       100.61 o
   4   3   7        412.60        450.55        24.02 o
   5   3   7        184.31        216.22        23.41 o
   6   3   7       4980.71       4695.64        49.86 o
   7   3   7        455.86        489.88        17.67 o
   8   3   7        199.46        203.15        16.21 o
   9   3   7        263.88        331.37        20.78 o
  10   3   7         28.16          1.22        13.51 o
  11   3   7          0.72          5.66         8.47 o
 -11   4   7        223.89        165.99         7.96 o
 -10   4   7        389.02        367.28        13.04 o
  -9   4   7        130.10         68.56        12.38 o
  -8   4   7       1242.68       1358.48        31.72 o
  -7   4   7        506.00        566.35        18.90 o
  -6   4   7       1142.76       1090.17        28.10 o
  -5   4   7         25.27         29.24         8.20 o
  -4   4   7         66.99         96.95        17.40 o
  -3   4   7        650.08        573.19        28.91 o
  -2   4   7       1290.66       1516.43        71.38 o
  -1   4   7       8512.85       8607.67       182.08 o
   0   4   7       1926.59       1929.09        38.46 o
   1   4   7        720.22        680.75        24.45 o
   2   4   7      16048.79      16602.21       163.30 o
   3   4   7       1087.57       1060.34        32.32 o
   4   4   7       5322.78       5593.82       129.64 o
   5   4   7       2508.34       2694.10        59.37 o
   6   4   7        253.01        229.27        10.54 o
   7   4   7         34.10         36.89         9.24 o
   8   4   7         57.23         60.42        11.91 o
   9   4   7        218.28        238.20        18.17 o
  10   4   7        709.44        779.20        25.42 o
  11   4   7         73.40         81.30         9.89 o
 -11   5   7          4.39         11.78         5.30 o
 -10   5   7        437.66        451.97        13.24 o
  -9   5   7        197.97        209.67        13.35 o
  -8   5   7        133.85        159.88        13.75 o
  -7   5   7        224.76        365.17        16.41 o
  -6   5   7       2100.00       1660.18        35.74 o
  -5   5   7         36.57         76.18         8.83 o
  -4   5   7        365.09        332.20        28.59 o
  -3   5   7       1246.25       1434.57        42.53 o
  -2   5   7       2372.89       1995.87        87.27 o
  -1   5   7      10758.59      11531.25       169.28 o
   0   5   7         18.82         25.17        15.10 o
   1   5   7       1455.70       1490.68        43.72 o
   2   5   7       3213.57       2934.28        42.43 o
   3   5   7         50.21         29.67         8.70 o
   4   5   7       7366.03       7533.29       104.52 o
   5   5   7       4938.58       5700.75       152.75 o
   6   5   7        126.88        151.36         9.88 o
   7   5   7        915.02        966.79        22.67 o
   8   5   7        449.10        457.43        18.30 o
   9   5   7          6.63         11.86         9.95 o
  10   5   7        230.29        295.86        18.13 o
  11   5   7        304.48        272.53        13.74 o
 -11   6   7        515.25        410.95        11.08 o
 -10   6   7          1.95         -1.92         7.58 o
  -9   6   7          3.26         13.68        10.81 o
  -8   6   7        870.35        865.31        21.29 o
  -7   6   7          3.40         15.72         9.96 o
  -6   6   7         37.14         35.17        11.22 o
  -5   6   7         35.41         42.04        10.89 o
  -4   6   7         69.94         65.66        16.81 o
  -3   6   7          6.50         23.89        16.42 o
  -2   6   7       8757.88       7928.54       110.85 o
  -1   6   7       3434.95       3256.04        86.12 o
   0   6   7        847.81        813.52        32.87 o
   1   6   7          4.52          6.67        15.93 o
   2   6   7        244.32        376.03        22.27 o
   3   6   7       1382.13       1632.17        80.21 o
   4   6   7         41.39         71.09        12.91 o
   5   6   7       1367.76       1501.89        66.10 o
   6   6   7        117.14         73.05         8.69 o
   7   6   7        633.60        702.65        16.12 o
   8   6   7        591.57        569.53        18.32 o
   9   6   7        165.84        194.65        13.86 o
  10   6   7         47.40         69.29        13.03 o
  11   6   7        266.28        280.26        15.33 o
 -10   7   7          0.68          7.16         7.33 o
  -9   7   7         77.01        107.79        11.82 o
  -8   7   7         14.29         10.78         9.65 o
  -7   7   7         18.18         29.80        11.11 o
  -6   7   7        234.93        181.79        13.61 o
  -5   7   7         33.70         40.68         9.45 o
  -4   7   7         29.71         39.35        20.98 o
  -3   7   7        693.59        744.01        36.53 o
  -2   7   7        834.92       1026.27        27.21 o
  -1   7   7        165.36        142.63        12.07 o
   0   7   7        240.05        237.19        23.54 o
   1   7   7       1891.25       1874.10        50.92 o
   2   7   7         59.42         86.99        10.91 o
   3   7   7       3212.61       3355.87        56.67 o
   4   7   7       2373.31       2276.06        61.09 o
   5   7   7       4422.23       4536.81        87.94 o
   6   7   7       3693.98       3776.88        35.67 o
   7   7   7        737.99        751.87        16.53 o
   8   7   7       3389.86       3430.25        37.89 o
   9   7   7         37.56         53.64        12.02 o
  10   7   7        497.35        564.63        19.65 o
  11   7   7          3.36         -4.24         9.52 o
 -10   8   7         13.91         12.90         6.79 o
  -9   8   7          0.50         -1.05         9.88 o
  -8   8   7        718.34        680.15        19.50 o
  -7   8   7         45.15         58.14        13.21 o
  -6   8   7       2094.90       2263.33        40.31 o
  -5   8   7        545.46        565.30        20.51 o
  -4   8   7        143.54        165.98        12.07 o
  -3   8   7        241.76        318.19        20.83 o
  -2   8   7      10767.13      12046.33       134.54 o
  -1   8   7       1181.40       1185.92        28.95 o
   0   8   7          1.33          3.40         9.79 o
   1   8   7        325.66        258.02        12.57 o
   2   8   7        232.99        220.43        14.30 o
   3   8   7         92.70         77.55        12.92 o
   4   8   7       5884.83       6094.60       110.85 o
   5   8   7        866.96        868.04        22.00 o
   6   8   7       1140.48       1272.34        19.51 o
   7   8   7        411.23        394.55        13.04 o
   8   8   7        914.82        934.26        19.33 o
   9   8   7         63.97         57.35        11.30 o
  10   8   7        263.30        329.91        17.19 o
  11   8   7        183.47        171.10        13.39 o
 -10   9   7        139.58         86.28         7.63 o
  -9   9   7        574.01        566.53        16.29 o
  -8   9   7        155.50        172.68        12.26 o
  -7   9   7        305.53        289.56        16.05 o
  -6   9   7      14379.91      14457.38       116.89 o
  -5   9   7       1276.30       1137.14        25.75 o
  -4   9   7         94.68        114.29        13.11 o
  -3   9   7        424.41        424.67        14.62 o
  -2   9   7       2202.01       2031.20        40.17 o
  -1   9   7        392.40        381.49        19.41 o
   0   9   7        204.50        229.67        15.14 o
   1   9   7        773.86        810.00        20.55 o
   2   9   7      26591.03      25511.09       287.24 o
   3   9   7        362.40        409.20        20.11 o
   4   9   7          0.94         14.87        15.75 o
   5   9   7        672.24        596.04        14.55 o
   6   9   7         35.32         40.33         7.97 o
   7   9   7        922.04       1010.09        19.33 o
   8   9   7          9.26         23.15         9.53 o
   9   9   7        337.93        344.68        14.16 o
  10   9   7        160.75        179.09        14.14 o
  11   9   7        263.43        261.48        12.70 o
 -10  10   7        227.72        237.66         9.23 o
  -9  10   7         67.23         68.69         9.04 o
  -8  10   7        495.90        461.26        16.09 o
  -7  10   7        919.31        935.72        20.98 o
  -6  10   7      10730.49      11064.62        77.64 o
  -5  10   7        376.54        348.35        15.41 o
  -4  10   7        156.16        126.67        12.52 o
  -3  10   7         81.38         93.76         8.46 o
  -2  10   7      14046.30      13036.28       138.73 o
  -1  10   7        768.22       1106.30        32.45 o
   0  10   7       2839.73       3239.82        60.11 o
   1  10   7        223.79        212.19        13.39 o
   2  10   7       1722.21       1416.02        33.49 o
   3  10   7       1036.61        982.01        29.20 o
   4  10   7         47.59         29.22         5.91 o
   5  10   7          3.19         -1.21         6.35 o
   6  10   7         21.68         30.36         6.55 o
   7  10   7          6.01         11.72         7.89 o
   8  10   7         86.27         85.56        10.58 o
   9  10   7        243.10        282.22        13.19 o
  10  10   7         31.54         17.26         9.51 o
  11  10   7        549.36        594.43        19.85 o
  -9  11   7          0.47          6.28         7.90 o
  -8  11   7        477.37        488.08        16.77 o
  -7  11   7        517.91        563.49        16.37 o
  -6  11   7       1317.50       1221.50        22.36 o
  -5  11   7         54.53         64.09        10.39 o
  -4  11   7       1455.29       1357.02        26.31 o
  -3  11   7        310.63        381.64        11.99 o
  -2  11   7       1452.32       1621.88        23.17 o
  -1  11   7       3267.72       3376.63        61.87 o
   0  11   7          0.90         20.50        13.29 o
   1  11   7        659.83        673.29        22.25 o
   2  11   7          2.27         10.25        13.67 o
   3  11   7         40.92         23.35         5.35 o
   4  11   7         51.26         55.68         6.29 o
   5  11   7        364.92        297.02        10.53 o
   6  11   7        286.73        310.72        11.53 o
   7  11   7        133.24        117.74        10.98 o
   8  11   7        208.37        218.91        12.73 o
   9  11   7        653.87        707.49        19.75 o
  10  11   7        118.41        157.74        14.45 o
  11  11   7        369.71        371.94        13.74 o
  -9  12   7        181.13        199.27        10.10 o
  -8  12   7         87.48        118.12        11.28 o
  -7  12   7         31.39         28.06         8.65 o
  -6  12   7       2622.44       2679.93        31.46 o
  -5  12   7       2071.51       2182.42        30.66 o
  -4  12   7       1040.79       1116.41        22.61 o
  -3  12   7       1501.83       1580.90        21.99 o
  -2  12   7         82.24        109.50         6.38 o
  -1  12   7         58.80         66.37         5.58 o
   0  12   7        434.46        378.33         9.62 o
   1  12   7          1.10         -0.24         5.70 o
   2  12   7         11.89         22.62         4.90 o
   3  12   7          1.11          0.24         4.93 o
   4  12   7        602.24        570.57        10.28 o
   5  12   7          0.84          4.73        10.85 o
   6  12   7         85.60        139.01        10.51 o
   7  12   7          0.39          6.53         8.98 o
   8  12   7        351.57        372.91        16.00 o
   9  12   7          7.08          9.66         9.22 o
  10  12   7        537.88        577.31        20.23 o
  11  12   7         94.63         89.35         8.58 o
  -9  13   7         42.29         40.37         7.19 o
  -8  13   7         52.95         62.12         9.00 o
  -7  13   7        681.55        705.22        17.56 o
  -6  13   7          0.50          1.36         8.41 o
  -5  13   7          9.01          3.03         9.53 o
  -4  13   7        794.62        842.34        19.48 o
  -3  13   7          0.01         -1.18         6.03 o
  -2  13   7         98.72         94.56         6.59 o
  -1  13   7         47.23         50.09         5.64 o
   0  13   7        226.67        232.47         7.31 o
   1  13   7        680.55        610.38        10.33 o
   2  13   7       8744.81       8556.71        40.70 o
   3  13   7       2369.44       2384.58        19.25 o
   4  13   7        220.42        198.58         8.26 o
   5  13   7        470.75        435.14        11.84 o
   6  13   7       5449.93       5193.01        47.85 o
   7  13   7        101.64        100.85         9.38 o
   8  13   7          0.80          4.43         9.84 o
   9  13   7          5.70         11.00        10.40 o
  10  13   7         16.24         37.29         9.57 o
  11  13   7          1.19         -1.03         6.79 o
  -8  14   7          1.84          7.29         8.34 o
  -7  14   7         49.52         67.04        12.30 o
  -6  14   7        111.40        115.44        10.44 o
  -5  14   7        371.34        393.82        15.33 o
  -4  14   7        490.10        440.51        15.71 o
  -3  14   7        183.24        217.53         9.89 o
  -2  14   7          2.55         17.08         5.62 o
  -1  14   7          4.04          9.85         6.24 o
   0  14   7       1013.81        907.65        13.19 o
   1  14   7       3323.81       3435.63        25.82 o
   2  14   7       8595.82       8035.15        40.65 o
   3  14   7        379.70        294.27         8.17 o
   4  14   7         14.94         26.01         6.93 o
   5  14   7       2066.55       2031.52        32.88 o
   6  14   7       2634.48       2794.19        54.96 o
   7  14   7         53.46         38.10         9.60 o
   8  14   7         54.12         75.87        10.88 o
   9  14   7        514.37        504.04        18.88 o
  10  14   7        611.29        624.83        16.80 o
  -8  15   7         45.21         22.21         7.19 o
  -7  15   7          1.95         10.12        10.87 o
  -6  15   7         15.71          7.09         8.74 o
  -5  15   7        745.41        698.91        17.05 o
  -4  15   7       2545.49       2429.99        31.77 o
  -3  15   7        448.31        535.43        13.61 o
  -2  15   7        237.46        328.70        10.63 o
  -1  15   7        114.23         98.98         7.84 o
   0  15   7       2095.93       1981.56        21.37 o
   1  15   7        992.98       1001.26        14.39 o
   2  15   7        714.15        795.47        11.84 o
   3  15   7         28.69         30.27         6.31 o
   4  15   7       1191.19       1148.44        20.66 o
   5  15   7        207.10        207.75        11.37 o
   6  15   7        144.30        150.40        10.50 o
   7  15   7        405.98        384.38        14.26 o
   8  15   7         20.61          9.48         9.98 o
   9  15   7        339.10        361.21        15.85 o
  10  15   7        151.61        165.53        11.17 o
  -7  16   7          9.67          4.04         8.47 o
  -6  16   7        806.31        984.04        19.83 o
  -5  16   7        613.73        707.93        18.90 o
  -4  16   7        733.32        674.95        16.76 o
  -3  16   7        376.42        392.31        14.57 o
  -2  16   7       3455.05       3573.47        46.28 o
  -1  16   7        107.15        142.16        13.31 o
   0  16   7        561.62        562.94        12.54 o
   1  16   7       1436.85       1409.53        17.66 o
   2  16   7       3687.53       3522.02        29.67 o
   3  16   7       2086.88       2027.33        21.73 o
   4  16   7        175.73        199.88         9.77 o
   5  16   7        421.00        459.70        34.86 o
   6  16   7          8.57          8.86         8.81 o
   7  16   7        972.47       1024.03        20.44 o
   8  16   7        562.62        547.10        18.54 o
   9  16   7          0.40          1.26         9.84 o
  10  16   7        149.18        184.07        10.31 o
  -7  17   7        335.19        349.91        13.74 o
  -6  17   7        306.08        445.33        14.68 o
  -5  17   7        329.53        419.60        14.94 o
  -4  17   7         18.39         11.49        10.04 o
  -3  17   7         17.81         24.77         9.24 o
  -2  17   7       1165.76       1222.99        22.11 o
  -1  17   7        396.38        456.88        12.94 o
   0  17   7        880.54        859.24        15.87 o
   1  17   7         56.58         64.14         8.13 o
   2  17   7       2275.66       2158.19        24.55 o
   3  17   7        994.73        869.71        15.79 o
   4  17   7        175.90        178.71        10.04 o
   5  17   7         33.66         16.89        12.16 o
   6  17   7       1518.49       1573.02        23.41 o
   7  17   7        512.12        449.62        15.60 o
   8  17   7         30.00         53.07        12.01 o
   9  17   7        599.17        611.03        18.19 o
  -6  18   7        189.85        156.76         9.57 o
  -5  18   7          0.48          4.48         8.73 o
  -4  18   7       1120.37       1105.82        23.22 o
  -3  18   7        240.89        303.31        11.78 o
  -2  18   7        283.37        273.45        13.26 o
  -1  18   7        916.94        811.05        17.23 o
   0  18   7         95.90         63.93        10.93 o
   1  18   7        123.97        101.73         9.45 o
   2  18   7         21.63         19.81         8.07 o
   3  18   7         78.59         62.79         8.48 o
   4  18   7        860.05        782.18        15.92 o
   5  18   7         55.61         27.91        17.27 o
   6  18   7         26.78         29.86        10.88 o
   7  18   7          3.97          4.02         9.91 o
   8  18   7         63.49         83.82        10.87 o
   9  18   7        262.46        287.00        13.13 o
  -6  19   7        109.94        151.45        11.34 o
  -5  19   7         34.43         71.31         9.57 o
  -4  19   7          6.89         13.92         9.15 o
  -3  19   7         43.00         56.10         8.88 o
  -2  19   7         34.46         15.84         8.74 o
  -1  19   7          3.40         18.21         7.96 o
   0  19   7         60.80         52.19        18.86 o
   1  19   7        111.76         87.30         9.34 o
   2  19   7        230.07        217.39        10.02 o
   3  19   7         49.33         47.59         7.67 o
   4  19   7          2.64         -2.47        11.39 o
   5  19   7         22.23         16.50        24.40 o
   6  19   7        852.37        822.72        20.18 o
   7  19   7         39.58         40.63         9.65 o
   8  19   7        200.24        233.64        26.81 o
  -5  20   7          0.94          0.52         6.79 o
  -4  20   7          1.05          4.65         8.11 o
  -3  20   7        236.05        257.74        13.47 o
  -2  20   7        645.43        619.47        16.03 o
  -1  20   7        388.17        391.35        13.61 o
   0  20   7        344.35        349.62        13.86 o
   1  20   7        510.96        505.88        21.84 o
   2  20   7       1942.34       1957.77        25.13 o
   3  20   7        157.65        170.11         9.60 o
   4  20   7        276.84        244.68        30.66 o
   5  20   7          4.14         -2.21        10.09 o
   6  20   7       1214.67       1133.82        36.50 o
   7  20   7        145.46        153.72        15.01 o
  -4  21   7          1.70          3.10         6.37 o
  -3  21   7         25.81         45.22         9.01 o
  -2  21   7        165.99        151.97        11.50 o
  -1  21   7         66.33         92.97        11.71 o
   0  21   7        276.18        298.30        13.05 o
   1  21   7        351.60        385.07        14.03 o
   2  21   7       1359.63       1446.61        27.38 o
   3  21   7        610.57        649.73        28.67 o
   4  21   7        120.87        142.38        22.23 o
   5  21   7        906.97        937.77        22.60 o
   6  21   7       1237.34       1127.59        59.44 o
   7  21   7          3.04          6.19        10.73 o
  -3  22   7        655.63        672.09        17.25 o
  -2  22   7         76.31         65.46         9.01 o
  -1  22   7         12.35         -0.27         8.47 o
   0  22   7        834.26        798.98        32.13 o
   1  22   7         33.20          3.20        11.30 o
   2  22   7         38.40         37.18        13.63 o
   3  22   7        357.33        298.58        18.63 o
   4  22   7        163.71        112.62        16.55 o
   5  22   7         30.88          9.36        31.89 o
   6  22   7        388.14        339.73        62.86 o
  -1  23   7        177.08        230.17        15.58 o
   0  23   7         42.36         65.11         9.15 o
   1  23   7        328.00        323.85        14.57 o
   2  23   7       1095.10       1016.04        37.40 o
   3  23   7         53.65       3087.15      1390.31 o
   4  23   7         22.73        -37.04        37.04 o
  -4 -19   8        120.03        167.75        11.34 o
  -3 -19   8        154.43        182.18        12.99 o
  -2 -19   8         12.03          3.94        11.61 o
  -1 -19   8          3.99         -5.24         9.52 o
   0 -19   8        196.39        249.03        14.50 o
   1 -19   8        225.51        164.53        12.39 o
  -5 -18   8         39.21         89.82        12.39 o
  -4 -18   8         11.08          6.64        10.51 o
  -3 -18   8          0.59        -32.90        32.90 o
  -2 -18   8         27.74         16.21        11.53 o
  -1 -18   8         18.22          8.54        11.02 o
   0 -18   8         23.79         31.78        10.64 o
   1 -18   8         30.58         30.97        12.39 o
   2 -18   8        264.77        224.15        14.50 o
   3 -18   8         61.24         52.01         7.71 o
  -6 -17   8          3.06          0.00        18.58 o
  -5 -17   8        148.39         96.37        12.88 o
  -4 -17   8        925.50        779.25        26.99 o
  -3 -17   8          2.63        -15.78        15.78 o
  -2 -17   8         27.88         22.52        11.34 o
  -1 -17   8         33.49         40.16        10.23 o
   0 -17   8        794.96        785.53        27.61 o
   1 -17   8        105.55        121.52        13.85 o
   2 -17   8        160.37        145.57        13.85 o
   3 -17   8        726.37        785.79        21.51 o
   4 -17   8        122.89        139.28         9.68 o
  -7 -16   8          5.81         -1.55        10.12 o
  -6 -16   8        102.74        109.16        17.16 o
  -5 -16   8         92.70        184.67        14.08 o
  -4 -16   8       3039.27       2787.11        63.76 o
  -3 -16   8        333.57        356.93        17.89 o
  -2 -16   8        122.41        137.72        11.91 o
  -1 -16   8        608.05        750.84        21.80 o
   0 -16   8        900.78        812.25        22.87 o
   1 -16   8        124.11        134.55        16.62 o
   2 -16   8        388.01        372.61        19.39 o
   3 -16   8        338.83        392.20        18.73 o
   4 -16   8         49.70         51.97        10.64 o
   5 -16   8         35.91         28.91         9.85 o
  -8 -15   8        881.88       1025.61        35.04 o
  -7 -15   8         78.40         80.53        15.25 o
  -6 -15   8         89.15        115.56        16.22 o
  -5 -15   8        355.37        512.59        18.98 o
  -4 -15   8        675.92        833.14        34.83 o
  -3 -15   8         99.35        102.36        12.80 o
  -2 -15   8        178.12        190.47        14.95 o
  -1 -15   8        584.34        601.21        20.69 o
   0 -15   8          0.52          9.32         9.55 o
   1 -15   8        715.79        834.40        25.66 o
   2 -15   8        205.18        194.54        15.89 o
   3 -15   8       1092.93       1059.17        29.50 o
   4 -15   8          3.34         18.06        11.43 o
   5 -15   8         30.28         61.60        13.68 o
   6 -15   8         55.60         50.53         8.47 o
  -8 -14   8       1959.38       2412.46        86.72 o
  -7 -14   8        370.23        388.33        25.03 o
  -6 -14   8        233.68        338.78        23.07 o
  -5 -14   8        232.77        155.89        14.55 o
  -4 -14   8       1957.01       2025.80        44.09 o
  -3 -14   8       1726.60       1669.82        33.51 o
  -2 -14   8        674.14        668.49        22.48 o
  -1 -14   8       1748.61       1692.00        30.37 o
   0 -14   8          4.32          4.59        10.02 o
   1 -14   8        721.86        776.64        24.74 o
   2 -14   8         34.65         52.92        12.94 o
   3 -14   8       1077.70       1150.45        28.87 o
   4 -14   8        349.21        412.42        18.03 o
   5 -14   8        101.91        124.82        12.79 o
   6 -14   8          1.76         14.77        11.34 o
  -9 -13   8        331.31        262.53        16.96 o
  -8 -13   8       1033.35       1154.25        44.30 o
  -7 -13   8         24.74         28.01        11.43 o
  -6 -13   8        595.79        486.77        17.79 o
  -5 -13   8         85.12        108.14        11.19 o
  -4 -13   8       3136.51       2953.29        42.88 o
  -3 -13   8        115.34         95.58        11.24 o
  -2 -13   8         90.01         76.28        11.33 o
  -1 -13   8          6.41          1.62        10.21 o
   0 -13   8        864.57        829.13        52.26 o
   1 -13   8       3797.69       3787.31        52.03 o
   2 -13   8        146.10        156.38        14.61 o
   3 -13   8         32.99         52.70        14.06 o
   4 -13   8       2980.66       3148.20        66.37 o
   5 -13   8         89.70         71.18        12.22 o
   6 -13   8         16.40         18.22        14.50 o
   7 -13   8        455.09        434.65        19.67 o
  -9 -12   8         73.68         39.64        12.75 o
  -8 -12   8          2.55         34.69        15.48 o
  -7 -12   8          0.11         -4.10        11.43 o
  -6 -12   8        164.35        120.54        12.80 o
  -5 -12   8         41.55         50.12         9.42 o
  -4 -12   8        506.04        440.13        21.66 o
  -3 -12   8          4.06          5.21         9.57 o
  -2 -12   8         45.63         42.20        10.18 o
  -1 -12   8        246.52        258.30        14.06 o
   0 -12   8       4993.11       5223.17        55.08 o
   1 -12   8       2218.96       2304.64        38.70 o
   2 -12   8        239.34        249.16        17.52 o
   3 -12   8        514.45        525.64        22.55 o
   4 -12   8          4.01         19.92        12.75 o
   5 -12   8        283.69        223.81        17.07 o
   6 -12   8         85.86        141.59        22.47 o
   7 -12   8        167.26        158.75        18.87 o
   8 -12   8         98.95        106.63        12.75 o
  -9 -11   8         66.03         61.65        11.27 o
  -8 -11   8        141.46        144.50        13.42 o
  -7 -11   8        182.02        146.06        13.89 o
  -6 -11   8         19.21         25.75        11.75 o
  -5 -11   8        138.46        126.05        10.93 o
  -4 -11   8       3067.01       2787.80        36.63 o
  -3 -11   8         75.03         61.77         9.67 o
  -2 -11   8        234.82        227.74        13.24 o
  -1 -11   8         20.75         14.27         8.90 o
   0 -11   8        499.43        480.21        16.29 o
   1 -11   8        653.74        659.59        22.67 o
   2 -11   8         29.58         47.75        12.27 o
   3 -11   8         91.91        100.82        14.50 o
   4 -11   8          4.35         20.13        12.51 o
   5 -11   8        285.17        290.01        14.86 o
   6 -11   8        508.16        504.49        24.33 o
   7 -11   8        312.93        332.44        21.46 o
   8 -11   8          3.52          0.36         8.47 o
 -10 -10   8        190.01        147.30        24.78 o
  -9 -10   8          1.20         11.80         9.63 o
  -8 -10   8       1126.25       1041.57        27.73 o
  -7 -10   8        407.10        389.37        20.53 o
  -6 -10   8         77.08         81.87        13.03 o
  -5 -10   8         62.81         49.38        10.36 o
  -4 -10   8       7214.14       6875.70        71.35 o
  -3 -10   8        126.19        145.64         9.23 o
  -2 -10   8         52.53         55.00         9.10 o
  -1 -10   8        729.83        587.05        16.52 o
   0 -10   8      11006.06      10410.42        84.96 o
   1 -10   8          0.88         36.94        10.91 o
   2 -10   8        745.88        730.77        26.31 o
   3 -10   8       1124.68       1036.86        36.92 o
   4 -10   8       2651.70       2457.44        68.79 o
   5 -10   8        649.68        626.03        22.10 o
   6 -10   8        491.90        423.97        20.04 o
   7 -10   8        589.88        621.08        22.95 o
   8 -10   8         77.44         47.51         8.73 o
   9 -10   8         31.41         11.26         6.68 o
 -10  -9   8          0.64         -9.29        10.51 o
  -9  -9   8          8.35          7.12        11.02 o
  -8  -9   8          4.66          0.48        14.11 o
  -7  -9   8        122.01        107.33        15.58 o
  -6  -9   8        158.06        135.79        13.47 o
  -5  -9   8         33.34         33.12         9.57 o
  -4  -9   8       4258.03       4219.08        51.67 o
  -3  -9   8          2.38         16.35         7.79 o
  -2  -9   8          1.54         12.64         7.79 o
  -1  -9   8          3.70          3.67         7.25 o
   0  -9   8      15793.61      16143.75       117.93 o
   1  -9   8       2628.91       2735.94        43.09 o
   2  -9   8        497.29        491.79        19.26 o
   3  -9   8        292.47        269.50        16.55 o
   4  -9   8        718.24        678.60        24.58 o
   5  -9   8        390.48        322.30        25.09 o
   6  -9   8        105.86        101.98         9.07 o
   7  -9   8       1392.47       1408.57        29.09 o
   8  -9   8        229.25        211.04        15.58 o
   9  -9   8         20.58          7.67         7.71 o
 -10  -8   8        160.94        205.74        15.01 o
  -9  -8   8        139.34        106.11         9.55 o
  -8  -8   8         97.10         91.55        12.31 o
  -7  -8   8       2330.43       2309.44        34.26 o
  -6  -8   8        350.89        346.65        14.38 o
  -5  -8   8         14.96         19.02         8.60 o
  -4  -8   8         18.54         49.37         8.45 o
  -3  -8   8          1.06          3.34         6.36 o
  -2  -8   8        838.14        936.45        21.66 o
  -1  -8   8        469.71        417.54        14.63 o
   0  -8   8        221.83        241.68        13.43 o
   1  -8   8        300.30        344.50        13.74 o
   2  -8   8        172.87        203.91        13.76 o
   3  -8   8          1.62         -2.77         8.98 o
   4  -8   8         39.60         38.92         8.79 o
   5  -8   8         26.22         38.01         9.00 o
   6  -8   8         61.61         67.50         8.76 o
   7  -8   8        557.17        591.91        15.21 o
   8  -8   8       1382.40       1391.92        41.09 o
   9  -8   8        108.58         84.76        14.31 o
 -11  -7   8        139.29         76.03         8.11 o
 -10  -7   8        104.87        132.66        14.50 o
  -9  -7   8          7.20         16.61         8.84 o
  -8  -7   8        924.28        921.88        18.21 o
  -7  -7   8        363.63        366.81        21.66 o
  -6  -7   8          7.73          8.93         8.57 o
  -5  -7   8         13.81         14.91         7.51 o
  -4  -7   8       5080.33       4870.18        48.81 o
  -3  -7   8         82.75        120.35        12.56 o
  -2  -7   8        240.17        334.59        32.49 o
  -1  -7   8       3065.27       3036.91        82.15 o
   0  -7   8        440.57        274.50        26.63 o
   1  -7   8          5.36          2.05        12.11 o
   2  -7   8          4.01          6.15        10.70 o
   3  -7   8        400.79        470.58        21.64 o
   4  -7   8       3619.77       3324.62        55.34 o
   5  -7   8         71.58         91.84        11.06 o
   6  -7   8        176.46        188.49        10.14 o
   7  -7   8         77.12         95.53         9.82 o
   8  -7   8        495.71        456.80        25.03 o
   9  -7   8        202.05        203.87        10.70 o
  10  -7   8       1130.23       1030.57        35.76 o
 -11  -6   8          2.78         32.59        19.24 o
 -10  -6   8          0.77         -2.76        11.02 o
  -9  -6   8        276.87        289.21        11.77 o
  -8  -6   8       4455.09       4451.15        50.05 o
  -7  -6   8          0.51          5.83         7.26 o
  -6  -6   8       2647.72       2592.33        27.00 o
  -5  -6   8         22.37          5.00         7.32 o
  -4  -6   8          1.57         21.60         7.32 o
  -3  -6   8        358.57        339.78        21.97 o
  -2  -6   8       1051.48       1166.02        47.99 o
  -1  -6   8        505.60        439.21        28.91 o
   0  -6   8         68.11         79.12        16.71 o
   1  -6   8       2316.24       2311.48        68.02 o
   2  -6   8        256.99        314.95        29.16 o
   3  -6   8       1290.19       1187.75        30.89 o
   4  -6   8         13.69         11.13         8.08 o
   5  -6   8        117.34        102.02        10.46 o
   6  -6   8         43.42         42.42         8.81 o
   7  -6   8        214.43        191.91        12.89 o
   8  -6   8          1.26          7.28         8.71 o
   9  -6   8         78.80         95.75         8.05 o
  10  -6   8        677.23        553.37        25.85 o
 -11  -5   8        233.46        243.88        16.41 o
 -10  -5   8        803.24        772.78        16.69 o
  -9  -5   8          0.68         -1.20         8.61 o
  -8  -5   8       1826.07       1722.26        26.57 o
  -7  -5   8       1050.89        949.39        19.66 o
  -6  -5   8       1221.04       1222.36        17.78 o
  -5  -5   8         27.91         23.02         7.23 o
  -4  -5   8        128.63        119.24        10.12 o
  -3  -5   8         15.94         36.44        21.79 o
  -2  -5   8        328.94        342.75        28.34 o
  -1  -5   8       1037.20       1096.28        54.81 o
   0  -5   8      14805.82      16261.66       232.29 o
   1  -5   8       1200.58       1150.70        44.92 o
   2  -5   8       3261.04       3154.98        77.34 o
   3  -5   8        226.82        280.32        35.28 o
   4  -5   8       2546.07       2215.35        37.57 o
   5  -5   8       2254.04       2315.34        41.93 o
   6  -5   8        196.76        166.41        12.43 o
   7  -5   8          0.29         -8.29        11.06 o
   8  -5   8        660.11        590.30        18.30 o
   9  -5   8          3.25         -6.51         6.98 o
  10  -5   8          1.39          4.96         6.33 o
 -11  -4   8        102.25        108.88        14.31 o
 -10  -4   8        154.75        183.15         9.28 o
  -9  -4   8        223.76        198.42        12.06 o
  -8  -4   8       4907.71       4809.11        66.71 o
  -7  -4   8        271.46        265.71        12.24 o
  -6  -4   8          4.87         -1.64         6.96 o
  -5  -4   8        708.42        611.80        17.04 o
  -4  -4   8         37.84         18.10        10.07 o
  -3  -4   8        572.64        596.27        28.97 o
  -2  -4   8        228.31        207.65        19.36 o
  -1  -4   8       1518.62       1045.86        80.53 o
   0  -4   8       1287.48       1699.95        41.70 o
   1  -4   8        204.20        172.68        22.08 o
   2  -4   8        388.84        306.38        24.80 o
   3  -4   8       2473.80       2191.55        82.72 o
   4  -4   8       1273.47       1322.97        46.29 o
   5  -4   8       2434.54       2448.78        44.16 o
   6  -4   8        351.82        318.83        17.86 o
   7  -4   8        944.36        884.38        27.36 o
   8  -4   8          8.62         21.87        10.88 o
   9  -4   8        164.14        170.28        12.18 o
  10  -4   8        141.46        126.74         8.07 o
 -11  -3   8        202.32        196.48        14.50 o
 -10  -3   8         31.10          6.62         7.20 o
  -9  -3   8          5.52          6.55         9.84 o
  -8  -3   8       3512.75       3417.20        47.16 o
  -7  -3   8       1146.25       1151.68        26.12 o
  -6  -3   8        247.20        229.56        10.28 o
  -5  -3   8       1780.49       1680.59        23.21 o
  -4  -3   8      13617.44      13983.77       144.97 o
  -3  -3   8         10.61         26.08        13.42 o
  -2  -3   8         27.03         55.05        11.87 o
  -1  -3   8        306.70        397.21        40.70 o
   0  -3   8       3477.49       2486.20       160.06 o
   1  -3   8       1164.92       1128.79        33.43 o
   2  -3   8         12.89         18.89        16.15 o
   3  -3   8         49.24         40.26        23.77 o
   4  -3   8        926.27        715.99        32.49 o
   5  -3   8        489.16        525.45        17.70 o
   6  -3   8         22.50         25.24        11.70 o
   7  -3   8       1409.35       1420.83        33.19 o
   8  -3   8        103.42         79.56        14.32 o
   9  -3   8        482.86        520.36        18.93 o
  10  -3   8        110.27         97.05         9.05 o
  11  -3   8          7.85          3.87         5.60 o
 -11  -2   8         14.41         15.61         7.79 o
 -10  -2   8         73.74         94.35        11.64 o
  -9  -2   8        531.28        456.29        16.08 o
  -8  -2   8       1949.09       2011.72        39.88 o
  -7  -2   8        489.50        527.23        20.98 o
  -6  -2   8          0.96          3.92         7.55 o
  -5  -2   8        756.65        834.39        16.81 o
  -4  -2   8       9639.43      10229.42       113.39 o
  -3  -2   8         35.19         25.25        16.53 o
  -2  -2   8        124.74        133.11        13.42 o
  -1  -2   8         38.32          9.65        12.33 o
   0  -2   8      15525.79      16526.60       297.84 o
   1  -2   8       2569.04       2491.83        47.78 o
   2  -2   8         30.40         42.29        19.73 o
   3  -2   8        487.62        470.40        54.62 o
   4  -2   8       1362.34       1457.47        35.49 o
   5  -2   8          2.36          6.40         8.59 o
   6  -2   8         18.93         -2.28        10.80 o
   7  -2   8         28.44         27.24        11.95 o
   8  -2   8         32.72         21.89        11.16 o
   9  -2   8         85.58         89.36        13.75 o
  10  -2   8         11.78          8.01         9.06 o
  11  -2   8        192.48        158.58        10.26 o
 -11  -1   8         23.16         23.54         5.67 o
 -10  -1   8        330.91        318.45        15.89 o
  -9  -1   8        722.93        763.40        20.98 o
  -8  -1   8        549.44        522.16        25.67 o
  -7  -1   8          2.25         -2.48        11.68 o
  -6  -1   8       2122.73       2155.46        38.06 o
  -5  -1   8       2019.92       2133.22        27.85 o
  -4  -1   8       1309.24       1559.24        35.52 o
  -3  -1   8         85.58        119.58        19.69 o
  -2  -1   8        305.96        252.79        19.14 o
  -1  -1   8       5518.94       5629.98       157.95 o
   0  -1   8         62.09        253.97        61.94 o
   1  -1   8       5977.35       5546.39       144.63 o
   2  -1   8        979.31        937.98        46.89 o
   3  -1   8        339.65        427.10        44.60 o
   4  -1   8        411.66        454.78        24.45 o
   5  -1   8         66.15         81.93        11.58 o
   6  -1   8         52.24         23.05        11.71 o
   7  -1   8          5.16          0.34        11.90 o
   8  -1   8       1200.61       1143.74        28.67 o
   9  -1   8        373.89        400.51        18.92 o
  10  -1   8         38.65         42.01        11.98 o
  11  -1   8          7.82          0.77         7.36 o
 -11   0   8         76.03         66.38         7.00 o
 -10   0   8         67.34         58.73        11.64 o
  -9   0   8        273.30        330.14        17.84 o
  -8   0   8       3129.51       3106.92        47.49 o
  -7   0   8        251.80        261.61        18.01 o
  -6   0   8        717.10        661.97        19.35 o
  -5   0   8        184.33        257.70        12.79 o
  -4   0   8        985.49       1027.08        29.18 o
  -3   0   8         37.94         56.93        20.03 o
  -2   0   8        502.92        411.06        22.44 o
  -1   0   8       1548.64       1380.24        34.07 o
   0   0   8        285.90        396.43        68.14 o
   1   0   8         87.63         77.05         5.50 o
   2   0   8        187.44        161.29        16.64 o
   3   0   8        100.04         81.41        29.73 o
   4   0   8          2.06          9.11        11.34 o
   5   0   8        113.03        111.38        13.81 o
   6   0   8        172.42        194.99        15.87 o
   7   0   8        370.95        357.10        18.40 o
   8   0   8       1607.51       1647.42        53.26 o
   9   0   8        314.19        346.01        18.30 o
  10   0   8        268.46        314.07        15.52 o
  11   0   8          3.23         -2.38         7.51 o
 -11   1   8        203.66        177.50         9.65 o
 -10   1   8         44.55         49.32        11.17 o
  -9   1   8        146.52        138.27        12.25 o
  -8   1   8        445.24        429.61        19.98 o
  -7   1   8         68.11         73.83        11.26 o
  -6   1   8          2.05          5.16         9.08 o
  -5   1   8       2500.11       2944.82        38.28 o
  -4   1   8        499.91        572.61        22.68 o
  -3   1   8        177.02        109.33        22.46 o
  -2   1   8         44.65         43.36        49.55 o
  -1   1   8       1363.94       1069.96        40.26 o
   0   1   8       1101.35        898.17        80.53 o
   1   1   8       7651.27       6962.88       140.37 o
   2   1   8        296.75        216.50        18.18 o
   3   1   8          0.63          7.65        18.87 o
   4   1   8       4629.78       4481.64       114.24 o
   5   1   8       2238.95       2337.04        56.51 o
   6   1   8        242.08        277.04        13.63 o
   7   1   8         58.63         58.71        11.77 o
   8   1   8       9344.48       9882.08       102.36 o
   9   1   8         16.15         23.19        12.67 o
  10   1   8        219.09        266.05        15.29 o
  11   1   8        321.19        269.22        20.73 o
 -11   2   8         12.03         12.84         5.56 o
 -10   2   8         68.52         63.91        10.72 o
  -9   2   8          0.34         -2.90         9.93 o
  -8   2   8          1.48          4.01        11.93 o
  -7   2   8        248.08        241.91        15.30 o
  -6   2   8          3.53          9.82         8.15 o
  -5   2   8          5.20          3.54         8.03 o
  -4   2   8          7.62          6.19        43.36 o
  -3   2   8       6835.93       8324.51       284.94 o
  -2   2   8        734.99        842.42        92.91 o
  -1   2   8         31.70         76.61        22.16 o
   0   2   8      27500.35      26972.18       390.17 o
   1   2   8       8966.96       8284.15       114.59 o
   2   2   8          1.78          4.31        11.98 o
   3   2   8        773.11        586.17        30.10 o
   4   2   8       4057.58       4680.69       105.96 o
   5   2   8       5778.62       6211.64        98.64 o
   6   2   8        270.46        250.71        12.49 o
   7   2   8        246.07        246.86        16.37 o
   8   2   8       1326.84       1356.30        34.67 o
   9   2   8        145.33        161.15        17.61 o
  10   2   8        357.08        341.31        15.89 o
  11   2   8        542.67        476.10        16.31 o
 -11   3   8        459.48        371.54         9.55 o
 -10   3   8        104.71         91.66         9.98 o
  -9   3   8          1.50         -6.01         9.90 o
  -8   3   8        499.51        462.04        20.74 o
  -7   3   8         19.48         33.40        11.50 o
  -6   3   8          6.89          4.46         7.55 o
  -5   3   8          5.42          4.40         8.16 o
  -4   3   8         22.31         93.09        17.08 o
  -3   3   8       1013.39       1028.25        99.11 o
  -2   3   8          0.44         18.58        49.55 o
  -1   3   8          0.95          2.55        14.24 o
   0   3   8       1062.03        825.01        30.24 o
   1   3   8        784.90        745.56        24.60 o
   2   3   8       1708.25       1848.29        39.08 o
   3   3   8        476.13        342.80        23.88 o
   4   3   8          4.73          5.00        13.63 o
   5   3   8       3590.91       4036.52        74.57 o
   6   3   8        112.57         79.46         9.72 o
   7   3   8         38.75         38.90        10.70 o
   8   3   8       1948.40       1962.09        39.64 o
   9   3   8        127.02        128.22        16.28 o
  10   3   8        104.11         96.08        12.38 o
  11   3   8         35.92         30.11         7.93 o
 -11   4   8        177.95        168.89         8.73 o
 -10   4   8          8.00          5.22         7.60 o
  -9   4   8         33.29         18.59        11.54 o
  -8   4   8        923.01        867.86        27.97 o
  -7   4   8        768.29        650.93        19.20 o
  -6   4   8         18.93         25.62        10.97 o
  -5   4   8        302.65        417.14        16.28 o
  -4   4   8      15237.69      14035.68       247.77 o
  -3   4   8        139.33        138.31        17.80 o
  -2   4   8        202.69        173.80        35.52 o
  -1   4   8        363.81        305.20        25.68 o
   0   4   8      14679.38      15031.65       156.60 o
   1   4   8       1273.32       1293.66        32.56 o
   2   4   8        654.81        658.42        24.75 o
   3   4   8       1417.40       1356.88        37.10 o
   4   4   8      10593.79      11622.06       137.65 o
   5   4   8       1614.04       1677.06        46.77 o
   6   4   8          2.29         14.33         7.25 o
   7   4   8       1764.89       1750.10        28.80 o
   8   4   8       1198.94       1218.69        28.81 o
   9   4   8         81.78         77.20        12.60 o
  10   4   8         16.56         -1.76        12.26 o
  11   4   8          2.78         -7.79         7.79 o
 -11   5   8        176.71        162.44         9.10 o
 -10   5   8         99.49         97.97         8.26 o
  -9   5   8         52.89         45.19        11.08 o
  -8   5   8        982.82       1063.13        28.01 o
  -7   5   8         78.80         76.06        11.12 o
  -6   5   8         30.24         38.14        12.44 o
  -5   5   8        164.79        178.04        10.62 o
  -4   5   8        945.65        874.76        39.72 o
  -3   5   8        814.97        700.62        32.30 o
  -2   5   8       1032.49       1144.98        69.67 o
  -1   5   8        483.33        497.32        33.15 o
   0   5   8       7682.98       7562.58       106.03 o
   1   5   8       6745.46       6825.81        77.01 o
   2   5   8         13.37        240.95        34.86 o
   3   5   8        637.46        547.85        17.64 o
   4   5   8         35.93        114.35        18.82 o
   5   5   8          6.89          2.80        13.60 o
   6   5   8        133.04        112.42         8.15 o
   7   5   8        155.62        163.12        11.74 o
   8   5   8          0.14         11.61        10.26 o
   9   5   8        806.07        810.16        21.40 o
  10   5   8         56.37         79.53        11.86 o
  11   5   8         28.30         29.73         9.01 o
 -11   6   8          2.10          3.23         6.99 o
 -10   6   8        121.72        133.06         8.23 o
  -9   6   8        322.95        307.29        17.84 o
  -8   6   8         11.53         22.35        10.54 o
  -7   6   8        417.25        346.12        16.36 o
  -6   6   8        562.89        582.61        26.78 o
  -5   6   8        303.74        355.95        14.18 o
  -4   6   8       2019.57       2371.82        62.93 o
  -3   6   8       1932.41       2073.35        53.57 o
  -2   6   8        145.97        208.58        14.06 o
  -1   6   8        216.50        201.48        28.87 o
   0   6   8       8138.95       8492.22       267.07 o
   1   6   8       7543.59       8148.27       156.55 o
   2   6   8         92.89         71.46        15.52 o
   3   6   8       2937.59       2589.06        40.59 o
   4   6   8      21089.15      22642.47       206.86 o
   5   6   8         31.81         96.72        13.96 o
   6   6   8        865.20        812.20        17.61 o
   7   6   8         92.76         96.37         9.10 o
   8   6   8       1378.39       1447.55        28.11 o
   9   6   8       1137.80       1153.57        25.50 o
  10   6   8        263.69        317.51        16.03 o
  11   6   8        126.72        115.98        10.78 o
 -10   7   8         54.74         63.34         7.60 o
  -9   7   8         32.89         31.34        10.25 o
  -8   7   8         65.70         68.56        10.98 o
  -7   7   8        249.01        242.65        14.22 o
  -6   7   8         52.85         70.58        11.98 o
  -5   7   8         39.93         57.17         9.36 o
  -4   7   8        111.46        124.58        13.66 o
  -3   7   8        868.22        843.27        28.06 o
  -2   7   8         20.31         12.73        11.91 o
  -1   7   8        201.45        196.57        12.18 o
   0   7   8      10497.32      10713.08       150.33 o
   1   7   8        212.69        222.70        22.64 o
   2   7   8        406.12        367.43        14.61 o
   3   7   8         77.70         35.34        12.78 o
   4   7   8        633.99        499.07        66.93 o
   5   7   8          0.92         11.81         9.92 o
   6   7   8        221.13        219.48        11.14 o
   7   7   8       1101.10       1057.16        21.36 o
   8   7   8       1189.58       1360.62        61.53 o
   9   7   8       1010.61       1007.96        22.51 o
  10   7   8        549.86        657.35        21.19 o
  11   7   8        342.58        413.15        15.89 o
 -10   8   8          8.91          9.54         6.60 o
  -9   8   8         96.63         99.12        10.45 o
  -8   8   8        154.70        187.13        13.54 o
  -7   8   8        202.93        223.15        15.55 o
  -6   8   8          3.43          6.03        11.80 o
  -5   8   8        154.99        167.83        12.74 o
  -4   8   8       3588.85       3434.49        33.44 o
  -3   8   8        402.03        436.76        22.07 o
  -2   8   8        398.20        485.94        21.39 o
  -1   8   8       2060.06       2011.94        38.05 o
   0   8   8      37546.98      37466.79       362.89 o
   1   8   8        127.23        115.87         9.66 o
   2   8   8         42.06         59.36        10.71 o
   3   8   8       3328.91       3569.24        68.77 o
   4   8   8       2309.74       3246.51       143.16 o
   5   8   8          3.25         19.24         7.05 o
   6   8   8        347.80        371.74        11.41 o
   7   8   8        212.19        236.22        10.94 o
   8   8   8        348.20        342.73        15.90 o
   9   8   8        930.95        979.98        25.35 o
  10   8   8        160.48        197.67        14.96 o
  11   8   8        263.30        281.60        13.74 o
 -10   9   8          0.83          1.96         6.15 o
  -9   9   8        132.87        155.70        10.30 o
  -8   9   8          5.57         29.91         9.53 o
  -7   9   8         13.09         21.86        11.11 o
  -6   9   8        484.25        521.04        20.41 o
  -5   9   8        923.99        905.03        24.68 o
  -4   9   8        230.57        208.77        11.78 o
  -3   9   8          5.49         -2.10         8.40 o
  -2   9   8          0.66         11.83        11.80 o
  -1   9   8          2.35         -0.46        13.67 o
   0   9   8       4116.87       3485.00        53.27 o
   1   9   8         50.24         63.05         9.60 o
   2   9   8        195.09        185.08        14.65 o
   3   9   8       2014.57       2043.68        38.98 o
   4   9   8       3089.93       2888.46        93.79 o
   5   9   8         55.64         64.88         6.86 o
   6   9   8         11.88         18.68         7.53 o
   7   9   8          0.28         11.48         8.58 o
   8   9   8       1499.84       1529.33        25.65 o
   9   9   8         30.51         33.87        10.90 o
  10   9   8        195.92        226.99        13.88 o
  11   9   8        241.24        238.19        11.57 o
 -10  10   8          1.61          4.42         7.02 o
  -9  10   8        398.87        385.23        12.43 o
  -8  10   8       2293.67       2393.71        31.87 o
  -7  10   8        230.32        230.50        13.44 o
  -6  10   8       1257.90       1464.49        32.65 o
  -5  10   8       4123.06       4297.96        50.17 o
  -4  10   8       2816.83       2811.07        41.42 o
  -3  10   8        185.71        240.28        10.74 o
  -2  10   8        433.82        414.59        16.01 o
  -1  10   8        228.72        221.98        17.18 o
   0  10   8        286.33        315.65        18.58 o
   1  10   8         13.34         35.15        11.00 o
   2  10   8       3098.69       3424.10        52.74 o
   3  10   8         38.13         36.37        13.04 o
   4  10   8         41.73         63.68         6.55 o
   5  10   8        710.63        685.02        13.91 o
   6  10   8        365.21        423.72        11.42 o
   7  10   8        414.83        417.81        14.07 o
   8  10   8        109.89        115.70        10.83 o
   9  10   8        252.17        247.45        11.99 o
  10  10   8        720.29        809.56        23.01 o
  11  10   8        181.29        184.94        10.06 o
  -9  11   8        320.03        269.48        11.11 o
  -8  11   8         77.32         92.77        10.01 o
  -7  11   8        277.45        271.38        12.92 o
  -6  11   8         19.25          2.77         9.62 o
  -5  11   8       1861.83       1909.39        31.56 o
  -4  11   8       5053.24       4564.49        50.39 o
  -3  11   8        450.88        477.71        14.23 o
  -2  11   8        963.46       1025.31        17.70 o
  -1  11   8       1266.08       1370.60        33.66 o
   0  11   8        312.76        158.85        16.51 o
   1  11   8      12853.26      13199.69       127.47 o
   2  11   8        450.52        463.91        21.58 o
   3  11   8        253.59        232.31         7.58 o
   4  11   8        798.40        904.75        16.39 o
   5  11   8         41.76         49.91         8.04 o
   6  11   8        837.93        996.73        17.40 o
   7  11   8        469.78        500.83        15.82 o
   8  11   8          6.50         17.81        10.12 o
   9  11   8        430.29        465.58        15.69 o
  10  11   8        609.01        609.36        20.59 o
  11  11   8         37.59         36.28         8.58 o
  -9  12   8        116.90        123.24         8.40 o
  -8  12   8        130.14        141.26        11.38 o
  -7  12   8         62.22         57.69        10.71 o
  -6  12   8        386.46        370.87        14.03 o
  -5  12   8        177.54        218.05        12.91 o
  -4  12   8         29.64         56.60        10.36 o
  -3  12   8       1631.23       1545.96        22.22 o
  -2  12   8         16.52        165.77         9.12 o
  -1  12   8        515.70        491.62        10.77 o
   0  12   8       4091.42       3949.53        30.39 o
   1  12   8        438.13        348.67         9.43 o
   2  12   8        126.78        122.55         6.15 o
   3  12   8        833.70        787.46        10.88 o
   4  12   8         65.52         70.14         6.90 o
   5  12   8       1012.74        984.16        16.70 o
   6  12   8          1.06          9.93         8.96 o
   7  12   8       1347.58       1276.34        47.38 o
   8  12   8          9.39          9.57        10.96 o
   9  12   8        695.84        746.19        21.25 o
  10  12   8         46.76         85.45        10.13 o
  11  12   8         29.12          3.10         7.59 o
  -9  13   8        684.39        651.99        15.60 o
  -8  13   8         40.94         54.00         8.88 o
  -7  13   8        297.83        309.14        13.81 o
  -6  13   8         62.66         59.95         8.66 o
  -5  13   8        685.59        725.23        19.68 o
  -4  13   8        606.65        581.84        16.62 o
  -3  13   8         73.48         80.55         9.05 o
  -2  13   8        120.56        102.52         6.93 o
  -1  13   8        200.33        219.43         7.98 o
   0  13   8         12.26         19.90         4.91 o
   1  13   8         38.61         59.68         5.31 o
   2  13   8       2111.92       2029.63        17.44 o
   3  13   8        100.54        102.99         5.88 o
   4  13   8       1463.01       1369.19        16.81 o
   5  13   8        786.36        758.96        16.50 o
   6  13   8         76.13         98.57         9.11 o
   7  13   8        519.67        548.25        15.02 o
   8  13   8        717.40        795.36        20.71 o
   9  13   8       1329.73       1323.21        25.75 o
  10  13   8        419.21        524.08        21.24 o
  -8  14   8         12.56         16.88         8.34 o
  -7  14   8        342.62        387.29        16.23 o
  -6  14   8         39.99         45.74         8.97 o
  -5  14   8         57.21         57.46        10.19 o
  -4  14   8        171.87        152.76        12.05 o
  -3  14   8         82.64         76.37         8.56 o
  -2  14   8        157.98        157.44         8.25 o
  -1  14   8        298.13        326.79         8.84 o
   0  14   8       1294.18       1338.74        14.94 o
   1  14   8        149.35        137.91         6.87 o
   2  14   8         17.84         18.82         5.20 o
   3  14   8        114.72        125.59         6.94 o
   4  14   8         61.65         57.93         7.35 o
   5  14   8         79.63         78.88         9.24 o
   6  14   8         35.10         37.25         8.91 o
   7  14   8        256.36        276.84        13.02 o
   8  14   8          0.70          3.80        11.20 o
   9  14   8        562.56        568.21        19.32 o
  10  14   8         13.37         24.45         9.52 o
  -8  15   8        393.36        466.78        16.30 o
  -7  15   8        275.27        334.68        15.60 o
  -6  15   8        242.26        256.49        11.74 o
  -5  15   8        433.75        482.13        15.42 o
  -4  15   8       1824.34       1867.29        27.50 o
  -3  15   8        370.77        394.01        11.99 o
  -2  15   8         70.34         71.32         7.42 o
  -1  15   8        271.18        308.63        10.14 o
   0  15   8       4807.86       4294.77        30.39 o
   1  15   8        847.60        773.00        13.00 o
   2  15   8        681.44        631.52        10.81 o
   3  15   8        545.21        561.38        10.61 o
   4  15   8       3989.54       3718.03        32.73 o
   5  15   8         19.43         19.86         8.70 o
   6  15   8        323.73        323.04        13.26 o
   7  15   8         36.25         34.20         9.60 o
   8  15   8       1046.83       1130.00        22.08 o
   9  15   8         24.27         21.38        10.51 o
  10  15   8         53.09         47.74         9.01 o
  -7  16   8         18.18         16.43         8.47 o
  -6  16   8       1037.13       1148.93        23.83 o
  -5  16   8        144.83        182.14        12.13 o
  -4  16   8          0.34          7.25        10.26 o
  -3  16   8        465.52        481.65        14.03 o
  -2  16   8        419.33        429.50        12.09 o
  -1  16   8        267.90        205.78        10.66 o
   0  16   8         16.30          7.18         6.71 o
   1  16   8        363.92        279.96         9.57 o
   2  16   8          2.19         17.95         6.66 o
   3  16   8        159.40        189.10         9.03 o
   4  16   8       5165.19       4839.93        39.21 o
   5  16   8         10.56         22.14        15.62 o
   6  16   8        583.13        578.54        15.80 o
   7  16   8        107.05        118.43        10.91 o
   8  16   8          2.45          3.01         9.63 o
   9  16   8          1.17         14.94         9.62 o
  10  16   8         37.01         29.73         8.31 o
  -7  17   8         88.55        112.72         9.01 o
  -6  17   8        625.71        659.46        17.10 o
  -5  17   8        484.25        546.21        16.38 o
  -4  17   8        338.34        343.97        14.83 o
  -3  17   8          0.17          2.45         8.69 o
  -2  17   8          2.22          4.52         8.22 o
  -1  17   8        758.93        833.21        15.62 o
   0  17   8         13.85          5.85         7.69 o
   1  17   8          8.59         11.36         6.92 o
   2  17   8        319.28        344.48        10.84 o
   3  17   8       1060.51       1085.00        17.15 o
   4  17   8        289.87        331.36        11.39 o
   5  17   8         96.20        105.63        10.50 o
   6  17   8        119.28        126.04        10.94 o
   7  17   8        372.33        347.20        13.61 o
   8  17   8        768.99        747.91        20.31 o
   9  17   8        330.26        340.55        13.24 o
  -6  18   8        208.51        161.02        10.51 o
  -5  18   8        128.73        111.57        10.58 o
  -4  18   8        985.83       1158.05        24.61 o
  -3  18   8        361.02        456.58        14.93 o
  -2  18   8         37.32         47.17         9.33 o
  -1  18   8        450.05        429.28        13.77 o
   0  18   8       1552.48       1528.37        26.17 o
   1  18   8        177.71        247.80        10.49 o
   2  18   8       1338.37       1389.49        19.73 o
   3  18   8        243.17        241.96        10.86 o
   4  18   8         99.12        112.17        11.38 o
   5  18   8          5.19         -2.22         9.53 o
   6  18   8        434.03        490.75        14.92 o
   7  18   8         20.60         15.81         9.34 o
   8  18   8         31.34         21.94         8.85 o
   9  18   8          4.31         22.45         7.36 o
  -6  19   8        416.46        448.45        16.82 o
  -5  19   8        211.27        208.74        11.75 o
  -4  19   8        105.48        119.03        10.43 o
  -3  19   8          1.45         18.22         7.55 o
  -2  19   8         25.13         24.33         8.79 o
  -1  19   8        561.07        437.94        14.05 o
   0  19   8         81.50         65.94        19.14 o
   1  19   8        127.28        153.87        10.98 o
   2  19   8        562.07        589.77        14.76 o
   3  19   8       1089.47       1038.88        18.78 o
   4  19   8       1707.13       1681.21        24.35 o
   5  19   8         54.71         68.67         9.87 o
   6  19   8        805.94        775.60        21.75 o
   7  19   8        731.62        712.37        18.75 o
   8  19   8        403.14        416.29        14.45 o
  -5  20   8          0.35         -6.90         6.90 o
  -4  20   8          7.40         26.95         9.01 o
  -3  20   8         89.64        112.53        11.08 o
  -2  20   8        234.85        262.34        11.77 o
  -1  20   8         52.71         45.17         7.91 o
   0  20   8         15.50          4.76         9.31 o
   1  20   8         40.92        -10.23        23.32 o
   2  20   8         34.53         24.01         8.84 o
   3  20   8        335.01        346.54        12.13 o
   4  20   8        562.27        491.18        26.83 o
   5  20   8        117.91        149.96        12.46 o
   6  20   8         76.86        111.75        15.52 o
   7  20   8        352.88        403.01        19.78 o
   8  20   8        636.35        549.82        17.64 o
  -4  21   8          0.59          6.19         6.37 o
  -3  21   8        392.96        343.59        15.33 o
  -2  21   8        330.08        281.99        12.80 o
  -1  21   8        350.50        397.91        17.28 o
   0  21   8        708.99        773.96        18.31 o
   1  21   8         55.67         72.72         9.15 o
   2  21   8         73.90         56.44        23.72 o
   3  21   8        351.45        320.61        28.32 o
   4  21   8       2184.18       2272.15        86.19 o
   5  21   8       1117.73       1209.34        27.07 o
   6  21   8         92.53        127.94        14.03 o
   7  21   8         65.55         85.28        11.34 o
  -3  22   8          2.15          5.63         7.43 o
  -2  22   8        204.45        238.77        21.12 o
  -1  22   8        214.13        218.87        12.56 o
   0  22   8       1605.55       1679.60        27.36 o
   1  22   8        367.57        399.09        14.39 o
   2  22   8         39.84         11.74        23.26 o
   3  22   8       1744.21       1756.43        46.58 o
   4  22   8       1833.39       1891.21        79.02 o
   5  22   8        279.34        208.66        16.99 o
   6  22   8         55.48         43.36        17.52 o
  -1  23   8         35.84         61.40         8.21 o
   0  23   8         12.93         18.34         7.79 o
   1  23   8        274.83        307.61        13.70 o
   2  23   8        128.19        181.98        16.11 o
   3  23   8        862.98        728.79        55.43 o
   4  23   8        276.69        251.37       163.99 o
  -2 -19   9         55.22         99.61        14.72 o
  -1 -19   9         78.89         92.91        12.75 o
   0 -19   9        120.57        144.28        12.75 o
  -4 -18   9          0.63          1.24         9.85 o
  -3 -18   9          1.46          8.26         9.85 o
  -2 -18   9        373.17        336.94        15.58 o
  -1 -18   9        100.24         48.39        10.12 o
   0 -18   9         58.35         79.09        10.39 o
   1 -18   9        156.48        134.16        12.39 o
   2 -18   9         86.47         92.33         9.85 o
  -6 -17   9        730.98        930.18        35.04 o
  -5 -17   9          7.73          6.19        14.60 o
  -4 -17   9         87.70        186.24        17.88 o
  -3 -17   9        112.77        183.12        41.96 o
  -2 -17   9         75.03         52.43        11.97 o
  -1 -17   9        200.04        200.71        15.10 o
   0 -17   9          6.01         20.99        13.68 o
   1 -17   9        324.99        306.12        19.67 o
   2 -17   9        433.69        550.22        18.73 o
   3 -17   9        695.58        600.28        17.76 o
  -7 -16   9          0.61         19.82        10.31 o
  -6 -16   9       1680.70       1905.60        56.94 o
  -5 -16   9        556.33        629.33        30.22 o
  -4 -16   9         77.94         50.63        11.68 o
  -3 -16   9       1041.17        962.20        39.71 o
  -2 -16   9         21.21         24.66         9.96 o
  -1 -16   9         29.92         41.65        10.23 o
   0 -16   9         19.81         24.69        11.24 o
   1 -16   9        376.21        399.94        19.86 o
   2 -16   9          4.56         17.46        12.51 o
   3 -16   9        436.80        422.99        19.64 o
   4 -16   9       1293.97       1398.61        30.97 o
  -7 -15   9         39.86         52.03        12.75 o
  -6 -15   9       1744.97       1856.63        44.70 o
  -5 -15   9         13.46         34.27         9.33 o
  -4 -15   9        123.03         92.83        11.32 o
  -3 -15   9         17.42         -2.98        12.95 o
  -2 -15   9       3908.88       3650.21        78.03 o
  -1 -15   9         28.82         22.96        10.41 o
   0 -15   9        137.48        155.00        14.06 o
   1 -15   9         45.70         31.83        14.29 o
   2 -15   9         11.49         17.84        12.09 o
   3 -15   9         66.31         95.59        13.92 o
   4 -15   9         41.61         38.74        11.43 o
   5 -15   9        491.08        514.87        20.76 o
  -8 -14   9          9.68        -13.14        13.14 o
  -7 -14   9         58.24         66.23        16.41 o
  -6 -14   9        190.06        204.06        19.23 o
  -5 -14   9          9.71         41.02        12.14 o
  -4 -14   9         79.05         90.27        12.43 o
  -3 -14   9         50.42         66.71        12.56 o
  -2 -14   9         21.67         11.06        11.40 o
  -1 -14   9        405.49        465.39        21.46 o
   0 -14   9        104.39        121.99        12.06 o
   1 -14   9         22.57         39.53        12.43 o
   2 -14   9        156.70        124.44        14.17 o
   3 -14   9        158.23        180.54        16.03 o
[truncated: 562,908 more chars]
